# Supplementary material for: Rules and mechanisms governing G protein coupling selectivity of GPCRs
Source: Cell Rep. Author manuscript; Available in PMC 2024 Feb 5. (PMC10842385; doi:10.1016/j.celrep.2023.113173)
Supplement: 2 [file NIHMS1941869-supplement-2.xlsx]

## Sheet: Heatmap
Name	HGNC gene symbol	Class	Amplitude					Activation rates (s-1)					Promiscuity	Gα selectivity (this study)							Guide to Pharmacoloty (GtoPdb)		Comparison with GtoPdb			GPCRdb				Comparison	Agonist						Source	Cat. No.	GenBank	Transfection	Buffer	Note
		Homology	i/o	q	15	s	12/13	i/o	q	15	s	12/13		Primary	Activation rates	Gi/o coupling	Gq coupling	G15 coupling	Gs coupling	G12/13 coupling	Primary	Secondary	Overall	Primary	Secondary	Gi/o coupling	Gq coupling	Gs coupling	G12/13 coupling	with GPCRdb		Ligand Type	Conc. (mM)	Affinity (GtoPdb)	Vendor	Cat. No.				(ratio)
GPR52	GPR52	A	22.9958	0	83.1521	100	0	46.5171	0	62.2099	100	0	0.6	Gs	Gs>G15>Gi/o	Gi/o		G15	Gs		NR	NR	Different	Different	Different					N/A	FTBMT	Orphan	10		Tocris	6784	cDNA Resource Center	GPR0520000	NM_005684	12	BRET buffer
5-HT1A	HTR1A	A	100	0	49.389	0	0	100	0	0.693252	0	0	0.4	Gi/o	Gi/o>G15	Gi/o		G15			Gi/o	NR	Different	Same	Different	Gi/o	Gq			Different	5-HT	Aminergic	100	9.1-9.7 (pKi)	Tocris	3547	cDNA Resource Center	HTR01A0000	AF498978	1	BRET buffer	4hrs serum starvation
5-HT1B	HTR1B	A	100	0	0	0	0	100	0	0	0	0	0.2	Gi/o	Gi/o	Gi/o					Gi/o	NR	Same	Same	Same	Gi/o	Gq			Different	5-HT	Aminergic	100	7.5-8.4 (pKd)	Tocris	3547	cDNA Resource Center	HTR01BTN00	AY225227	1	BRET buffer	4hrs serum starvation
5-HT1D	HTR1D	A	100	0	0	0	0	100	0	0	0	0	0.2	Gi/o	Gi/o	Gi/o					Gi/o	NR	Same	Same	Same	Gi/o				Same	5-HT	Aminergic	100	8.0-9.0 (pKi)	Tocris	3547	cDNA Resource Center	HTR01D0000	AF498979	1	BRET buffer	4hrs serum starvation
5-HT1E	HTR1E	A	100	0	20.1119	0	0	100	0	6.73994	0	0	0.4	Gi/o	Gi/o>G15	Gi/o		G15			Gi/o	NR	Different	Same	Different	Gi/o				Same	5-HT	Aminergic	100	8.0-8.2 (pKi)	Tocris	3547	cDNA Resource Center	HTR01E0000	AF498980	1	BRET buffer	4hrs serum starvation
5-HT1F	HTR1F	A	100	0	0	0	0	100	0	0	0	0	0.2	Gi/o	Gi/o	Gi/o					Gi/o	NR	Same	Same	Same	Gi/o				Same	5-HT	Aminergic	100	8.0 (pKd)	Tocris	3547	cDNA Resource Center	HTR01F0000	AF498981	1	BRET buffer	4hrs serum starvation
5-HT2A	HTR2A	A	11.4334	76.7614	100	0	0	12.3179	100	17.2524	0	0	0.6	Gq	Gq>G15, Gi/o	Gi/o	Gq	G15			Gq	Gi/o	Same	Same	Same	Gi/o	Gq			Same	5-HT	Aminergic	100	8.9 (pKd)	Tocris	3547	cDNA Resource Center	HTR02A0001	NM_000621	1	BRET buffer	4hrs serum starvation
5-HT2B	HTR2B	A	0	100	0	0	0	0	100	0	0	0	0.2	Gq	Gq		Gq				Gq	NR	Same	Same	Same	Gi/o	Gq			Different	5-HT	Aminergic	100	7.9-8.4 (pKi)	Tocris	3547	cDNA Resource Center	HTR02B0000	AY136751	12	BRET buffer	Overnight serum starvation
5-HT2C	HTR2C	A	100	32.4936	72.8092	0	0	0.5686	100	0.5107	0	0	0.6	Gq	Gq>Gi/o, G15	Gi/o	Gq	G15			Gq	Gi/o	Same	Same	Same	Gi/o	Gq		G12/13	Different	5-HT	Aminergic	100	6.7-7.9 (pKi)	Tocris	3547	cDNA Resource Center	HTR02C0000	NM_000868	12	BRET buffer	4hrs serum starvation
5-HT4B	HTR4	A	80.1873	0	68.5194	100	16.542	4.3093	0	9.43	100	1.6369	0.8	Gs	Gs>G15, Gi/o, G12/13	Gi/o		G15	Gs	G12/13	Gs	G12/13	Different	Same	Different			Gs	G12/13	Different	5-HT	Aminergic	100	8.4-8.8 (pKd)	Tocris	3547	cDAN Resource Center	HTR040000B	NM_000870	1	BRET buffer	4hrs serum starvation
5-HT5A	HTR5A	A	100	0	0	0	0	100	0	0	0	0	0.2	Gi/o	Gi/o	Gi/o					Gi/o	Gq	Different	Same	Different	Gi/o	Gq			Different	5-HT	Aminergic	100	6.7-6.9 (pKi)	Tocris	3547	cDAN Resource Center	HTR05A0000	AF498985	6	BRET buffer	4hrs serum starvation
5-HT6	HTR6	A	0	0	91.5367	100	51.6336	0	0	25.9381	100	11.3314	0.6	Gs	Gs>G15>G12/13			G15	Gs	G12/13	Gs	Gq	Different	Same	Different		Gq	Gs		Different	5-HT	Aminergic	100	6.8-7.5 (pKi)	Tocris	3547	cDAN Resource Center	HTR0600000	AY429105	1	BRET buffer	4hrs serum starvation
5-HT7A	HTR7	A	19.6335	0	0	100	0	21.834	0	0	100	0	0.4	Gs	Gs>Gi/o	Gi/o			Gs		Gs	NR	Different	Same	Different			Gs		Different	5-HT	Aminergic	100	8.1-9.6 (pKi)	Tocris	3547	cDAN Resource Center	HTR07A0000	NM_000872	2	BRET buffer	Overnight serum starvation
5-HT7B	HTR7	A	0	0	0	100	0	0	0	0	100	0	0.2	Gs	Gs				Gs		Gs	NR	Same	Same	Same			Gs		Same	5-HT	Aminergic	100	8.1-9.6 (pKi)	Tocris	3547	cDAN Resource Center	HTR07B0000	NM_019860	1	BRET buffer	4hrs serum starvation
M1	CHRM1	A	100	49.3001	93.6764	0	0	4.7514	100	54.7855	0	0	0.6	Gq	Gq>G15>Gi/o	Gi/o	Gq	G15			Gq	NR	Different	Same	Different	Gi/o	Gq	Gs		Different	Acetylcholine	Aminergic	100	4.3-4.9 (pKi)	Tocris	2809	cDNA Resource Center	MAR0100000	AF498915	6	BRET buffer
M2	CHRM2	A	100	0	39.7295	0	0	100	0	1.7975	0	0	0.4	Gi/o	Gi/o>G15	Gi/o		G15			Gi/o	Gq, Gs	Different	Same	Different	Gi/o	Gq	Gs		Different	Acetylcholine	Aminergic	100	4.3-6.5 (pKi)	Tocris	2809	cDNA Resource Center	MAR0200000	AF498916	6	BRET buffer
M3	CHRM3	A	100	34.451	52.5817	0	0	13.0711	100	49.4411	0	0	0.6	Gq	Gq>G15>Gi/o	Gi/o	Gq	G15			Gq	NR	Different	Same	Different	Gi/o	Gq			Same	Acetylcholine	Aminergic	100	4.5-5.4 (pKi)	Tocris	2809	cDNA Resource Center	MAR0300000	AF498917	6	BRET buffer
M4	CHRM4	A	100	0	70.9538	0	0	100	0	3.2625	0	0	0.4	Gi/o	Gi/o>G15	Gi/o		G15			Gi/o	NR	Different	Same	Different	Gi/o	Gq			Different	Acetylcholine	Aminergic	100	4.5-5.6 (pKi)	Tocris	2809	cDNA Resource Center	MAR0400000	AF498918	6	BRET buffer
M5	CHRM5	A	100	64.7608	87.9899	0	0	5.5385	100	53.3383	0	0	0.6	Gq	Gq>G15>Gi/o	Gi/o	Gq	G15			Gq	NR	Different	Same	Different		Gq			Different	Acetylcholine	Aminergic	100	6.1 (pKi)	Tocris	2809	cDNA Resource Center	MAR0500000	AF498919	6	BRET buffer
a1A	ADRA1A	A	0	90.5663	100	11.554	0	0	100	28.8512	21.7271	0	0.6	Gq	Gq>G15, Gs		Gq	G15	Gs		Gq	G12/13	Different	Same	Different	Gi/o	Gq	Gs	G12/13	Different	Adrenaline	Aminergic	100	5.0 (pKi)	Sigma-Aldrich	E4250	cDAN Resource Center	AR0A1A0001	NM_000680	1	BRET buffer
a1B	ADRA1B	A	0	78.9117	100	0	0	0	87.275	100	0	0	0.4	Gq	Gq, G15		Gq	G15			Gq	NR	Same	Same	Same		Gq			Same	Adrenaline	Aminergic	100	6.5 (pKi)	Sigma-Aldrich	E4250	cDAN Resource Center	AR0A1B0000		6	BRET buffer
a1D	ADRA1D	A	0	51.5073	100	0	0	0	100	24.9813	0	0	0.4	Gq	Gq>G15		Gq	G15			Gq	NR	Same	Same	Same		Gq			Same	Adrenaline	Aminergic	100	7.2 (pKi)	Sigma-Aldrich	E4250	GenScript	N/A	NM_000678	6	BRET buffer
a2A	ADRA2A	A	100	0	58.814	0	0	100	0	0.4651	0	0	0.4	Gi/o	Gi/o>G15	Gi/o		G15			Gi/o	Gs	Different	Same	Different	Gi/o	Gq	Gs	G12/13	Different	Adrenaline	Aminergic	100	5.8-7.4 (pKi)	Sigma-Aldrich	E4250	cDAN Resource Center	AR0A2A0000	NM_000681	1	BRET buffer
a2B	ADRA2B	A	100	0	8.3903	0	0	100	0	0.8751	0	0	0.4	Gi/o	Gi/o>G15	Gi/o		G15			Gi/o	Gs	Different	Same	Different	Gi/o	Gq	Gs		Different	Adrenaline	Aminergic	100	5.2 (pKi)	Sigma-Aldrich	E4250	cDAN Resource Center	AR0A2B0000	NM_000682	1	BRET buffer
a2C	ADRA2C	A	100	0	8.5106	0	0	100	0	0.1363	0	0	0.4	Gi/o	Gi/o>G15	Gi/o		G15			Gi/o	Gs	Different	Same	Different	Gi/o	Gq	Gs		Different	Adrenaline	Aminergic	100	5.8 (pKi)	Sigma-Aldrich	E4250	cDAN Resource Center	AR0A2C0000	AY455666	6	BRET buffer
b1	ADRB1	A	60.9695	0	100	99.393	0	5.9119	0	34.5655	100	0	0.6	Gs	Gs>G15>Gi/o	Gi/o		G15	Gs		Gs	Gi/o	Different	Same	Different	Gi/o	Gq	Gs	G12/13	Different	Adrenaline	Aminergic	100	5.4-6.0 (pKi)	Sigma-Aldrich	E4250	GenScript	N/A	NM_000684	6	BRET buffer
b2	ADRB2	A	0	0	100	100.496	0	0	0	11.0473	100	0	0.4	Gs	Gs>G15			G15	Gs		Gs	Gi/o	Different	Same	Different	Gi/o	Gq	Gs		Different	Adrenaline	Aminergic	100	6.0-6.2 (pKi)	Sigma-Aldrich	E4250	cDAN Resource Center	AR0B200000	NM_000024	1	BRET buffer
b3	ADRB3	A	0	0	100	68.5849	0	0	0	18.1074	100	0	0.4	Gs	Gs>G15			G15	Gs		Gs	Gi/o	Different	Same	Different	Gi/o		Gs		Different	Adrenaline	Aminergic	100	3.9 (pKi)	Sigma-Aldrich	E4250	cDAN Resource Center	AR0B300000	AY487247	6	BRET buffer
D1	DRD1	A	0	0	100	86.5846	0	0	0	17.7933	100	0	0.4	Gs	Gs>G15			G15	Gs		Gs	NR	Different	Same	Different	Gi/o	Gq	Gs		Different	Dopamine	Aminergic	100	4.3-5.6 (pKi)	Tocris	3548	cDAN Resource Center	DRD0100000	NM_000794	1	BRET buffer
D2	DRD2	A	100	0	0	0	0	100	0	0	0	0	0.2	Gi/o	Gi/o	Gi/o					Gi/o	NR	Same	Same	Same	Gi/o				Same	Dopamine	Aminergic	100	4.7-7.2 (pKi)	Tocris	3548	cDAN Resource Center	DRD0200001	NM_000795	1	BRET buffer
D3	DRD3	A	100	0	0	0	0	100	0	0	0	0	0.2	Gi/o	Gi/o	Gi/o					Gi/o	NR	Same	Same	Same	Gi/o				Same	Dopamine	Aminergic	100	6.4-7.3 (pKi)	Tocris	3548	cDAN Resource Center	DRD03A0000	NM_000796	6	BRET buffer
D4	DRD4	A	100	0	0	0	0	100	0	0	0	0	0.2	Gi/o	Gi/o	Gi/o					Gi/o	NR	Same	Same	Same	Gi/o				Same	Dopamine	Aminergic	100	7.6 (pKi)	Tocris	3548	cDAN Resource Center	DRD0400000	NM_000797	6	BRET buffer
D5	DRD5	A	80.8728	0	100	86.0526	0	14.4442	0	40.8134	100	0	0.6	Gs	Gs>G15>Gi/o	Gi/o		G15	Gs		Gs	NR	Different	Same	Different	Gi/o	Gq	Gs		Different	Dopamine	Aminergic	100	6.6 (pKi)	Tocris	3548	cDAN Resource Center	DRD0500000	NM_000798	6	BRET buffer
H1	HRH1	A	100	53.1322	56.7223	0	14.2436	30.9841	100	46.8419	0	11.9583	0.8	Gq	Gq>G15>Gi/o>G12/13	Gi/o	Gq	G15		G12/13	Gq	NR	Different	Same	Different	Gi/o	Gq	Gs	G12/13	Different	Histamine	Aminergic	100	4.7-5.9 (pKi)	R&D Systems	3545/50	cDNA Resource Center	HRH0100000	AY136743	6	BRET buffer
H2	HRH2	A	0	0	100	98.6172	0	0	0	33.3752	100	0	0.4	Gs	Gs>G15			G15	Gs		Gq	Gs	Different	Different	Different	Gi/o	Gq	Gs	G12/13	Different	Histamine	Aminergic	100	3.8 (pKi)	R&D Systems	3545/50	cDNA Resource Center	HRH0200000	AY136744	6	BRET buffer
H3	HRH3	A	100	0	0	0	0	100	0	0	0	0	0.2	Gi/o	Gi/o	Gi/o					Gi/o	NR	Same	Same	Same	Gi/o				Same	Histamine	Aminergic	100	7.8-8.3 (pKi)	R&D Systems	3545/50	cDNA Resource Center	HRH0300000	NM_007232	6	BRET buffer
MT1	MTNR1A	A	100	0	60.9008	0	0	100	0	5.9442	0	0	0.4	Gi/o	Gi/o>G15	Gi/o		G15			Gi/o	Gq	Same	Same	Same	Gi/o	Gq			Different	Melatonin	Melatonin	100	9.1-9.7 (pKi)	Tocris	3550	cDNA Resource Center	MTNR1A0000	NM_005958	1	BRET buffer
MT2	MTNR1B	A	100	0	19.9361	0	0	100	0	1.4085	0	0	0.4	Gi/o	Gi/o>G15	Gi/o		G15			Gi/o	NR	Different	Same	Different	Gi/o				Same	Melatonin	Melatonin	100	9.4-9.8 (pKi)	Tocris	3550	cDNA Resource Center	MTNR1B0000	AY521019	12	BRET buffer
A1	ADORA1	A	100	0	55.241	0	0	100	0	13.068	0	0	0.4	Gi/o	Gi/o>G15	Gi/o		G15			Gi/o	Gq, Gs	Different	Same	Different	Gi/o	Gq	Gs	G12/13	Different	Adenosine	Nucleotide	100	~7.0 (pKi)	Tocris	3624	cDAN Resource Center	ADRA100000	AY136746	1	BRET buffer
A2A	ADORA2A	A	42.6873	0	67.7717	100	0	7.124	0	41.4319	100	0	0.6	Gs	Gs>G15>Gi/o	Gi/o		G15	Gs		Gs	Gq	Different	Same	Different		Gq	Gs		Different	Adenosine	Nucleotide	100	6.5 (pKi)	Tocris	3624	cDAN Resource Center	ADRA2A0000		1	BRET buffer
A2B	ADORA2B	A	78.6405	0	50.4646	100	60.4457	17.1208	0	100	78.2032	9.7265	0.8	G15	G15>Gs>Gi/o, G12/13	Gi/o		G15	Gs	G12/13	Gs	Gq	Different	Different	Different		Gq	Gs		Different	Adenosine	Nucleotide	100	6.5 (pKi)	Tocris	3624	cDAN Resource Center	ADRA2B0000	AY136748	4	BRET buffer
A3	ADORA3	A	77.6875	0	100	0	0	49.9195	0	100	0	0	0.4	G15	G15>Gi/o	Gi/o		G15			Gi/o	NR	Different	Different	Different	Gi/o				Same	Adenosine	Nucleotide	100	6.5 (pKi)	Tocris	3624	cDAN Resource Center	ADRA300000	AY136749	12	BRET buffer
GAL1	GALR1	A	100	0	13.3159	0	0	100	0	0.1708	0	0	0.4	Gi/o	Gi/o>G15	Gi/o		G15			Gi/o	NR	Different	Same	Different	Gi/o				Same	Galanin	Peptide	10	9.1-10.5 (pKi)	Alfa Aesar	J66251	cDNA Resource Center	GALR100000	AY541036	1	BRET buffer
GAL2	GALR2	A	75.4197	78.0786	100	0	85.5791	10.917	100	6.9013	0	16.9813	0.8	Gq	Gq>G12/13, Gi/o, G15	Gi/o	Gq	G15		G12/13	Gq	Gi/o, G12/13	Same	Same	Same	Gi/o	Gq		G12/13	Same	Galanin	Peptide	10	8.6-9.1 (pKi)	Alfa Aesar	J66251	cDNA Resource Center	GALR200000	NM_003857	1	BRET buffer
GAL3	GALR3	A	100	0	0	0	0	100	0	0	0	0	0.2	Gi/o	Gi/o	Gi/o					Gi/o	NR	Same	Same	Same	Gi/o				Same	Galanin	Peptide	10	7.2 (pKi)	Alfa Aesar	J66251	cDNA Resource Center	GALR300000	AY587582	12	BRET buffer
MOR	OPRM1	A	100	0	0	0	0	100	0	0	0	0	0.2	Gi/o	Gi/o	Gi/o					Gi/o	Gq	Different	Same	Different	Gi/o	Gq			Different	Endomorphin 1	Peptide	100	8.3 (pKi)	Tocris	1055	cDNA Resource Center	OPRM100000	AY521028	12	BRET buffer
DOR	OPRD1	A	100	0	57.1331	0	0	100	0	1.1291	0	0	0.4	Gi/o	Gi/o>G15	Gi/o		G15			Gi/o	NR	Different	Same	Different	Gi/o	Gq		G12/13	Different	Enkephalin	Peptide	10	8.7 (pKi)	Tocris	1889	cDNA Resource Center	OPRD100000	NM_000911	1	BRET buffer
KOR	OPRK1	A	100	0	0	0	0	100	0	0	0	0	0.2	Gi/o	Gi/o	Gi/o					Gi/o	Gi/o, G12/13	Different	Same	Different	Gi/o	Gq		G12/13	Different	Dynorphin A	Peptide	10	8.3-10.8 (pKi)	Tocris	3195	cDNA Resource Center	OPRK100000	AF498922	1	BRET buffer
NOP	OPRL1	A	100	0	50.8424	0	0	100	0	1.1653	0	0	0.4	Gi/o	Gi/o>G15	Gi/o		G15			Gi/o	NR	Different	Same	Different	Gi/o	Gq			Different	Nociceptin	Peptide	100	9.7-10.4 (pKi)	Tocris	0910	cDNA Resource Center	OPRL100000	AY268428	1	BRET buffer
ETA	EDNRA	A	100	43.2822	0	0	34.6691	100	40.4455	0	0	18.3375	0.6	Gi/o	Gi/o>Gq>G12/13	Gi/o	Gq			G12/13	Gq	NR	Different	Different	Different	Gi/o	Gq	Gs	G12/13	Different	Endothelin-2	Peptide	10	8.2 (pIC50)	Alfa Aesar	J66594	cDNA Resource Center	EDNRA00000	AY275462	12	BRET buffer
ETB	EDNRB	A	100	45.7728	14.2836	0	68.4788	100	23.6121	0.2978	0	19.8294	0.8	Gi/o	Gi/o>Gq, G12/13>G15	Gi/o	Gq	G15		G12/13	Gi/o, Gq, Gs	NR	Different	Different	Different	Gi/o	Gq	Gs		Different	Endothelin-2	Peptide	10	NR	Alfa Aesar	J66594	cDNA Resource Center	EDNRB00000	AY275463	6	BRET buffer
BB2	GRPR	A	39.9167	80.5507	0	0	100	1.7301	100	0	0	5.9811	0.6	Gq	Gq>G12/13, Gi/o	Gi/o	Gq			G12/13	Gq	NR	Different	Same	Different		Gq			Different	Gastrin-releasing peptide	Peptide	10	6.3-8.2 (pKi)	AnaSpec	AS-24214	cDNA Resource Center	GRPR000000	NM_005314	12	BRET buffer
BB3	BRS3	A	0	100	0	0	0	0	100	0	0	0	0.2	Gq	Gq		Gq				Gq	NR	Same	Same	Same		Gq			Same	[D-Tyr6, β-Ala11, Phe13, Nle14]-Bombesin (6-14)	Peptide	10	8.0-8.4 (pKd)	AnaSpec	AS-60134-1	cDNA Resource Center	BRS0300000	AY585193	12	BRET buffer
Apelin receptor	APLNR	A	100	0	8.5889	0	0	100	0	0.3427	0	0	0.4	Gi/o	Gi/o>G15	Gi/o		G15			Gi/o	NR	Different	Same	Different	Gi/o	Gq		G12/13	Different	Apelin-17	Peptide	10	7.9-9.0 (pIC50)	Tocris	3007	cDNA Resource Center	AGTL100000	NM_005161	12	BRET buffer
V1A	AVPR1A	A	57.1659	100	54.8242	0	0	17.2839	100	7.8328	0	0	0.6	Gq	Gq>Gi/o>G15	Gi/o	Gq	G15			Gq	NR	Different	Same	Different	Gi/o	Gq			Same	Vasopressin	Peptide	100	8.5-9.3 (pKi)	Tocris	2935	cDNA Resource Center	AVR01A0000	AY322550	6	BRET buffer
V1B	AVPR1B	A	80.4269	100	82.9015	0	0	20.629	100	8.9039	0	0	0.6	Gq	Gq>Gi/o>G15	Gi/o	Gq	G15			Gq	NR	Different	Same	Different		Gq			Different	Vasopressin	Peptide	100	9.0-9.5 (pKi)	Tocris	2935	cDNA Resource Center	AVR01B0000	NM_000707	6	BRET buffer
V2	AVPR2	A	45.6961	53.9723	100	32.1664	19.7849	6.0633	11.4751	40.5904	100	4.5129	1	Gs	Gs>G15>Gq>Gi/o, G12/13	Gi/o	Gq	G15	Gs	G12/13	Gs	NR	Different	Same	Different		Gq	Gs		Different	Vasopressin	Peptide	100	7.9-9.1 (pKi)	Tocris	2935	cDNA Resource Center	AVR0200000	AY242131	6	BRET buffer
B2	BDKRB2	A	100	61.0183	97.9835	0	89.4911	3.4428	100	4.4091	0	8.2599	0.8	Gq	Gq>G12/13, G15, Gi/o	Gi/o	Gq	G15		G12/13	Gi/o, Gq, Gs	NR	Different	Different	Different	Gi/o	Gq	Gs	G12/13	Different	Bradykinin	Peptide	100	7.0-9.3 (pIC50)	Tocris	3004	cDNA Resource Center	BDKB200000	AY275465	1	BRET buffer
MC1	MC1R	A	0	0	44.08	100	0	0	0	5.7738	100	0	0.4	Gs	Gs>G15			G15	Gs		Gs	NR	Different	Same	Different			Gs		Same	α-MSH	Peptide	100		Tocris	2584	cDNA Resource Center	MCR0100000	NM_002386	12	BRET buffer
MC3	MC3R	A	0	0	100	45.3903	0	0	0	95.4966	100	0	0.4	Gs/G15	Gs, G15			G15	Gs		Gs	NR	Different	Different	Different	Gi/o	Gq	Gs	G12/13	Different	α-MSH	Peptide	100	8.0-8.4 (pKi)	Tocris	2584	cDNA Resource Center	MCR0300000	AY227893	1	BRET buffer
MC4	MC4R	A	96.04	0	79.33	100	0	42.5998	0	25.1249	100	0	0.6	Gs	Gs>Gi/o>G15	Gi/o		G15	Gs		Gs	NR	Different	Same	Different	Gi/o	Gq	Gs		Different	α-MSH	Peptide	100	7.4-8.0 (pKi)	Tocris	2584	cDNA Resource Center	MCR0400000	AY236539	11	BRET buffer	with MRAP
MC5	MC5R	A	0	10.53	19.55	100	0	0	62.42	100	97.1	0	0.6	Gs/G15	Gs, G15>Gq		Gq	G15	Gs		Gs	NR	Different	Different	Different			Gs		Different	α-MSH	Peptide	100	6.9 (pKd)	Tocris	2584	cDNA Resource Center	MCR0500000	NM_005913	6	BRET buffer	with MRAP
Y1	NPY1R	A	100	0	0	0	0	100	0	0	0	0	0.2	Gi/o	Gi/o	Gi/o					Gi/o	NR	Same	Same	Same	Gi/o				Same	Neuropeptide Y	Peptide	10	10.5 (pKi)	Alfa Aesar	J66797	cDNA Resource Center	NPYR100000	AY548168	12	BRET buffer
Y2	NPY2R	A	100	0	0	0	0	100	0	0	0	0	0.2	Gi/o	Gi/o	Gi/o					Gi/o	Gq	Different	Same	Different	Gi/o	Gq			Different	Neuropeptide Y	Peptide	10	9.3-9.5 (pKi)	Alfa Aesar	J66797	cDNA Resource Center	NPYR200000	AY236540	12	BRET buffer
Y4	NPY4R	A	100	0	0	0	0	100	0	0	0	0	0.2	Gi/o	Gi/o	Gi/o					Gi/o	Gq	Different	Same	Different	Gi/o	Gq			Different	Neuropeptide Y	Peptide	10	8.0 (pKi)	Alfa Aesar	J66797	cDNA Resource Center	NPYR400000	AY268432	12	BRET buffer
Y5	NPY5R	A	100	0	0	0	0	100	0	0	0	0	0.2	Gi/o	Gi/o	Gi/o					Gi/o	NR	Same	Same	Same	Gi/o				Same	Neuropeptide Y	Peptide	10	9.1 (pKi)	Alfa Aesar	J66797	cDNA Resource Center	NPYR500000	AY322538	12	BRET buffer
NK1	TACR1	A	95.3361	100	94.0832	0	96.1388	6.6804	100	3.6764	0	46.8026	0.8	Gq	Gq>G12/13>Gi/o, G15	Gi/o	Gq	G15		G12/13	Gq, Gs	NR	Different	Different	Different		Gq	Gs		Different	Substance P	Peptide	100	8.5-10.3 (pKi)	AbCam	ab120170	cDNA Resource Center	TACR100000	AY462098	6	BRET buffer
NK2	TACR2	A	100	53.522	70.6017	0	62.2587	29.2814	100	10.2121	0	7.0105	0.8	Gq	Gq>Gi/o>G15, G12/13	Gi/o	Gq	G15		G12/13	Gq, Gs	NR	Different	Different	Different		Gq	Gs		Different	Neurokinin A	Peptide	100	8.0-9.1 (pKi)	Alfa Aesar	J66817	cDNA Resource Center	TACR200000	AY322545	6	BRET buffer
NK3	TACR3	A	77.6172	59.7911	89.7735	0	100	6.6096	100	15.3217	0	67.4825	0.8	Gq	Gq>G12/13>G15, Gi/o	Gi/o	Gq	G15		G12/13	Gq	NR	Different	Same	Different		Gq			Different	Neurokinin B	Peptide	10	7.7-9.2 (pKi)	Bachem	4010836.0001	cDNA Resource Center	TACR300000	AY462099	12	BRET buffer
NTS1	NTSR1	A	100	53.0965	69.2995	0	72.365	35.8372	100	22.1693	0	28.4733	0.8	Gq	Gq>Gi/o, G12/13, G15	Gi/o	Gq	G15		G12/13	Gq	Gi/o, Gs	Different	Same	Different	Gi/o	Gq	Gs	G12/13	Different	Neurotensin	Peptide	100	8.3-9.7 (pKi)	R&D Systems	1909/1	cDNA Resource Center	NTSR100000	AY429106	2	BRET buffer
OX1	HCRTR1	A	100	78.5109	19.9654	0	64.802	29.644	100	2.8033	0	23.1033	0.8	Gq	Gq>Gi/o, G12/13>G15	Gi/o	Gq	G15		G12/13	Gi/o, Gq, Gs	NR	Different	Different	Different	Gi/o	Gq	Gs		Different	Orexin A	Peptide	10	6.5-10.2 (pEC50)	AbCam	ab120212	cDNA Resource Center	HCR0100000	NM_001525	6	BRET buffer
OX2	HCRTR2	A	69.1817	100	0	0	42.3808	10.8709	100	0	0	7.3446	0.6	Gq	Gq>Gi/o, G12/13	Gi/o	Gq			G12/13	Gq	NR	Different	Same	Different	Gi/o	Gq	Gs	G12/13	Different	Orexin B	Peptide	10	6.5-10.0 (pEC50)	AbCam	ab141330	GenScript	N/A	NM_001526	6	BRET buffer
OT	OXTR	A	33.0576	93.3367	100	0	0	13.2492	100	17.4371	0	0	0.6	Gq	Gq>G15, Gi/o	Gi/o	Gq	G15			Gq	Gi/o	Same	Same	Same	Gi/o	Gq			Same	Oxytocin	Peptide	100	8.2-9.6 (pKi)	AnaSpec	AS-24276	cDNA Resource Center	OXTR000000	AY389507	1	BRET buffer
CCK1	CCKAR	A	100	60.4068	71.235	20.6835	66.3377	78.4875	100	14.371	4.71785	17.9454	1	Gq	Gq>Gi/o>G12/13, G15>Gs	Gi/o	Gq	G15	Gs	G12/13	Gq	Gs	Different	Same	Different	Gi/o	Gq	Gs	G12/13	Same	Cholecystokinin	Peptide	100	NR	Tocris	1166	cDNA Resource Center	CCKAR00000	AY322549	6	BRET buffer
CCK2	CCKBR	A	100	57.8783	67.779	0	60.4261	34.0829	100	29.5619	0	11.8056	0.8	Gq	Gq>Gi/o, G15>G12/13	Gi/o	Gq	G15		G12/13	Gq	NR	Different	Same	Different		Gq			Different	Cholecystokinin	Peptide	100	NR	Tocris	1166	cDNA Resource Center	CCKBR00000	AY322551	6	BRET buffer
NPFF1	NPFFR1	A	100	0	23.0822	0	0	100	0	2.2779	0	0	0.4	Gi/o	Gi/o>G15	Gi/o		G15			Gi/o	NR	Different	Same	Different	Gi/o				Same	Neuropeptide FF	Peptide	100	8.5-9.9 (pKi)	Tocris	3137	cDNA Resource Center	NPFFR10000	NM_022146	12	BRET buffer
SST1	SSTR1	A	100	0	0	0	0	100	0	0	0	0	0.2	Gi/o	Gi/o	Gi/o					Gi/o	NR	Same	Same	Same	Gi/o				Same	Somatostatin	Peptide	100		Bachem	H-1490.0005	cDNA Resource Center	SSTR100000	AY462218	2	BRET buffer
SST2	SSTR2	A	100	0	0	0	0	100	0	0	0	0	0.2	Gi/o	Gi/o	Gi/o					Gi/o	NR	Same	Same	Same	Gi/o	Gq			Different	Somatostatin	Peptide	100		Bachem	H-1490.0005	cDNA Resource Center	SSTR200000	AY236542	2	BRET buffer
SST3	SSTR3	A	100	0	45.2284	0	0	100	0	1.7448	0	0	0.4	Gi/o	Gi/o>G15	Gi/o		G15			Gi/o	NR	Different	Same	Different	Gi/o				Same	Somatostatin	Peptide	100		Bachem	H-1490.0005	cDNA Resource Center	SSTR300000	AY322541	2	BRET buffer
SST4	SSTR4	A	100	0	0	0	0	100	0	0	0	0	0.2	Gi/o	Gi/o	Gi/o					Gi/o	Gi/o	Same	Same	Same	Gi/o				Same	Somatostatin	Peptide	100		Bachem	H-1490.0005	cDNA Resource Center	SSTR400000		2	BRET buffer
SST5	SSTR5	A	100	0	50.7787	0	0	100	0	1.0089	0	0	0.4	Gi/o	Gi/o>G15	Gi/o		G15			Gi/o	NR	Different	Same	Different	Gi/o				Same	Somatostatin	Peptide	100	8.4-9.9 (pKi)	Bachem	H-1490.0005	cDNA Resource Center	SSTR500000	NM_001053	2	BRET buffer
KISS1R	KISS1R	A	0	100.666	100	0	0	0	100	29.4516	0	0	0.4	Gq	Gq>G15		Gq	G15			Gq	NR	Same	Same	Same		Gq			Same	Kisspeptin	Peptide	100		Alfa Aesar	J65487	cDNA Resource Center	KISS1R0000	NM_032551	1	BRET buffer
CXCR4	CXCR4	A	100	0	9.7228	0	0	100	0	6.8368	0	0	0.4	Gi/o	Gi/o>G15	Gi/o		G15			Gi/o	NR	Different	Same	Different	Gi/o				Same	SDF-1α (CXCL12α)	Protein	500 ng/ml	7.7-8.2 (pKd)	S&D Systems	350-NS	cDNA Resource Center	CXCR400000	AY242129	6	BRET buffer
EP1	PTGER1	A	38.6439	67.8314	100	0	0	22.4702	100	67.1274	0	0	0.6	Gq	Gq>G15>Gi/o	Gi/o	Gq	G15			Gq	Gi/o	Same	Same	Same	Gi/o	Gq		G12/13	Different	PGE2	Lipid	100	7.3-8.0 (pKi)	Tocris	2296	cDNA Resource Center	PER0100000	AY275470	12	BRET buffer	Serum starvation (4hrs)
EP2	PTGER2	A	0	0	77.0825	100	0	0	0	2.3997	100	0	0.4	Gs	Gs>G15			G15	Gs		Gs	NR	Different	Same	Different		Gq	Gs		Different	PGE2	Lipid	100	7.5-8.3 (pKi)	Tocris	2296	cDNA Resource Center	PER0200000	AY275471	12	BRET buffer
EP3	PTGER3	A	100	0	46.8753	0	44.0336	100	0	1.7085	0	4.3892	0.6	Gi/o	Gi/o>G12/13>G15	Gi/o		G15		G12/13	Gi/o	Gq	Different	Same	Different	Gi/o	Gq		G12/13	Different	PGE2	Lipid	100	8.2-9.1 (pKd)	Tocris	2296	GenScript	N/A	NM_198719	1	BRET buffer
EP4	PTGER4	A	34.0161	0	95.9499	100	26.4843	5.6197	0	10.6464	100	4.1886	0.8	Gs	Gs>G15, Gi/o, G12/13	Gi/o		G15	Gs	G12/13	Gs	Gi/o	Different	Same	Different	Gi/o	Gq	Gs	G12/13	Different	PGE2	Lipid	100	8.1-9.1 (pKi)	Tocris	2296	cDNA Resource Center	PER0400000	AY429109	2	BRET buffer
DP1	PTGDR	A	0	0	100	93.2423	0	0	0	21.9252	100	0	0.4	Gs	Gs>G15			G15	Gs		Gs	NR	Different	Same	Different			Gs		Same	PGD2	Lipid	100	7.8-9.2 (pKi)	Cayman Chemical	12010	cDNA Resource Center	PTGDR00000	NM_000953	1	BRET buffer
DP2	PTGDR2	A	100	0	0	0	0	100	0	0	0	0	0.2	Gi/o	Gi/o	Gi/o					Gi/o	NR	Same	Same	Same	Gi/o				Same	PGD2	Lipid	100	7.6-8.6 (pKi)	Cayman Chemical	12010	cDNA Resource Center	CRTH200000	AY507142	4	BRET buffer
TP	TBXA2R	A	0	50.6177	100	0	66.0042	0	43.5431	18.75	0	100	0.6	G12/13	G12/13>Gq>G15		Gq	G15		G12/13	Gq	NR	Different	Different	Different		Gq			Different	PTGH2	Lipid	10	NR	Cyman Chemical	17020	cDNA Resource Center	TXA2R00000	AY429110	2	BRET buffer
CB1	CNR1	A	100	0	0	0	0	100	0	0	0	0	0.2	Gi/o	Gi/o	Gi/o					Gi/o	Gs	Different	Same	Different	Gi/o	Gq	Gs	G12/13	Different	Anandamide	Lipid	100	6.3-7.0 (pKi)	Tocris	1017	cDNA Resource Center	CNR0100001	NM_016083	2	BRET buffer
GPBA	GPBAR1	A	0	0	0	100	0	0	0	0	100	0	0.2	Gs	Gs				Gs		Gs	NR	Same	Same	Same			Gs		Same	Deoxycholic acid	Steroid	100	6.2 (pEC50)	Alfa Aesar	B20061	GenScript	N/A	NM_170699	12	BRET buffer
SUCR1 (GPR91)	SUCNR1	A	100	0	0	0	0	100	0	0	0	0	0.2	Gi/o	Gi/o	Gi/o					Gi/o	Gq	Different	Same	Different	Gi/o	Gq			Different	Succinate	Dicarboxylic acid	1000	3.1-4.7 (pEC50)	Fisher Scientific	S0100-25G	cDNA Resource Center	SUCNR10000	NM_033050	6	BRET buffer
P2Y15 (GPR99)	OXGR1	A	89.6608	100	0	0	0	41.6479	100	0	0	0	0.4	Gq	Gq>Gi/o	Gi/o	Gq				Gq	NR	Different	Same	Different		Gq			Different	α-Ketoglutaric acid	Dicarboxylic acid	1000	3.3-4.5 (pEC50)	MilliporeSigma	K3752	cDNA Resource Center	OXGR100000	NM_080818	6	BRET buffer
GCGR	GCGR	B	100	22.6483	63.4457	29.2141	0	39.8432	3.0899	8.5281	100	0	0.8	Gs	Gs>Gi/o>G15, Gq	Gi/o	Gq	G15	Gs		Gs	NR	Different	Same	Different			Gs		Different	Glucagon	Peptide	10	9.0 (pEC50)	Peptide International	HOR-286	cDNA Resource Center	GCGR000000	NM_000160	6	BRET buffer
GIPR	GIPR	B	100	0	66.23	79.33	0	22.49	0	3.83	100	0	0.6	Gs	Gs>Gi/o>G15	Gi/o		G15	Gs		Gs	NR	Different	Same	Different			Gs		Different	GIP	Peptide	10	8.7 (pKd)	Abbiotec	350187	GenScript	N/A	NM_000164	3	BRET buffer
GHRH	GHRHR	B	0	0	0	100	0	0	0	0	100	0	0.2	Gs	Gs				Gs		Gs	NR	Same	Same	Same			Gs		Same	GHRH	Peptide	10	NR	ChemScene LLC	CS-5901	cDNA Resource Center	GHRHR00000	AY557192	2	BRET buffer
GLP1R	GLP1R	B	100	0	81.444	42.4914	0	17.2423	0	4.2724	100	0	0.6	Gs	Gs>Gi/o>G15	Gi/o		G15	Gs		Gs	NR	Different	Same	Different			Gs		Different	GLP1 (7-36)	Peptide	10	9.2 (pKi)	Alfa Diagnostic International	RP-1506	GenScript	N/A	NM_002062	6	BRET buffer
GLP2R	GLP2R	B	100	0	40.1245	54.4077	0	85.6648	0	3.9156	100	0	0.6	Gs	Gs>Gi/o>G15	Gi/o		G15	Gs		Gs	NR	Different	Same	Different			Gs		Different	GLP2	Peptide	10	8.5 (pIC50)	Tocris	2258	cDNA Resource Center	GLP2R00000	NM_004246	6	BRET buffer
SCTR	SCTR	B	68.6994	26.4012	100	71.0253	0	6.6139	5.0606	6.3037	100	0	0.8	Gs	Gs>Gi/o, G15, Gq	Gi/o	Gq	G15	Gs		Gs	NR	Different	Same	Different			Gs		Different	Secretin	Peptide	10	9.7 (pEC50)	Bachem	4031250	cDNA Resource Center	SCTR000000	AY462218	1	BRET buffer
CT	CALCR	B	100	0	89.5197	95.0566	56.3691	22.2387	0	31.2842	100	10.7419	0.8	Gs	Gs>G15>Gi/o>G12/13	Gi/o		G15	Gs	G12/13	Gs	Gq	Different	Same	Different		Gq	Gs		Different	Calcitonin	Peptide	100	9.0-11.2 (pEC50)	AnaSpec	AS-20674	cDNA Resource Center	CALCR00000	AY430048	6	BRET buffer
CALRL	CALCRL	B	0	0	6.06372	100	0	0	0	5.91732	100	0	0.2	Gs	Gs>G15			G15	Gs		NR	NR	Different	Different	Different					N/A	α-CGRP	Peptide		NR	Bachem	H-1470	cDNA Resource Center	CALCRL0000	AY389506		BRET buffer	with RAMP1
PTH1	PTH1R	B	100	30.6588	67.4726	60.731	34.6226	22.5267	4.8135	11.3516	100	2.8488	1	Gs	Gs>Gi/o, G15, Gq, G12/13	Gi/o	Gq	G15	Gs	G12/13	Gs	Gq	Different	Same	Different		Gq	Gs		Different	Parathyroid Hormone (1-34)	Peptide	10		Cayman Chemical	24985	cDNA Resource Center	PTHR100000	AY449732	2	BRET buffer
PTH2	PTH2R	B	0	0	100	72.0642	0	0	0	11.8415	100	0	0.4	Gs	Gs>G15			G15	Gs		NR	NR	Different	Different	Different					N/A	Parathyroid Hormone (1-34)	Peptide	10		Cayman Chemical	24985	cDNA Resource Center	PTHR200000	AY497546	12	BRET buffer
VPAC1	VIPR1	B	97.0414	40.4896	100	78.7697	9.6322	5.0192	1.8894	10.9213	100	1.901	1	Gs	Gs>G15>Gi/o>G12/13, Gq	Gi/o	Gq	G15	Gs	G12/13	Gs	Gi/o, Gq	Different	Same	Different	Gi/o	Gq	Gs		Different	VIP	Peptide	10	7.9-10.0 (pEC50)	Alfa Aesar	J63980	cDNA Resource Center	VIPR100000	NM_004624	1	BRET buffer
VPAC2	VIPR2	B	0	32.3198	100	91.5384	0	0	9.746	3.1239	100	0	0.6	Gs	Gs>Gq, G15		Gq	G15	Gs		Gs	NR	Different	Same	Different			Gs		Different	VIP	Peptide	10	7.3-9.3 (pEC50)	Alfa Aesar	J63980	cDNA Resource Center	VIPR200000	NM_003382	1	BRET buffer
PAC1	PACAPR	B	48.2097	64.2885	100	52.6269	89.3567	3.7767	17.6997	64.5901	100	7.5414	1	Gs	Gs>G15>Gq>G12/13, Gi/o	Gi/o	Gq	G15	Gs	G12/13	Gs, Gq	NR	Different	Different	Different		Gq	Gs		Different	VIP	Peptide	10	<6.0–8.4 (pKi)	Alfa Aesar	J63980	cDNA Resource Center	ACP1R10000	AY366498	6	BRET buffer
CRF1	CRHR1	B	100	0	57.2359	51.7385	43.7165	9.1527	0	9.5239	100	2.3942	0.8	Gs	Gs>G15, Gi/o, G12/13	Gi/o		G15	Gs	G12/13	Gs	Gq	Different	Same	Different		Gq	Gs		Different	CRF (CRH)	Peptide	10	7.1-9.0 (pKd)	AnaSpec	AS-24254	cDNA Resource Center	CRHR100000	AY457172	1	BRET buffer
CRF2	CRHR2	B	95.7961	0	100	53.9553	0	12.7824	0	13.6628	100	0	0.6	Gs	Gs>G15, Gi/o	Gi/o		G15	Gs		Gs	Gq	Different	Same	Different		Gq	Gs		Different	CRF (CRH)	Peptide	10	6.5-7.4 (pKd)	AnaSpec	AS-24254	cDNA Resource Center	CRHR200000	AY449734	1	BRET buffer
mGlu1	GRM1	C	100	69.1571	64.1141	0	0	86.9383	100	7.166	0	0	0.6	Gq	Gq>Gi/o>G15	Gi/o	Gq	G15			Gq	Gi/o, Gs	Different	Different	Different	Gi/o	Gq	Gs		Different	L-Glutamic Acid	Amino Acid	1000	6.4-6.5 (pEC50)	MilliporeSigma	49621	GenScript	N/A	NM_001278064	6	BRET buffer	Wash three times
mGlu2	GRM2	C	81.6188	0	100	0	0	100	0	0.8262	0	0	0.4	Gi/o	Gi/o>G15	Gi/o		G15			Gi/o	NR	Different	Same	Different	Gi/o				Same	L-Glutamic Acid	Amino Acid	1000	4.7-5.4 (pEC50)	MilliporeSigma	49621	cDNA Resource Center	GRM2000000	NM_000839	3	BRET buffer	Wash three times
mGlu3	GRM3	C	100	0	12.3766	0	0	100	0	2.3913	0	0	0.4	Gi/o	Gi/o>G15	Gi/o		G15			Gi/o	NR	Different	Same	Different	Gi/o				Same	L-Glutamic Acid	Amino Acid	1000	7.4 (pEC50)	MilliporeSigma	49621	cDNA Resource Center	GRM3000000		12	BRET buffer w/o Cl-	No wash
mGlu4	GRM4	C	100	0	0	0	0	100	0	0	0	0	0.2	Gi/o	Gi/o	Gi/o					Gi/o	NR	Same	Same	Same	Gi/o				Same	L-Glutamic Acid	Amino Acid	1000	4.7-5.5 (pEC50)	MilliporeSigma	49621	cDNA Resource Center	GRM4000000		6	BRET buffer	Wash three times
mGlu5	GRM5	C	100	54.4836	34.0688	0	0	100	40.2928	8.7819	0	0	0.6	Gi/o	Gi/o>Gq>G15	Gi/o	Gq	G15			Gq	Gi/o, Gs	Different	Different	Different	Gi/o	Gq	Gs		Different	L-Glutamic Acid	Amino Acid	1000	5.0-5.5 (pEC50)	MilliporeSigma	49621	GenScript	N/A	NM_001143831	12	BRET buffer	Wash four times
mGlu6	GRM6	C	100	0	0	0	0	100	0	0	0	0	0.2	Gi/o	Gi/o	Gi/o					Gi/o	NR	Same	Same	Same	Gi/o				Same	L-Glutamic Acid	Amino Acid	1000	4.8-5.2 (pEC50)	MilliporeSigma	49621	cDNA Resource Center	GRM6000000	NM_000843	6	BRET buffer	Wash three times
mGlu7	GRM7	C	100	0	0	0	0	100	0	0	0	0	0.2	Gi/o	Gi/o	Gi/o					Gi/o	NR	Same	Same	Same	Gi/o				Same	L-Glutamic Acid	Amino Acid	1000	3.1 (pEC50)	MilliporeSigma	49621	cDNA Resource Center	GRM7000001	NM_000844	6	BRET buffer	Wash nine times
mGlu8	GRM8	C	100	0	0	0	0	100	0	0	0	0	0.2	Gi/o	Gi/o	Gi/o					Gi/o	NR	Same	Same	Same	Gi/o				Same	L-Glutamic Acid	Amino Acid	1000	4.9-5.6 (pEC50)	MilliporeSigma	49621	cDNA Resource Center	GRM8000000	NM_000845	12	BRET buffer	Wash three times
GABAB	GABBR1/GABBR2	C	100	0	0	0	0	100	0	0	0	0	0.2	Gi/o	Gi/o	Gi/o					NR	NR	Different	Different	Different					N/A	GABA	Amino Acid	100	4.5-4.6 (pIC50)	Tocris	344	GenScript/cDNA Resource Center	GABBR20000	NM_000685, NM_005458	1	BRET buffer
hM4D(Gi)	N/A	N/A	100	0	17.41	0	0	100	0	1.18	0	0	0.4	Gi/o	Gi/o>G15	Gi/o		G15						N/A	N/A	N/A	N/A	N/A	N/A	N/A	Perlapine		100		Cayman Chemical	17756	Addgene	45548		12	BRET buffer
hM3D(Gq)	N/A	N/A	0	63.73	100	0	0	0	100	11.33	0	0	0.4	Gq	Gq>G15		Gq	G15						N/A	N/A	N/A	N/A	N/A	N/A	N/A	Perlapine		100		Cayman Chemical	17756	Addgene	45547		12	BRET buffer
rM3D(Gs)	N/A	N/A	0	0	100	0	0	0	0	100	0	0	0.2	G15	G15			G15						N/A	N/A	N/A	N/A	N/A	N/A	N/A	Perlapine				Cayman Chemical	17756	Addgene	45549		12	BRET buffer
G12D 1.0	N/A	N/A	0	0	100	0	0	0	0	100	0	0	0.2	G15	G15			G15						N/A	N/A	N/A	N/A	N/A	N/A	N/A	Perlapine		100		Cayman Chemical	17756	Asuka Inoue	N/A		6	BRET buffer
G12D 2.0	N/A	N/A	13.35	0	100	0	0	13.35	0	100	0	0	0.4	G15	G15>Gi/o	Gi/o		G15						N/A	N/A	N/A	N/A	N/A	N/A	N/A	Perlapine		100		Cayman Chemical	17756	Asuka Inoue	N/A		6	BRET buffer
G12D 2.1	N/A	N/A	0	0	100	0	0	0	0	100	0	0	0.2	G15	G15			G15						N/A	N/A	N/A	N/A	N/A	N/A	N/A	Perlapine		100		Cayman Chemical	17756	Asuka Inoue	N/A		6	BRET buffer
mAChR-A	N/A	N/A	100	47.1311	69.5265	0	0	10.1576	100	42.5227	0	0	0.6	Gq	Gq>G15>Gi/o	Gi/o	Gq	G15			N/A	N/A	N/A	N/A	N/A	N/A	N/A	N/A	N/A	N/A	Acetylcholine	Aminergic	100	N/A	Tocris	2809	GenScript	N/A	NM_079120	6	BRET buffer	Codon optimized
mAChR-B	N/A	N/A	100	0	58.2724	0	0	100	0	3.09235	0	0	0.4	Gi/o	Gi/o>G15	Gi/o		G15			N/A	N/A	N/A	N/A	N/A	N/A	N/A	N/A	N/A	N/A	Acetylcholine	Aminergic	100	N/A	Tocris	2809	GenScript	N/A	NM_141507	6	BRET buffer	Codon optimized
Dop1R1	N/A	N/A	47.5894	0	100	45.7315	0	20.537	0	89.4993	100	0	0.6	Gs/15	Gs, G15>Gi/o	Gi/o		G15	Gs		N/A	N/A	N/A	N/A	N/A	N/A	N/A	N/A	N/A	N/A	Dopamine	Aminergic	100	N/A	Tocris	3548	GenScript	N/A	NM_001260163	6	BRET buffer	Codon optimized
Dop2R	N/A	N/A	100	0	0	0	0	100	0	0	0	0	0.2	Gi/o	Gi/o	Gi/o					N/A	N/A	N/A	N/A	N/A	N/A	N/A	N/A	N/A	N/A	Dopamine	Aminergic	100	N/A	Tocris	3548	GenScript	N/A	NM_001014758	6	BRET buffer	Codon optimized
DAMB	N/A	N/A	24.1458	83.8931	100	28.7822	0	4.84631	100	55.4437	6.78083	0	0.8	Gq	Gq>G15>Gs, Gi/o	Gi/o	Gq	G15	Gs		N/A	N/A	N/A	N/A	N/A	N/A	N/A	N/A	N/A	N/A	Dopamine	Aminergic	100	N/A	Tocris	3548	Ronald L. Davis	N/A	NM_170420	6	BRET buffer
5HT1A	N/A	N/A	100	0	8.55626	0	0	100	0	0.918096	0	0	0.4	Gi/o	Gi/o>G15	Gi/o		G15			N/A	N/A	N/A	N/A	N/A	N/A	N/A	N/A	N/A	N/A	5-HT		100	N/A	Tocris	3547	GenScript	N/A	NM_166322	6	BRET buffer	Codon optimized, 4hrs serum starvation
5HT1B	N/A	N/A	100	0	0	0	0	100	0	0	0	0	0.2	Gi/o	Gi/o	Gi/o					N/A	N/A	N/A	N/A	N/A	N/A	N/A	N/A	N/A	N/A	5-HT		100	N/A	Tocris	3547	GenScript	N/A	NM_079065	1	BRET buffer	Codon optimized, 4hrs serum starvation
5HT2A	N/A	N/A	0	100	0	0	0	0	100	0	0	0	0.2	Gq	Gq		Gq				N/A	N/A	N/A	N/A	N/A	N/A	N/A	N/A	N/A	N/A	5-HT		100	N/A	Tocris	3547	GenScript	N/A	NM_169011	4	BRET buffer	Codon optimized, 4hrs serum starvation
5HT2B	N/A	N/A	50.6145	100	60.5915	0	0	6.2646	100	2.21348	0	0	0.6	Gq	Gq>G15, Gi/o	Gi/o	Gq	G15			N/A	N/A	N/A	N/A	N/A	N/A	N/A	N/A	N/A	N/A	5-HT		100	N/A	Tocris	3547	GenScript	N/A	NM_141549	6	BRET buffer	Codon optimized, 4hrs serum starvation

## Sheet: Raw Data
Name	HGNC gene symbol	Class	Maximum BRET amplitude										1/t activation rate (s-1)
			Gi/o		Gq		G15		Gs		G12/13		Gi/o		Gq		G15		Gs		G12/13
			Mean	SEM	Mean	SEM	Mean	SEM	Mean	SEM	Mean	SEM	Mean	SEM	Mean	SEM	Mean	SEM	Mean	SEM	Mean	SEM
GPR52	GPR52	A	0.00311333	0.000772557	0	0	0.0113333	0.000688799	0.0139333	0.00110504	0	0	0.0902667	0.00624962	0	0	0.120533	0.00828902	0.193667	0.00861904	0	0
5-HT1A	HTR1A	A	0.0861	0.0028355	0	0	0.0427	0.0041861	0	0	0	0	7.35543	0.5426	0	0	0.0507333	0.0019238	0	0	0	0
5-HT1B	HTR1B	A	0.1008	0.0087181	0	0	0	0	0	0	0	0	0.3574	0.0093431	0	0	0	0	0	0	0	0
5-HT1D	HTR1D	A	0.0587667	0.001217	0	0	0	0	0	0	0	0	0.2131	0.0090128	0	0	0	0	0	0	0	0
5-HT1E	HTR1E	A	0.0856	0.0004	0	0	0.0172	0.0020075	0	0	0	0	0.8853	0.0478	0	0	0.02	0.0010899	0	0	0	0
5-HT1F	HTR1F	A	0.035	0.0014723	0	0	0	0	0	0	0	0	0.3943	0.0136	0	0	0	0	0	0	0	0
5-HT2A	HTR2A	A	0.00552173	0.000376562	0.0371	0.00117189	0.0484333	0.00173333	0	0	0	0	0.0632	0.00174579	0.5151	0.0292336	0.0883	0.00072188	0	0	0	0
5-HT2B	HTR2B	A	0	0	0.0173	0.0020033	0	0	0	0	0	0	0	0	0.1386	0.0026667	0	0	0	0	0	0
5-HT2C	HTR2C	A	0.0461	0.0093858	0.0137	0.00056862	0.031	0.0033766	0	0	0.0069221	0.0020307	0.0587	0.005619	10.3154	0.1748	0.0527	0.0039006	0	0	0.0356	0.003962
5-HT4B	HTR4	A	0.0393	0.0041834	0	0	0.0334	0.0029537	0.0488	0.002243	0.0080901	0.00057478	0.1787	0.0026851	0	0	0.3931	0.0142	4.2072	0.3489	0.0688	0.0077292
5-HT5A	HTR5A	A	0.0085903	0.00092401	0	0	0	0	0	0	0	0	0.1204	0.0057568	0	0	0	0	0	0	0	0
5-HT6	HTR6	A	0	0	0	0	0.0329	0.00049329	0.0362	0.0017343	0.0186	0.00035119	0	0	0	0	0.2304	0.0195	0.8856	0.0284	0.1002	0.001618
5-HT7A	HTR7	A	0.0044745	0.00022635	0	0	0	0	0.0229	0.00061192	0	0	0.2019	0.0047893	0	0	0	0	0.9273	0.0293	0	0
5-HT7B	HTR7	A	0	0	0	0	0	0	0.028	0.0026673	0	0	0	0	0	0	0	0	0.9587	0.0084385	0	0
M1	CHRM1	A	0.1213	0.0098206	0.0608	0.0135	0.1143	0.0141	0	0	0	0	0.1135	0.0028431	2.3909	0.0613	1.3049	0.0713	0	0	0	0
M2	CHRM2	A	0.1907	0.0207	0	0	0.0747	0.0035277	0	0	0	0	1.2585	0.0562	0	0	0.0225	0.00054569	0	0	0	0
M3	CHRM3	A	0.1733	0.0033333	0.0593	0.0158	0.0907	0.0165	0	0	0	0	0.6485	0.0476	4.9637	0.022	2.4545	0.065	0	0	0	0
M4	CHRM4	A	0.198	0.039	0	0	0.1247	0.0078811	0	0	0	0	5.7578	0.9213	0	0	0.1942	0.0539	0	0	0	0
M5	CHRM5	A	0.1613	0.012	0.1047	0.0099387	0.142	0.0108	0	0	0	0	0.1553	0.0044307	2.8139	0.094	1.5023	0.1424	0	0	0	0
a1A	ADRA1A	A	0	0	0.068	0.0028985	0.0753	0.0016523	0.0086923	0.00039752	0	0	0	0	1.2834	0.0933	0.3717	0.0379	0.2671	0.0572	0	0
a1B	ADRA1B	A	0	0	0.0617	0.0028416	0.0785	0.0052664	0	0	0	0	0	0	0.4405	0.0579	0.5007	0.0254	0	0	0	0
a1D	ADRA1D	A	0	0	0.0231	0.004624	0.0442	0.0067506	0	0	0	0	0	0	0.2052	0.0035233	0.0512	0.00092616	0	0	0	0
a2A	ADRA2A	A	0.0884	0.0112	0	0	0.0506	0.008663	0	0	0	0	10.8478	1.9113	0	0	0.0484	0.0025654	0	0	0	0
a2B	ADRA2B	A	0.073	0.0014769	0	0	0.0061226	0.00032721	0	0	0	0	1.6814	0.0546	0	0	0.0147	0.00040415	0	0	0	0
a2C	ADRA2C	A	0.101	0.00496	0	0	0.0085667	0.00060645	0	0	0	0	9.1153	0.9612	0	0	0.0122	0.00066583	0	0	0	0
b1	ADRB1	A	0.036	0.002829	0	0	0.0589	0.001981	0.0587	0.0044837	0	0	0.1664	0.0067816	0	0	0.9885	0.0543	2.9207	0.3754	0	0
b2	ADRB2	A	0	0	0	0	0.047	0.0123	0.0417	0.0111	0	0	0	0	0	0	0.2349	0.0404	2.1105	0.1459	0	0
b3	ADRB3	A	0	0	0	0	0.0207	0.0030443	0.0144	0.0028729	0	0	0	0	0	0	0.0875	0.0075834	0.4827	0.03	0	0
D1	DRD1	A	0	0	0	0	0.0712	0.0063058	0.0608	0.0012414	0	0	0	0	0	0	0.2046	0.0246	1.1431	0.0487	0	0
D2	DRD2	A	0.154483	0.00335237	0	0	0	0	0	0	0	0	4.24207	0.0139297	0	0	0	0	0	0	0	0
D3	DRD3	A	0.0969	0.0079475	0	0	0	0	0	0	0	0	0.2621	0.0143	0	0	0	0	0	0	0	0
D4	DRD4	A	0.1526	0.0048135	0	0	0	0	0	0	0	0	3.9085	0.4778	0	0	0	0	0	0	0	0
D5	DRD5	A	0.0316	0.0016476	0	0	0.0393	0.0014295	0.0338	0.0019858	0	0	0.2268	0.0056407	0	0	0.6425	0.0374	1.5744	0.0579	0	0
H1	HRH1	A	0.0877	0.0066	0.0464	0.0021	0.0496	0.0024667	0	0	0.0125	0.0011015	0.3834	0.0021372	1.2636	0.1223	0.5864	0.0333	0	0	0.1482	0.0059221
H2	HRH2	A	0	0	0	0	0.0187	0.0024538	0.0179	0.00078102	0	0	0	0	0	0	0.521	0.0103	1.5713	0.0897	0	0
H3	HRH3	A	0.0577	0.012	0	0	0	0	0	0	0	0	2.26	0.1217	0	0	0	0	0	0	0	0
MT1	MTNR1A	A	0.0503	0.0070064	0	0	0.0308	0.0050939	0	0	0	0	1.1726	0.0863	0	0	0.069	0.0018415	0	0	0	0
MT2	MTNR1B	A	0.0707	0.0054346	0	0	0.0137	0.0012662	0	0	0	0	0.5837	0.0255	0	0	0.0081792	0.0005751	0	0	0	0
A1	ADORA1	A	0.0626	0.00091348	0	0	0.0346	0.0021881	0	0	0	0	5.3885	0.209	0	0	0.703	0.0205	0	0	0	0
A2A	ADORA2A	A	0.0071701	0.00017895	0	0	0.0153	0.001464	0.0202	0.00061734	0	0	0.1061	0.0029812	0	0	0.6151	0.0625	1.6203	0.185	0	0
A2B	ADORA2B	A	0.0122	0.00051962	0	0	0.0078556	0.00060165	0.0156	0.0012719	0.0095	0.0010536	0.1593	0.0084672	0	0	0.9383	0.0627	0.7334	0.0721	0.0905	0.0079739
A3	ADORA3	A	0.0195	0.00076884	0	0	0.0253	0.0013868	0	0	0	0	0.1384	0.0068724	0	0	0.277	0.0089856	0	0	0	0
GAL1	GALR1	A	0.07	0.0060339	0	0	0.0091383	0.00093015	0	0	0	0	5.9749	0.3067	0	0	0.0102	0.00023297	0	0	0	0
GAL2	GALR2	A	0.0197	0.0024848	0.0205	0.0027221	0.0262	0.00037565	0	0	0.0224	0.0021932	0.1209	0.0085261	1.1101	0.0864	0.0759	0.0015344	0	0	0.1885	0.0149
GAL3	GALR3	A	0.0128	0.0011504	0	0	0	0	0	0	0	0	0.1042	0.0039168	0	0	0	0	0	0	0	0
MOR	OPRM1	A	0.0868	0.0054	0	0	0	0	0	0	0	0	1.3058	0.0119	0	0	0	0	0	0	0	0
DOR	OPRD1	A	0.058	0.0037643	0	0	0.0332	0.002669	0	0	0	0	3.8208	0.2411	0	0	0.0427	0.001374	0	0	0	0
KOR	OPRK1	A	0.1127	0.0255	0	0	0	0	0	0	0	0	4.6407	0.1963	0	0	0	0	0	0	0	0
NOP	OPRL1	A	0.0916	0.0114	0	0	0.0466	0.0063756	0	0	0	0	4.7859	0.2871	0	0	0.0554	0.0029577	0	0	0	0
ETA	EDNRA	A	0.0632	0.0022667	0.0274	0.0015322	0	0	0	0	0.0218	0.00071259	0.5033	0.0065826	0.2034	0.0021987	0	0	0	0	0.0923	0.0017214
ETB	EDNRB	A	0.093	0.0033486	0.0424	0.001193	0.0132	0.00055478	0	0	0.0638	0.0043537	10.1515	1.0106	2.412	0.3107	0.0296	0.00021858	0	0	1.9831	0.1045
BB2	GRPR	A	0.0276	0.0022018	0.0564	0.0061904	0	0	0	0	0.0697	0.0027721	0.0785	0.003209	4.5693	0.3654	0	0	0	0	0.2723	0.0231
BB3	BRS3	A	0	0	0.0129	0.002091	0	0	0	0	0	0	0	0	0.1444	0.0184	0	0	0	0	0	0
Apelin receptor	APLNR	A	0.0657	0.002899	0	0	0.0056667	0.00070553	0	0	0	0	5.8369	0.2877	0	0	0.0198	0.0010269	0	0	0	0
V1A	AVPR1A	A	0.0368	0.0002	0.0661	0.0072333	0.036	0.0029333	0	0	0	0	0.1199	0.0005	0.6964	0.03	0.0543	0.00026667	0	0	0	0
V1B	AVPR1B	A	0.088	6.6667e-05	0.1096	0.0028	0.0907	0.0013667	0	0	0	0	0.1321	0.0048333	0.6404	0.0018	0.057	0.0024333	0	0	0	0
V2	AVPR2	A	0.072	0.0021	0.0851	0.0012667	0.1577	0.0017	0.0507	0.00086667	0.0312	0.0003	0.0866	0.00066667	0.164	0.0166	0.5798	0.038	1.4278	0.0053667	0.0644	0.00013333
B2	BDKRB2	A	0.0903	0.0134	0.0544	0.0089495	0.0874	0.0104	0	0	0.0789	0.0062528	0.1508	0.0109	4.4024	0.2895	0.1932	0.0062998	0	0	0.3621	0.0182
MC1	MC1R	A	0	0	0	0	0.0038	0.0006	0.0086	0.0014	0	0	0	0	0	0	0.0211	0.0018	0.4621	0.0149	0	0
MC3	MC3R	A	0	0	0	0	0.0444	0.003892	0.0199	0.00078387	0	0	0	0	0	0	0.1312	0.0065834	0.1388	0.0117	0	0
MC4	MC4R	A	0.0416	0.0022101	0	0	0.0344	0.0027763	0.0435	0.00096667	0	0	0.2277	0.0313	0	0	0.1321	0.0030024	0.5297	0.0394	0	0
MC5	MC5R	A	0	0	0.0032	0.0006	0.0228	0.0014	0	0	0	0	0	0	0.0966	0.0216	0.1548	0.0207	0.1503	0.0025	0	0
Y1	NPY1R	A	0.0642	0.0058567	0	0	0	0	0	0	0	0	0.246	0.0191	0	0	0	0	0	0	0	0
Y2	NPY2R	A	0.0824	0.0039473	0	0	0	0	0	0	0	0	2.1302	0.115	0	0	0	0	0	0	0	0
Y4	NPY4R	A	0.0508	0.0018224	0	0	0	0	0	0	0	0	0.4861	0.0259	0	0	0	0	0	0	0	0
Y5	NPY5R	A	0.0451	0.0034973	0	0	0	0	0	0	0	0	0.1119	0.00091348	0	0	0	0	0	0	0	0
NK1	TACR1	A	0.0874	0.0108	0.0917	0.0016476	0.0863	0.0016623	0	0	0.0879	0.0102	0.2749	0.012	4.2348	0.5658	0.1523	0.013	0	0	2.0241	0.431
NK2	TACR2	A	0.0597	0.0094733	0.0325	0.0065368	0.0417	0.0056256	0	0	0.0363	0.0036074	1.3618	0.2085	4.6421	0.5975	0.4606	0.0121	0	0	0.3159	0.0199
NK3	TACR3	A	0.0458	0.0037777	0.0348	0.00081104	0.0532	0.0059573	0	0	0.0589	0.0036692	0.1909	0.0275	2.867	0.156	0.4371	0.0163	0	0	1.9323	0.2147
NTS1	NTSR1	A	0.12	0.0070196	0.063	0.0033473	0.0829	0.004001	0	0	0.0858	0.0054044	1.4423	0.0364	4.1552	0.4631	0.9102	0.0629	0	0	1.1894	0.1687
OX1	HCRTR1	A	0.0455	0.0024044	0.0356	0.0010713	0.0091165	0.0015929	0	0	0.0295	0.0012441	0.2173	0.016	0.7315	0.0377	0.0205	0.0017458	0	0	0.1693	0.0124
OX2	HCRTR2	A	0.0232	0.0044032	0.0363	0.0052448	0	0	0	0	0.0145	0.0017898	0.0861	0.0095438	0.7961	0.101	0	0	0	0	0.0542	0.0267
OT	OXTR	A	0.0112	0.0022636	0.032	0.0024058	0.0343	0.0013836	0	0	0	0	0.0819	0.0039939	0.628	0.0624	0.109	0.0083893	0	0	0	0
CCK1	CCKAR	A	0.198	0.0224	0.1192	0.0121	0.1368	0.0033005	0.0387	0.0046667	0.1282	0.0022855	3.1919	0.169	4.0717	0.187	0.5864	0.0515	0.1924	0.0203	0.7309	0.0697
CCK2	CCKBR	A	0.1691	0.0063523	0.098	0.006068	0.1148	0.0069302	0	0	0.1025	0.0079265	1.3956	0.0984	4.1215	0.2633	1.2133	0.0789	0	0	0.4926	0.0898
NPFF1	NPFFR1	A	0.0558	0.0081724	0	0	0.0125	0.0010017	0	0	0	0	1.0197	0.2533	0	0	0.0214	0.0022605	0	0	0	0
SST1	SSTR1	A	0.0297	0.0028792	0	0	0	0	0	0	0	0	0.2208	0.042	0	0	0	0	0	0	0	0
SST2	SSTR2	A	0.0688	0.0173	0	0	0	0	0	0	0	0	1.8493	0.4317	0	0	0	0	0	0	0	0
SST3	SSTR3	A	0.0574	0.0056007	0	0	0.026	0.0025036	0	0	0	0	2.301	0.29	0	0	0.0392	0.0017039	0	0	0	0
SST4	SSTR4	A	0.0303	0.0031533	0	0	0	0	0	0	0	0	0.161	0.0219	0	0	0	0	0	0	0	0
SST5	SSTR5	A	0.0635	0.0057143	0	0	0.0318	0.0012741	0	0	0	0	4.3523	0.3088	0	0	0.0434	0.001322	0	0	0	0
KISS1R	KISS1R	A	0	0	0.0305	0.00087369	0.0312	0.004392	0	0	0	0	0	0	1.8262	0.3623	0.5241	0.0683	0	0	0	0
CXCR4	CXCR4	A	0.0687	0.0012732	0	0	0.0066769	0.00034317	0	0	0	0	0.2862	0.0114	0	0	0.0195	0.00057831	0	0	0	0
EP1	PTGER1	A	0.0231	0.0009609	0.0414	0.003927	0.0608	0.0048129	0	0	0	0	0.1275	0.0085097	0.5673	0.0091732	0.3802	0.0146	0	0	0	0
EP2	PTGER2	A	0	0	0	0	0.022	0.002442	0.0284	0.0023383	0	0	0	0	0	0	0.0353	0.0034675	1.4667	0.0484	0	0
EP3	PTGER3	A	0.0785	0.0065527	0	0	0.0359	0.0021	0	0	0.0337	0.0031248	1.3833	0.0645	0	0	0.0236	0.0011358	0	0	0.0607	0.0025458
EP4	PTGER4	A	0.0123	0.0037796	0	0	0.0377	0.0012858	0.0408	0.0052735	0.0101	0.001268	0.0956	0.0129	0	0	0.1833	0.0088674	1.7311	0.092	0.0723	0.0023068
DP1	PTGDR	A	0	0	0	0	0.0366	0.0026673	0.0338	0.0030383	0	0	0	0	0	0	0.207	0.0066124	0.9465	0.0237	0	0
DP2	PTGDR2	A	0.1012	0.0103	0	0	0	0	0	0	0	0	0.6165	0.0517	0	0	0	0	0	0	0	0
TP	TBXA2R	A	0	0	0.0258	0.0029939	0.0507	0.0021674	0	0	0.0334	0.0039014	0	0	0.2	0.026	0.0856	0.0172	0	0	0.4665	0.0203
CB1	CNR1	A	0.0415	0.0118	0	0	0	0	0	0	0	0	0.0711	0.0103	0	0	0	0	0	0	0	0
GPBA	GPBAR1	A	0	0	0	0	0	0	0.022	0.0025208	0	0	0	0	0	0	0	0	0.3121	0.0274	0	0
SUCR1 (GPR91)	SUCNR1	A	0.0189	0.0016272	0	0	0	0	0	0	0	0	0.1128	0.004486	0	0	0	0	0	0	0	0
P2Y15 (GPR99)	OXGR1	A	0.0193	0.0025828	0.0213	0.002162	0	0	0	0	0	0	0.0898	0.0020795	0.2165	0.0101	0	0	0	0	0	0
GCGR	GCGR	B	0.1309	0.012	0.0295	0.001619	0.0834	0.0097325	0.0388	0.0065499	0	0	1.4397	0.1797	0.1117	0.0139	0.3028	0.0212	3.6504	0.571	0	0
GIPR	GIPR	B	0.0606	0.0015	0	0	0.0401	0.0042	0.0481	0.0024	0	0	0.1307	0.0143	0	0	0.0223	0.0022	0.5814	0.0273	0	0
GHRH	GHRHR	B	0	0	0	0	0	0	0.0267	0.003	0	0	0	0	0	0	0	0	0.0267	0.003	0	0
GLP1R	GLP1R	B	0.0808	0.0068879	0	0	0.0662	0.0086385	0.0344	0.004336	0	0	0.2332	0.0119	0	0	0.0576	0.0028869	1.3573	0.0992	0	0
GLP2R	GLP2R	B	0.0342	0.00026034	0	0	0.0137	0.0020033	0.0186	0.001497	0	0	0.5312	0.0454	0	0	0.0241	0.00065064	0.618	0.0352	0	0
SCTR	SCTR	B	0.0516	0.0030932	0.0199	0.0028204	0.0749	0.0025248	0.053	0.0014048	0	0	0.1852	0.0104	0.1411	0.00038442	0.1764	0.0082352	2.7966	0.1109	0	0
CT	CALCR	B	0.0722	0.00941	0	0	0.0645	0.00802	0.0679	0.0062565	0.0401	0.0030089	0.0874	0.0042686	0	0	0.123	0.0070414	0.3928	0.0109	0.0422	0.0036168
CALRL	CALCRL	B	0	0	0	0	0.00268697	0.000281186	0.0443122	0.0017929	0	0	0	0	0	0	0.038825	0.013021	0.656125	0.01801	0	0
PTH1	PTH1R	B	0.0922	0.0114	0.0279	0.0023965	0.0613	0.0043844	0.0565	0.0085577	0.0321	0.0044626	0.4753	0.0505	0.0991	0.0046233	0.2388	0.0211	2.1096	0.2008	0.0594	0.0022341
PTH2	PTH2R	B	0	0	0	0	0.05	0.0044433	0.0357	0.0012837	0	0	0	0	0	0	0.065	0.0033894	0.5514	0.0397	0	0
VPAC1	VIPR1	B	0.0557	0.0042148	0.0232	0.0013532	0.0579	0.0064053	0.0449	0.0020342	0.0054121	0.00021442	0.1992	0.0037667	0.0749	0.0040134	0.4339	0.0064108	3.9746	0.0986	0.0756	0.0038837
VPAC2	VIPR2	B	0	0	0.016	0.0022747	0.0494	0.0058496	0.0446	0.0028286	0	0	0	0	0.3148	0.0547	0.1029	0.0050667	3.3037	0.2163	0	0
PAC1	PACAPR	B	0.0389	0.0086163	0.0581	0.0114	0.0861	0.0182	0.0442	0.0134	0.0808	0.0152	0.0767	0.0037213	0.3781	0.0166	1.3438	0.0382	1.956	0.1068	0.1519	0.0018224
CRF1	CRHR1	B	0.0694	0.0018809	0	0	0.0398	0.0036557	0.0359	0.00057831	0.0302	0.0010477	0.3775	0.0589	0	0	0.3896	0.0441	4.1233	0.5065	0.0966	0.0066092
CRF2	CRHR2	B	0.0463667	0.00178916	0	0	0.0497	0.0047543	0.0266667	0.00202759	0	0	0.213833	0.00916776	0	0	0.2288	0.0143472	1.68173	0.123181	0	0
mGlu1	GRM1	C	0.0271	0.0010729	0.0188	0.0016856	0.0174	0.00052387	0	0	0	0	0.5595	0.0512	0.6552	0.0408	0.0468	0.0036375	0	0	0	0
mGlu2	GRM2	C	0.0384	0.0060699	0	0	0.0486	0.0037099	0	0	0	0	5.8806	1.2518	0	0	0.0473	0.0069528	0	0	0	0
mGlu3	GRM3	C	0.0399	0.0023065	0	0	0.0048688	0.0015878	0	0	0	0	0.5537	0.0566	0	0	0.0129	0.00094516	0	0	0	0
mGlu4	GRM4	C	0.0462	0.0079333	0	0	0	0	0	0	0	0	0.7279	0.0454	0	0	0	0	0	0	0	0
mGlu5	GRM5	C	0.023	0.00086603	0.0123	0.0028454	0.0077858	0.00069516	0	0	0	0	0.8143	0.0278	0.3301	0.0635	0.0713	0.0069729	0	0	0	0
mGlu6	GRM6	C	0.0537	0.0159	0	0	0	0	0	0	0	0	2.4791	0.2695	0	0	0	0	0	0	0	0
mGlu7	GRM7	C	0.0044474	0.00049972	0	0	0	0	0	0	0	0	0.2199	0.0036099	0	0	0	0	0	0	0	0
mGlu8	GRM8	C	0.0294	0.00092616	0	0	0	0	0	0	0	0	0.2946	0.0181	0	0	0	0	0	0	0	0
GABAB	GABBR1/GABBR2	C	0.0547	0.0068324	0	0	0	0	0	0	0	0	1.3264	0.1056	0	0	0	0	0	0	0	0
hM4D(Gi)		N/A	0.0646	0.0042	0	0	0.0113	0.0029	0	0	0	0	1.5195	0.044	0	0	0.018	0.0028	0	0	0	0
hM3D(Gq)		N/A	0	0	0.0258	0.0029	0.0404	0.0049	0	0	0	0	0	0	1.1056	0.1195	0.1253	0.0073	0	0	0	0
rM3D(Gs)		N/A	0	0	0	0	0.0222	0.0043	0	0	0	0	0	0	0	0	0.0233	0.0022	0	0	0	0
G12D 1.0		N/A	0	0	0	0	0.0287	0.0033	0	0	0	0	0	0	0	0	0.4452	0.012	0	0	0	0
G12D 2.0		N/A	0.0053	0.0006	0	0	0.0308	0.0012	0	0	0	0	0.0928	0.0061	0	0	0.5828	0.018	0	0	0	0
G12D 2.1		N/A	0	0	0	0	0.026	0.003	0	0	0	0	0	0	0	0	0.2287	0.0238	0	0	0	0
mAChR-A	N/A	N/A	0.115149	0.009688	0.0542712	0.00560454	0.0800594	0.0051909	0	0	0	0	0.446724	0.0328686	4.39792	0.408266	1.87012	0.0566325	0	0	0	0
mAChR-B	N/A	N/A	0.136915	0.00395233	0	0	0.0797839	0.0058171	0	0	0	0	8.37744	0.307682	0	0	0.25906	0.0120675	0	0	0	0
Dop1R1	N/A	N/A	0.0220672	0.000863706	0	0	0.0463701	0.00164293	0.0212057	0.000675861	0	0	0.494334	0.00912677	0	0	2.15429	0.0366176	2.40704	0.13414	0	0
Dop2R	N/A	N/A	0.089899	0.00152705	0	0	0	0	0	0	0	0	3.52337	0.347761	0	0	0	0	0	0	0	0
DAMB	N/A	N/A	0.0175936	0.00143664	0.0611277	0.00309438	0.0728638	0.00391718	0.0209718	0.0017105	0	0	0.127927	0.00119567	2.63969	0.157021	1.46354	0.137965	0.178993	0.0198118	0	0
5HT1A	N/A	N/A	0.201761	0.0098446	0	0	0.0172632	0.00168612	0	0	0	0	3.14528	0.1143	0	0	0.0288767	0.00385276	0	0	0	0
5HT1B	N/A	N/A	0.178061	0.0173699	0	0	0	0	0	0	0	0	9.04518	0.646218	0	0	0	0	0	0	0	0
5HT2A	N/A	N/A	0	0	0.0638394	0.00378986	0	0	0	0	0	0	0	0	0.872145	0.0291412	0	0	0	0	0	0
5HT2B	N/A	N/A	0.0405147	0.00360835	0.0800456	0.0110882	0.0485008	0.00479622	0	0	0	0	0.243261	0.0137845	3.8831	0.191209	0.0859517	0.0128635	0	0	0	0
