# Supplementary material for: Rules and mechanisms governing G protein coupling selectivity of GPCRs
Source: Cell Rep. Author manuscript; Available in PMC 2024 Feb 5. (PMC10842385; doi:10.1016/j.celrep.2023.113173)
Supplement: 4 [file NIHMS1941869-supplement-4.xlsx]

## Sheet: GPCR Common Numbering
Gene Symbol	HTR1A	HTR1B	HTR1D	HTR1E	HTR1F	HTR2A	HTR2B	HTR2C	HTR4	HTR5A	HTR6	HTR7	CHRM1	CHRM2	CHRM3	CHRM4	CHRM5	ADRA1A	ADRA1B	ADRA1D	ADRA2A	ADRA2B	ADRA2C	ADRB1	ADRB2	ADRB3	DRD1	DRD2	DRD3	DRD4	DRD5	HRH1	HRH2	HRH3	HRH4	TAAR1	AGTR1	AGTR2	APLNR	NMBR	GRPR	BRS3	BDKRB1	BDKRB2	CCKAR	CCKBR	C3AR1	C5AR1	C5AR2
GPCRdb(A)	5-HT1A receptor	5-HT1B receptor	5-HT1D receptor	5-ht1E receptor	5-HT1F receptor	5-HT2A receptor	5-HT2B receptor	5-HT2C receptor	5-HT4 receptor	5-HT5A receptor	5-HT6 receptor	5-HT7 receptor	M1 receptor	M2 receptor	M3 receptor	M4 receptor	M5 receptor	α1A-adrenoceptor	α1B-adrenoceptor	α1D-adrenoceptor	α2A-adrenoceptor	α2B-adrenoceptor	α2C-adrenoceptor	β1-adrenoceptor	β2-adrenoceptor	β3-adrenoceptor	D1 receptor	D2 receptor	D3 receptor	D4 receptor	D5 receptor	H1 receptor	H2 receptor	H3 receptor	H4 receptor	TA1 receptor	AT1 receptor	AT2 receptor	apelin receptor	BB1 receptor	BB2 receptor	BB3 receptor	B1 receptor	B2 receptor	CCK1 receptor	CCK2 receptor	C3a receptor	C5a1 receptor	C5a2 receptor
TM1
1x20	-	-	-	-	-	-	-	-	-	-	-	-	-	-	-	-	-	-	-	-	-	-	-	-	-	-	-	-	-	-	-	-	-	-	-	-	-	-	-	-	-	-	-	-	-	-	-	-	-
1x21	-	-	-	-	-	-	-	-	-	-	-	-	-	-	-	-	-	-	-	-	-	-	-	-	-	-	-	-	-	-	-	-	-	-	-	-	-	-	-	-	-	-	-	-	-	-	-	-	-
1x22	-	-	-	-	-	-	-	-	-	-	-	-	-	-	-	-	-	-	-	-	-	-	-	-	-	-	-	-	-	-	-	-	-	-	-	-	-	-	-	S33	V30	S37	-	-	-	-	-	-	-
1x23	-	-	-	-	-	-	-	-	-	-	-	-	-	-	-	-	-	-	-	-	-	-	-	-	-	-	-	-	-	-	-	-	-	-	-	-	-	-	-	D34	N31	G38	-	-	-	-	-	-	-
1x24	-	-	-	-	-	-	-	-	-	-	-	-	-	-	-	-	-	-	-	G88	-	-	-	P50	-	-	-	-	-	-	-	-	F10	-	-	-	-	-	-	G35	D32	D39	-	-	-	-	-	-	-
1x25	-	-	-	-	-	-	-	-	-	-	-	-	-	-	-	-	-	-	-	G89	-	-	-	E51	Q26	L30	-	-	-	-	-	-	C11	-	-	-	-	-	-	T36	D33	N40	-	-	-	-	Q16	-	-
1x26	-	-	-	-	-	-	-	-	-	-	-	-	-	-	-	R26	-	-	-	L90	-	-	-	P52	E27	P31	-	-	-	-	-	-	L12	-	-	-	-	-	-	T37	W34	S41	-	-	-	-	P17	-	-
1x27	-	-	-	-	-	L69	-	-	-	-	-	-	-	-	-	Y27	-	-	-	V91	-	-	-	L53	R28	G32	-	-	-	-	-	-	D13	-	-	-	-	-	-	T38	S35	P42	-	-	-	-	W18	-	-
1x28	T32	S45	L34	T18	-	H70	-	-	-	L36	-	G77	-	K19	T64	E28	R26	N22	-	V92	-	-	S47	S54	D29	V33	-	-	-	-	-	-	S14	S30	S11	-	H24	-	-	E39	H36	G43	W33	-	-	-	N19	-	-
1x29	V33	L46	Q35	I19	M20	L71	-	-	-	S37	-	R78	P22	T20	V65	T29	L27	I23	-	S93	-	-	A48	Q55	E30	P34	-	R31	A26	A31	-	-	T15	A31	L12	-	N25	-	-	L40	P37	I44	D34	G54	-	-	E20	R34	D32
1x30	S34	P47	A36	T20	P21	Q72	-	-	V17	V38	-	V79	W23	F21	W66	V30	W28	S24	-	A94	-	-	G49	Q56	V31	W35	S21	P32	R27	G32	P38	-	A16	A32	S13	D21	Y26	-	-	V41	G38	E45	L35	W55	W39	L52	P21	V35	P33
1x31	Y35	W48	L37	E21	S22	E73	-	-	E18	F39	-	E80	Q24	E22	Q67	E31	E29	K25	R44	Q95	-	A11	A50	W57	W32	E36	V22	H33	P28	Q33	S39	-	C17	W33	T14	V22	I27	-	-	I42	I39	A46	L36	L56	Q40	E53	P22	P36	L34
1x32	Q36	K49	K38	K22	K23	K74	K53	N54	K19	G40	S26	K81	V25	V23	V68	M32	V30	A26	A45	G96	T48	T12	V51	T58	V33	A37	R23	Y34	H29	G34	Q40	-	K18	T34	R15	R23	F28	-	-	R43	L40	L47	H37	N57	P41	L54	V23	D37	R35
1x33	V37	V50	I39	M23	I24	N75	L54	W55	V20	V41	G27	V82	A26	V24	V69	V33	I31	I27	I46	V97	L49	A13	A52	A59	V34	A38	I24	N35	A30	A35	V41	-	I19	A35	V16	A24	V29	D45	A29	C44	Y41	C48	R38	T58	A42	A55	I24	I38	V36
1x34	I38	L51	S40	L24	L25	W76	H55	P56	V21	L42	W28	V83	F27	F25	F70	F34	T32	L28	S47	G98	T50	A14	G53	G60	G35	L39	L25	Y36	Y31	A36	V42	P29	T20	V36	T17	S25	M30	A46	L30	V45	V42	A49	V39	I59	V43	I56	L25	L39	A37
1x35	T39	L52	L41	I25	V26	S77	W56	A57	L22	I43	V29	I84	I28	I26	I71	I35	I33	L29	V48	V99	L51	I15	L54	M61	M36	A40	T26	Y37	Y32	A37	T43	L30	I21	L37	L18	L26	I31	I47	I31	I46	I43	I50	L40	Q60	Q44	R57	S26	A40	P38
1x36	S40	V53	A42	C26	S27	A78	A57	-	L23	L44	A30	G85	G29	V27	A72	A36	A34	G30	G49	G100	V52	A16	A55	G62	G37	G41	A27	A38	A33	L38	A44	V31	T22	A38	A19	Y27	P32	P48	P32	P47	P44	Y51	P41	P61	I45	I58	M27	L41	L39
1x37	L41	M54	V43	M27	L28	L79	A58	L58	T24	T45	A31	S86	I30	L28	F73	T37	A35	V31	L50	V101	C53	A17	A56	L63	I38	A42	C28	T39	L34	V39	C45	V32	V23	A39	F20	S28	T33	I49	A33	S48	A45	I52	T42	P62	L46	T59	V28	V42	P40
1x38	L42	L55	V44	T28	T29	L80	L59	S59	F25	L46	A32	I87	T31	V29	L74	V38	V36	I32	V51	F102	L54	A18	V57	L64	V39	L43	F29	L40	S35	G40	L46	V33	V24	L40	F21	L29	L34	L50	I34	L49	V46	T53	F43	F63	L47	L60	I29	I43	L41
1x39	L43	L56	L45	L29	L30	T81	L60	I60	L26	L47	L33	L88	T32	A30	T75	T39	T37	L33	L52	L103	A55	I19	V58	M65	M40	L44	L30	L41	Y36	G41	L47	L34	L25	M41	M22	M30	Y35	Y51	Y35	Y50	Y47	Y54	I44	L64	Y48	Y61	L30	F44	Y42
1x40	G44	A57	S46	V30	S31	A82	I61	V61	S27	G48	C34	T89	G33	G31	G76	G40	A38	G34	G53	A104	G56	T20	G59	A66	S41	A45	S31	T42	C37	V42	T48	S35	A26	A42	S23	V31	S36	Y52	M36	L51	G48	A55	I45	W65	S49	A62	S31	A45	A43
1x41	T45	L58	V47	V31	G32	V83	L62	I62	T28	F49	V35	L90	L34	S32	I77	S41	V39	G35	A54	A105	L57	F21	F60	L67	L42	L46	L32	L43	A38	L43	L49	T36	V27	L43	L24	L32	I37	I53	L37	L52	V49	V56	S46	V66	L50	V63	L32	V46	A44
1x411	-	-	-	-	-	-	M63	-	-	-	-	-	-	-	-	-	-	-	-	-	-	-	-	-	-	-	-	-	-	-	-	-	-	-	-	-	-	-	-	-	-	-	-	-	-	-	-	-	-
1x42	L46	I59	I48	I32	L33	V84	V64	I63	V29	L50	V36	I91	L35	L33	L78	L42	V40	L36	F55	F106	L58	L22	L61	I68	I43	A47	L33	L44	L39	L44	L50	I37	L28	L44	V25	I33	I38	I54	V38	I53	I50	I57	I47	L67	I51	I64	T33	V47	I45
1x43	I47	T60	T49	T33	A34	I85	I65	I64	I30	V51	I37	T92	S36	S34	A79	S43	S41	I37	I56	I107	M59	I23	I62	V69	V44	V48	I34	I45	I40	I45	I51	C38	I29	I45	A26	I34	F39	F55	F39	I54	I51	I58	C48	F68	F52	F65	F34	F48	F46
1x44	F48	L61	L50	T34	L35	I86	I66	I65	L31	A52	A38	L93	L37	L35	L80	L44	L42	L38	L57	L108	L60	L24	V63	L70	L45	L49	L35	A46	L41	G46	I52	L39	L30	V46	F27	L35	V40	V56	L40	T55	L52	S59	F49	V69	L53	L66	L35	L49	L47
1x45	C49	A62	A51	L35	M36	L87	P67	M66	M32	A53	L39	L94	A38	V36	V81	V45	I43	F39	F58	M109	L61	F25	F64	L71	A46	A50	S36	V47	A42	A47	W53	V40	I31	A47	A28	T36	V41	I57	L41	V56	I53	V60	F50	L70	L54	M67	L36	V50	V48
1x46	A50	T63	T52	T36	T37	T88	T68	T67	A33	T54	T40	T95	T39	T37	T82	T46	T44	G40	A59	A110	T62	T26	T65	I72	I47	T51	T37	I48	I43	V48	T54	T41	T32	T48	I29	T37	G42	G58	G42	G57	G54	G61	G51	A71	S55	S68	G37	G51	G49
1x47	V51	T64	V53	T37	T38	I89	I69	I68	I34	F55	A41	I96	V40	I38	I83	V47	I45	V41	I60	V111	V63	I27	V66	V73	V48	V52	L38	V49	V44	L49	L55	V42	V33	V49	M30	L38	I43	F59	T43	L58	L55	I62	L52	T72	V56	V69	L38	V52	V50
1x48	L52	L65	L54	L38	T39	A90	G70	G69	L35	A56	A42	A97	T41	I39	I84	V48	V46	L42	V61	A112	F64	F28	V67	A74	F49	G53	L39	F50	F45	A50	L56	G43	A34	L50	L31	V39	F44	L60	T44	L59	I56	L63	L53	L73	L57	G70	P39	L53	P51
1x49	G53	S66	S55	L39	I40	G91	G71	G70	G36	W57	A43	G98	G42	G40	G85	G49	G47	G43	G62	G113	G65	G29	G68	G75	G50	G54	G40	G51	G46	G51	G57	L44	G35	G51	G32	G40	G45	V61	G45	G60	G57	G64	G54	E74	G58	G71	G40	G54	G52
1x50	N54	N67	N56	N40	N41	N92	N72	N71	N37	N58	N44	N99	N43	N41	N86	N50	N48	N44	N63	N114	N66	N30	N69	N76	N51	N55	N41	N52	N47	N52	N58	N45	N36	N52	N33	N41	N46	N62	N46	N61	N58	N65	N55	N75	N59	N72	N41	N55	N53
1x51	A55	A68	A57	L41	S42	I93	T73	I72	L38	L59	S45	C100	L44	I42	I87	I51	V49	I45	I64	L115	V67	A31	V70	V77	V52	L56	T42	V53	G48	S53	V59	L46	V37	A53	A34	L42	S47	I63	G47	I62	I59	A66	L56	I76	T60	M73	G42	A56	A54
1x52	C56	F69	F58	A42	L43	L94	L74	L73	L39	L60	L46	L101	L45	L43	L88	L52	L50	L46	L65	L116	L68	L32	L71	L78	L53	L57	L43	L54	L49	L54	L60	L47	V38	L54	L35	I43	L48	V64	L48	M63	T60	I67	F57	F77	L61	L74	L43	L57	M55
1x53	V57	V70	V59	V43	V44	V95	V75	V74	V40	V61	L47	V102	V46	V44	V89	V53	V51	V47	V66	V117	V69	V33	V72	V79	V54	V58	V44	V55	V50	V55	V61	V48	V39	V55	V36	V44	V49	V65	V49	L64	L61	L68	V58	V78	V62	I75	V44	V58	V56
1x54	V58	I71	L60	I44	I45	I96	I76	I75	M41	L62	I48	V103	L47	M45	I90	M54	M52	I48	I67	I118	I70	I34	V73	I80	I55	I59	C45	C56	C51	C56	C62	L49	C40	M56	I37	I45	V50	V66	L50	V65	I62	I69	L59	L79	I63	I76	L45	V59	A57
1x55	A59	A72	T61	M45	A46	M97	L77	M76	V42	A63	A49	I104	I48	V46	V91	L55	I53	L49	L68	L119	I71	L35	I74	V81	T56	V60	A46	M57	M52	V57	A63	Y50	L41	L57	L38	V46	I51	T67	W51	K66	K63	K70	L60	S80	T64	V77	W46	W60	W58
1x56	A60	T73	T62	A46	A47	A98	A78	A77	A43	T64	L50	S105	S49	S47	S92	S56	S54	S50	S69	S120	A72	A36	A75	A82	A57	A61	A47	A58	A53	S58	A64	A51	A42	A58	A39	S47	V52	L68	T52	I67	I64	V71	V61	V81	V65	V78	V47	V61	V59
1x57	I61	V74	I63	I47	I48	V99	V79	V78	V44	I65	I51	V106	F50	I48	F93	I57	F55	V51	V70	V121	V73	V37	V76	I83	I58	I62	V48	V59	V54	V59	I65	V52	V43	F59	F40	I48	I53	F69	V53	F68	F65	F72	F62	F82	L66	L79	A48	T62	A60
1x58	A62	Y75	L64	G48	I49	S100	S80	S79	C45	L66	C52	C107	K51	K49	K94	K58	K56	A52	A71	A122	F74	L38	L77	A84	A59	A63	I49	S60	L55	A60	V66	R53	G44	V60	V41	S49	Y54	C70	F54	I69	C66	F73	L63	C83	I67	G80	G49	A63	G61
1x59	L63	R76	L65	T49	V50	L101	L81	M80	W46	R67	T53	F108	V52	V50	V95	V59	V57	C53	C72	C123	T75	T39	T78	K85	K60	W64	R50	R61	K56	T61	R67	S54	L45	A61	V42	H50	F55	C71	R55	T70	T67	K74	L64	L84	R68	L81	L50	F64	K62
1x60	E64	T77	T66	T50	T51	E102	E82	E81	D47	V68	Q54	V109	N53	N51	N96	N60	N58	H54	N73	N124	S76	S40	S79	T86	F61	T65	F51	E62	E57	E62	S68	E55	N46	D62	D43	F51	Y56	Q72	S56	N71	V68	T75	P65	H85	N69	S82	K51	E65	V63
1x61	-	-	-	-	-	-	-	-	-	-	-	-	-	-	-	-	-	-	-	-	-	-	-	-	-	-	-	-	-	-	-	-	-	-	-	-	-	-	-	-	-	-	-	-	-	-	M52	-	-
1x62	-	-	-	-	-	-	-	-	-	-	-	-	-	-	-	-	-	-	-	-	-	-	-	-	-	-	-	-	-	-	-	-	-	-	-	-	-	-	-	-	-	-	-	-	-	-	-	-	-
1x63	-	-	-	-	-	-	-	-	-	-	-	-	-	-	-	-	-	-	-	-	-	-	-	-	-	-	-	-	-	-	-	-	-	-	-	-	-	-	-	-	-	-	-	-	-	-	-	-	-
1x64	-	-	-	-	-	-	-	-	-	-	-	-	-	-	-	-	-	-	-	-	-	-	-	-	-	-	-	-	-	-	-	-	-	-	-	-	-	-	-	-	-	-	-	-	-	-	-	-	-
ICL1
12x41	-	-	-	-	-	-	-	-	-	-	-	-	-	-	-	-	-	-	-	-	-	-	-	-	-	-	-	-	-	-	-	-	-	-	-	-	-	-	-	-	-	-	-	-	-	-	-	-	-
12x42	-	-	-	-	-	-	-	-	-	-	-	-	-	-	-	-	-	-	-	-	-	-	-	-	-	-	-	-	-	-	-	-	-	-	-	-	-	-	-	-	-	-	-	-	-	-	-	-	-
12x43	-	-	-	-	-	-	-	-	-	-	-	-	-	-	-	-	-	-	-	-	-	-	-	-	-	-	-	-	-	-	-	-	-	-	-	-	-	-	-	-	-	-	-	-	-	-	-	-	-
12x44	-	-	-	-	-	-	-	-	-	-	-	-	-	-	-	-	-	-	-	-	-	-	-	-	-	-	-	-	-	-	-	-	-	-	-	-	-	-	-	-	-	-	-	-	-	-	-	-	-
12x45	-	-	-	-	-	-	-	-	-	-	-	-	-	-	-	-	-	-	-	-	-	-	-	-	-	-	-	-	-	-	-	-	-	-	-	-	-	-	-	-	-	-	-	-	-	-	-	-	-
12x46	-	-	-	-	-	-	-	-	-	-	-	-	-	-	-	-	-	-	-	-	-	-	-	-	-	-	-	-	-	-	-	-	-	-	-	-	-	-	-	-	-	-	-	-	-	-	-	-	-
12x47	-	-	-	-	-	-	-	-	-	-	-	-	-	-	-	-	-	-	-	-	-	-	-	-	-	-	-	-	-	-	-	-	-	-	-	-	-	K73	-	-	-	-	-	-	-	-	-	-	-
12x48	R65	R78	R67	K51	R52	K103	K83	K82	R48	R69	P55	K110	T54	R52	K97	R61	S59	R55	R74	R125	R77	R41	R80	P87	E62	P66	R52	K63	R58	R63	R69	R56	R47	S63	K44	K52	M57	G74	S57	S72	K69	K76	R66	K86	K70	R83	Q53	-	-
12x49	S66	K79	K68	K52	K53	K104	K84	K83	Q49	T70	A56	K111	E55	H53	Q98	Q62	Q60	H56	H75	H126	A78	S42	A81	R88	R63	R67	H53	A64	A59	A64	H70	K57	R48	S64	N45	Q53	K58	P75	R58	A73	S70	S77	R67	S87	R71	R84	R54	-	-
12x50	L67	L80	L69	L53	L54	L105	L85	L84	L50	F71	L57	L112	L56	L54	L99	L63	L61	L57	L76	L127	L79	L43	L82	L89	L64	L68	L54	L65	L60	L65	L71	L58	L49	L65	L46	L54	L59	K76	E59	M74	M71	M78	Q68	S88	M72	L85	-	-	-
12x51	Q68	H81	H70	H54	H55	Q106	Q86	H85	R51	H72	R58	R113	K57	Q55	K100	Q64	K62	H58	R77	Q128	K80	R44	R83	Q90	Q65	Q69	R55	Q66	Q61	Q66	R72	H59	R50	R66	R47	H55	K60	K77	K60	R75	R72	Q79	L69	C89	R73	R86	-	A66	A64
12x52	-	-	-	-	-	-	-	-	K52	-	-	-	-	-	-	-	-	-	-	-	-	-	-	-	-	-	S56	-	-	-	A73	-	-	-	-	-	-	-	R61	-	-	-	-	-	-	-	-	K57	K65
12x53	-	-	-	-	-	-	-	-	-	-	-	-	-	-	-	-	-	-	-	-	-	-	-	-	-	-	-	-	-	-	-	-	-	-	-	-	-	-	-	-	-	-	-	-	-	-	-	R58	R66
12x54	-	-	-	-	-	-	-	-	-	-	-	-	-	-	-	-	-	-	-	-	-	-	-	-	-	-	-	-	-	-	-	-	-	-	-	-	-	-	-	-	-	-	-	-	-	-	-	-	-
12x55	-	-	-	-	-	-	-	-	-	-	-	-	-	-	-	-	-	-	-	-	-	-	-	-	-	-	-	-	-	-	-	-	-	-	-	-	-	-	-	-	-	-	-	-	-	-	-	-	-
12x56	-	-	-	-	-	-	-	-	-	-	-	-	-	-	-	-	-	-	-	-	-	-	-	-	-	-	-	-	-	-	-	-	-	-	-	-	-	-	-	-	-	-	-	-	-	-	-	-	-
12x57	-	-	-	-	-	-	-	-	-	-	-	-	-	-	-	-	-	-	-	-	-	-	-	-	-	-	-	-	-	-	-	-	-	-	-	-	-	-	-	-	-	-	-	-	-	-	-	-	-
TM2
2x32	-	-	-	-	-	-	-	-	-	-	-	-	-	-	-	-	-	-	-	-	-	-	-	-	-	-	-	-	-	-	-	-	-	-	-	-	-	-	-	-	-	-	-	-	-	-	-	-	-
2x33	-	-	-	-	-	-	-	-	-	-	-	-	-	-	-	-	-	-	-	-	-	-	-	-	-	-	-	-	-	-	-	-	-	-	-	-	-	-	-	-	-	-	-	-	-	-	-	-	-
2x34	-	-	-	-	-	-	-	-	-	-	-	-	-	-	-	-	-	-	-	-	-	-	-	-	-	-	-	-	-	-	-	-	-	-	-	-	-	-	-	-	-	-	-	-	-	-	-	-	-
2x35	-	-	-	-	-	-	-	-	-	-	-	-	-	-	-	-	-	-	-	-	-	-	-	-	-	-	-	-	-	-	-	-	-	-	-	-	-	-	-	-	-	-	-	-	-	-	-	-	-
2x36	-	-	-	-	-	-	-	-	-	-	-	-	-	-	-	-	-	-	-	-	-	-	-	-	-	-	-	-	-	-	-	-	-	-	-	-	-	-	-	-	-	-	-	-	-	-	-	-	-
2x37	N69	T82	T71	Q55	H56	N107	Y87	N86	I53	R73	N59	Q114	T58	T56	T101	T65	T63	S59	T78	T129	A81	A45	A84	T91	T66	T70	K57	T67	T62	T67	N74	T60	N51	T67	H48	T56	T61	-	R62	S76	N73	T80	N70	T90	T74	T87	T55	T69	R67
2x38	V70	P83	P72	P56	P57	A108	A88	A87	K54	V74	T60	P115	V59	V57	V102	V66	V64	V60	P79	V130	P82	P46	P85	L92	V67	M71	V58	T68	T63	P68	M75	V61	L52	Q68	R49	P57	V62	V78	S63	V77	V74	V81	V71	V91	V75	V88	V56	I70	V68
2x39	A71	A84	A73	A57	A58	T109	T89	T88	T55	P75	S61	S116	N60	N58	N103	N67	N65	T61	T80	T131	Q83	Q47	Q86	T93	T68	T72	T59	T69	T64	T69	T76	G62	T53	N69	S50	T58	A63	S79	A64	P78	P75	P82	A72	A92	T76	T89	N57	N71	G69
2x40	N72	N85	N74	N58	N59	N110	N90	N89	N56	H76	N62	N117	N61	N59	N104	N68	N66	H62	N81	N132	N84	N48	N87	N94	N69	N73	N60	N70	N65	N70	N77	N63	N54	N70	S51	N59	S64	S80	D65	N79	N76	N83	E73	E93	N77	N90	T58	A72	A70
2x41	Y73	Y86	Y75	Y59	Y60	Y111	Y91	Y90	Y57	N77	F63	Y118	Y62	Y60	Y105	Y69	Y67	Y63	Y82	Y133	L85	L49	L88	L95	Y70	V74	F61	Y71	Y66	S71	V78	L64	C55	F71	Y52	W60	V65	I81	I66	I80	L77	I84	I74	I94	I78	A91	I59	I73	T71
2x42	L74	L87	L76	L60	L61	F112	F92	F91	F58	L78	F64	L119	F63	F61	F106	F70	Y68	Y64	F83	F134	F86	F50	F89	F96	F71	F75	F62	L72	L67	F72	F79	Y65	F56	F72	F53	L61	F66	Y82	F67	F81	F78	F85	Y75	Y95	F79	F92	W60	W74	W72
2x43	I75	I88	I77	I61	I62	L113	L93	L92	I59	V79	L65	I120	L64	L62	L107	L71	L69	I65	I84	I135	L87	L51	L90	I97	I72	V76	V63	I73	V68	I73	I80	I66	I57	L73	F54	I62	L67	I83	I68	I82	I79	I86	L76	L96	L80	L93	F61	F75	L73
2x44	G76	A89	G78	C62	C63	M114	M94	M93	V60	A80	V66	V121	L65	F63	L108	F72	L70	V66	V85	V136	V88	V52	V91	M98	T73	T77	I64	V74	V69	V74	V81	V67	V58	L74	L55	H63	L68	F84	A69	S83	S80	T87	A77	G97	L81	L94	L62	L76	L74
2x45	S77	S90	S79	S63	S64	S115	S95	S94	S61	S81	S67	S122	S66	S64	S109	S73	S71	N67	N86	N137	S89	S53	S92	S99	S74	S78	S65	S75	S70	S75	S82	S68	S59	N75	N56	S64	N69	N85	S70	N84	S81	S88	N78	N98	S82	S95	H63	N77	H75
2x46	L78	L91	L80	L64	L65	L116	L96	L95	L62	M82	L68	L123	L67	L65	L110	L74	L72	L68	L87	L138	L90	L54	L93	L100	L75	L79	L66	L76	L71	L76	L83	L69	L60	L76	L57	M65	L70	L86	L71	L85	L82	L89	L79	L99	L83	L96	L64	L78	L76
2x47	A79	A92	A81	A65	A66	A117	A97	A96	A63	A83	F69	A124	A68	A66	A111	A75	A73	A69	A88	A139	A91	A55	A94	A101	A76	A80	A67	A77	A72	A77	A84	S70	A61	A77	A58	A66	A71	A87	A72	A86	A83	A90	A80	A100	A84	A97	T65	A79	A77
2x48	V80	V93	T82	V66	V67	I118	V98	I97	F64	V84	T70	L125	C69	C67	C112	C76	C74	V70	M89	V140	S92	A56	S95	S102	C77	A81	V68	V78	V73	A78	V85	V71	I62	I78	I59	T67	L72	V88	V73	A87	L84	F91	A81	A101	V85	V98	L66	V80	V78
2x49	T81	T94	T83	T67	T68	A119	A99	A98	A65	S85	S71	A126	A70	A68	A113	A77	A75	A71	A90	A141	A93	A57	A96	A103	A78	A82	S69	A79	A74	A79	S86	A72	T63	S79	S60	V68	A73	A89	A74	G88	G85	G92	S82	A102	S86	S99	A67	A81	A79
2x50	D82	D95	D84	D68	D69	D120	D100	D99	D66	D86	D72	D127	D71	D69	D114	D78	D76	D72	D91	D142	D94	D58	D97	D104	D79	D83	D70	D80	D75	D80	D87	D73	D64	D80	D61	D69	D74	D90	D75	D89	D86	D93	D83	D103	D87	D100	D68	D82	D80
2x51	L83	L96	L85	L69	F70	M121	L101	M100	L67	V87	L73	L128	L72	L70	L115	L79	L77	L73	L92	L143	I95	I59	I98	L105	L80	L84	L71	L81	L76	L81	L88	L74	L65	F81	F62	F70	L75	L91	L76	L90	L87	L94	L84	L104	L88	L101	L69	F83	L81
2x52	M84	L97	L86	L70	L71	L122	L102	L101	L68	L88	M74	S129	I73	I71	I116	I80	I78	L74	L93	L144	L96	L60	L99	V106	V81	V85	L72	L82	L77	L82	F89	I75	L66	L82	F63	L71	C76	L92	T77	L91	L88	L95	V85	I105	M89	L102	L70	L84	L82
2x53	V85	V98	V87	V71	V72	L123	V103	V102	V69	V89	V75	V130	I74	I72	I117	I81	I79	L75	L94	L145	V97	V61	V100	M107	M82	M86	V73	V83	V78	L83	V90	V76	L67	V83	V64	L72	F77	L93	F78	L92	L89	L96	F86	L106	L90	L103	C71	S85	C83
2x54	S86	S99	S88	A72	A73	G124	G104	G103	S70	A90	G76	A131	G75	G73	G118	G82	G80	T76	S95	S146	A98	A62	A101	G108	G83	G87	A74	A84	A79	A84	A91	G77	G68	G84	G65	G73	L78	L94	V79	L93	L90	L97	V87	A107	C91	A104	C72	C86	C84
2x55	V87	I100	I89	V73	V74	F125	L105	L104	V71	A91	L77	V132	T76	V74	V119	A83	I81	S77	F96	A147	T99	T63	T102	L109	L84	L88	V75	T85	T80	L85	L92	A78	L69	A85	V66	C74	L79	A95	V80	L94	I91	L98	L88	C108	L92	V105	L73	L87	L85
2x551	L88	L101	L90	L74	L75	L126	F106	L105	L72	L92	V78	A133	F77	F75	I120	F84	F82	T78	T97	T148	L100	L64	L103	L110	A85	L89	L76	L86	L81	L86	L93	V79	L70	F86	I67	L75	-	-	-	T95	T92	T99	-	-	F93	A106	-	-	-
2x56	V89	V102	V91	V75	V76	V127	V107	V106	V73	V93	V79	V134	S78	S76	S121	S85	S83	V79	V98	V149	V101	I65	V104	V111	V86	V90	V77	V87	V82	V87	V94	V80	V71	C87	S68	V76	T80	T96	T81	C96	C93	C100	G89	G109	C94	C107	S74	A88	S86
2x57	L90	M103	M92	M76	M77	M128	M108	M107	M74	M94	M80	M135	M79	M77	M122	M86	M84	L80	L99	L150	I102	I66	M105	V112	V87	V91	M78	M88	M83	L88	M95	M81	L72	I88	I69	M77	L81	L97	L82	V97	A94	V101	L90	L110	M95	M108	L75	L89	L87
2x58	P91	P104	P93	P77	P78	P129	P109	P108	P75	P95	P81	P136	N80	N78	N123	N87	N85	P81	P100	P151	P103	P67	P106	P113	P88	P92	P79	P89	P84	P89	P96	P82	P73	P89	P70	P78	P82	P98	P83	P98	P95	P102	P91	P111	P96	P109	P76	P90	P88
2x59	M92	I105	I94	L78	F79	V130	I110	L109	F76	L96	P82	F137	L81	L79	L124	L88	L86	F82	F101	F152	F104	F68	F107	F114	F89	P93	W80	W90	W85	L90	W97	M83	F74	L90	L71	Y79	L83	L99	L84	V99	V96	V103	F92	F112	F97	F110	F77	I91	I89
2x60	A93	S106	S95	S79	S80	S131	A111	S110	G77	S97	A83	V138	Y82	Y80	F125	Y89	Y87	S83	S102	S153	S105	S69	S108	G115	G90	A94	K81	V91	V86	F91	K98	N84	S75	Y91	Y72	S80	W84	W100	W85	D100	D97	D104	W93	W113	N98	T111	S78	L92	L90
2x61	A94	T107	I96	I80	I81	M132	L112	L111	A78	L98	M84	S139	T83	T81	T126	T90	T88	A84	A103	A154	L106	L70	L109	A116	A91	A95	A82	V92	V87	V92	A99	I85	A76	V92	I73	M81	A85	A101	A86	A101	A98	A105	A94	A114	L99	L112	L79	F93	A91
2x62	L95	M108	A97	I81	V82	L133	L113	L112	I79	V99	L85	V140	T84	L82	T127	V91	T89	I85	A104	T155	A107	A71	A110	T117	A92	T96	V83	Y93	Y88	Y93	V100	L86	I77	P93	P74	V82	V86	T102	T87	S102	S99	T106	E95	I115	I100	L113	A80	T94	V92
2x63	Y96	Y109	Y98	Y82	Y83	T134	T114	A113	E80	H100	N86	T141	Y85	Y83	Y128	Y92	Y90	F86	L105	M156	N108	N72	N111	I118	H93	L97	A84	L94	L89	S94	A101	Y87	Y78	Y94	H75	R83	Y87	Y103	Y88	R103	R100	H107	N96	T116	P101	P114	H81	S95	P93
2x64	Q97	T110	T99	I83	I84	I135	I115	I114	L81	E101	A87	D142	L86	T84	I129	I93	I91	E87	E106	E157	E109	E73	E112	V119	I94	A98	E85	E95	E90	E95	E102	L88	Q79	V95	T76	S84	T88	Y104	T89	Y104	Y101	Y108	I97	I117	N102	N115	L82	I96	I94
2x65	V98	V111	I100	V84	V85	L136	M116	L115	V82	L102	L88	L143	L87	V85	I130	I94	L92	V88	V107	V158	V110	L74	L113	V120	L95	L99	I86	V96	V91	V96	V103	L89	L80	L96	L77	A85	A89	S105	Y90	F105	L102	L109	W98	S118	L103	L116	A83	V97	A95
2x66	L99	T112	T101	M85	R86	Y137	F117	Y116	Q83	S103	Y89	I144	M88	I86	M131	K95	M93	L89	L108	L159	M111	L75	M114	W121	M96	T100	A87	V97	T92	Q97	A104	M90	S81	T97	-	E86	M90	Y106	R91	F106	A103	A110	N99	N119	L104	M117	L84	Q98	R96
2x67	N100	G113	H102	D86	E87	G138	-	D117	D84	G104	G90	G145	G89	G87	-	G96	G94	G90	G109	G160	G112	G76	A115	G122	K97	G101	G88	G98	G93	G98	G105	-	C82	G98	-	H87	E91	R107	D92	-	-	-	Q100	-	K105	G118	Q85	H99	G97
2x68	-	-	-	-	-	-	-	-	-	-	-	G146	-	-	-	-	-	-	-	-	-	-	-	-	-	-	-	-	-	-	-	-	-	-	-	-	-	-	-	-	-	-	-	-	-	-	-	-	-
2x69	-	-	-	-	-	-	-	-	-	-	-	-	-	-	-	-	-	-	-	-	-	-	-	-	-	-	-	-	-	-	-	-	-	-	-	-	-	-	-	-	-	-	-	-	-	-	-	-	-
ECL1
23x47	-	-	-	-	-	-	-	-	-	-	-	-	-	-	-	-	-	-	-	-	-	-	-	-	-	-	-	-	-	-	-	-	-	-	-	-	-	-	-	-	-	-	-	-	-	-	-	-	-
23x48	-	-	-	-	-	-	-	-	-	-	-	-	-	-	-	-	-	-	-	-	-	-	-	-	-	-	-	-	-	-	-	-	-	-	-	-	-	-	-	-	-	-	-	-	-	-	-	-	-
23x49	K101	R114	T103	R87	S88	R140	M120	V119	I85	R106	R91	K147	H90	Y88	R133	Y97	R95	Y91	Y110	F161	Y113	Y77	Y116	R123	M98	H102	F89	E99	V95	A100	Y106	K92	K83	R99	E79	C88	R93	D109	D94	E108	R105	G112	N102	D122	D106	T119	Q87	H101	H99
23x50	W102	W115	W104	W88	W89	W141	W121	W120	W86	W107	W92	W148	W91	W89	W134	W98	W96	W92	W111	W162	W114	W78	W117	W124	W99	W103	W90	W100	W96	W101	W107	W93	W84	W100	W80	W89	W94	W110	W95	W109	W106	W113	W103	W123	F107	F120	W88	W102	W100
23x501	-	-	-	-	-	-	-	-	-	-	-	-	-	-	-	-	-	-	-	-	-	-	-	-	-	-	-	-	-	-	-	-	-	-	-	-	-	-	-	-	-	-	-	-	-	-	-	-	-
23x51	T103	T116	N105	K89	I90	P142	P122	P121	I87	Q108	V93	I149	A92	P90	A135	P99	A97	A93	V112	A163	Y115	Y79	Y118	E125	T100	P104	P91	K101	N97	L102	P108	S94	S85	T101	D81	Y90	P95	L111	P96	M110	L107	L114	P104	L124	I108	I121	P89	P103	P101
23x52	L104	L117	F106	L90	M91	L143	L123	L122	Y88	L109	L94	F150	L93	L91	L136	L100	L98	F94	L113	F164	F116	F80	F119	Y126	F101	L105	F92	F102	F98	L103	F109	L95	F86	F102	F82	F91	F96	F112	F97	F111	F108	F115	F105	F125	F109	F122	Y90	F104	Y102
TM3
3x10	-	-	-	-	-	-	-	-	-	-	-	-	-	-	-	-	-	-	-	-	-	-	-	-	-	-	-	-	-	-	-	-	-	-	-	-	-	-	-	-	-	-	-	-	-	-	-	-	-
3x11	-	-	-	-	-	-	-	-	-	-	-	-	-	-	-	-	-	-	-	-	-	-	-	-	-	-	-	-	-	-	-	-	-	-	-	-	-	-	-	-	-	-	-	-	-	-	-	-	-
3x12	-	-	-	-	-	-	-	-	-	-	-	-	-	-	-	-	-	-	-	-	-	-	-	-	-	-	-	-	-	-	-	-	-	-	-	-	-	-	-	-	-	-	-	-	-	-	-	-	-
3x13	-	-	-	-	-	-	-	-	-	-	-	-	-	-	-	-	-	-	-	-	-	-	-	-	-	-	-	-	-	-	-	-	-	-	-	-	-	-	-	-	-	-	-	-	-	-	-	-	-
3x14	-	-	-	-	-	-	-	-	-	-	-	-	-	-	-	-	-	-	-	-	-	-	-	-	-	-	-	-	-	-	-	-	-	-	-	-	-	-	-	-	-	-	-	-	-	-	-	-	-
3x15	-	-	-	-	-	-	-	-	-	-	-	-	-	-	-	-	-	-	-	-	-	-	-	-	-	-	-	-	-	-	-	-	-	-	-	-	-	-	-	-	-	-	-	-	-	-	-	-	-
3x16	-	-	-	-	-	-	-	-	-	-	-	-	-	-	-	-	-	-	-	-	-	-	-	-	-	-	-	-	-	-	-	-	-	-	-	-	-	-	-	-	-	-	-	-	-	-	-	-	-
3x17	-	-	-	-	-	-	-	-	-	-	-	-	-	-	-	-	-	-	-	-	-	-	-	-	-	-	-	-	-	-	-	-	-	-	-	-	-	-	-	-	-	-	-	-	-	-	-	-	-
3x18	-	-	-	-	-	-	-	-	-	-	-	-	-	-	-	-	-	-	-	-	-	-	-	-	-	-	-	-	-	-	-	-	-	-	-	-	-	-	-	-	-	-	-	-	-	-	-	-	-
3x19	-	-	-	-	-	-	-	-	-	-	-	-	-	-	-	-	-	-	-	-	-	-	-	-	-	-	-	-	-	-	-	-	-	-	-	-	-	-	-	-	-	-	-	-	-	-	-	-	-
3x20	-	-	-	-	-	-	-	-	-	-	-	-	-	-	-	-	-	-	-	-	-	-	-	-	-	-	-	-	-	-	-	-	-	-	-	-	-	-	-	-	-	-	-	-	-	-	-	-	-
3x21	G105	G118	G107	G91	G92	P144	P124	P123	G89	G110	A95	G151	G94	G92	G137	G101	G99	G95	G114	G165	G117	R81	G120	G127	G102	G106	-	S103	S99	S104	-	G96	G87	G103	G83	G92	G97	G113	G98	G112	G109	G116	G106	G126	G110	G123	G91	G105	G103
3x22	Q106	Q119	Q108	Y92	Q93	S145	L125	R124	E90	R111	R96	H152	T95	P93	N138	A102	S100	R96	R115	R166	K118	R82	Q121	S128	N103	A107	G93	R104	R100	P105	G110	R97	K88	R104	K84	E93	N98	P114	T99	K113	R110	R117	A107	E127	S111	T124	R92	G106	A104
3x23	V107	V120	I109	F93	V94	K146	V126	Y125	V91	R112	G97	F153	L96	V94	L139	V103	L101	V97	I116	A167	A119	T83	V122	F129	F104	T108	S94	I105	I101	R106	A111	P98	V89	G105	E85	V94	Y99	V115	F100	V114	I111	I118	L108	T128	A112	V125	F93	A107	V105
3x24	T108	V121	L110	L94	V95	L147	L127	L126	F92	L113	L98	F154	A97	V95	A140	V104	A102	F98	F117	F168	W120	W84	W123	F130	W105	G109	F95	H106	C102	L107	F112	L99	F90	L106	I86	F95	L100	M116	F101	G115	G112	G119	L109	L129	V113	I126	L94	A108	G106
3x25	C109	C122	C111	C95	C96	C148	C128	C127	C93	C114	C99	C155	C98	C96	C141	C105	C103	C99	C118	C169	C121	C85	C124	C131	C106	C110	C96	C107	C103	C108	C113	C100	C91	C107	C87	C96	C101	C117	C102	C116	C113	C120	C110	C130	C114	C127	C95	C109	C107
3x26	D110	D123	D112	E96	D97	A149	P129	P128	L94	Q115	L100	N156	D99	D97	D142	D106	D104	N100	D119	D170	E122	E86	G125	E132	E107	E111	N97	D108	D104	D109	D114	L101	N92	K108	V88	K97	K102	K118	K103	K117	K114	K121	R111	R131	K115	K128	K96	S110	R108
3x27	L111	F124	I113	V97	I98	V150	A130	V129	V95	L116	L101	V157	L100	L98	L143	L107	L105	I101	I120	V171	I123	V87	V126	L133	F108	L112	I98	I109	V105	A110	V115	F102	I93	L109	F89	I98	I103	V119	L104	L118	L115	V122	V112	V132	T116	A129	L97	I111	A109
3x28	F112	W125	W114	W98	W99	W151	W131	W130	R96	W117	W102	F158	W101	W99	W144	W108	W106	W102	W121	W172	Y124	Y88	Y127	W134	W109	W113	W99	F110	F106	L111	W116	W103	Y94	W110	W90	H99	A104	F120	S105	I119	I116	L123	I113	V133	T117	V130	I98	L112	L110
3x29	I113	L126	L115	L99	L100	I152	L132	I131	T97	I118	T103	I159	L102	L100	L145	L109	L107	A103	A122	A173	L125	L89	L128	T135	T110	T114	V100	V111	V107	M112	V117	L104	T95	L111	L91	T100	S105	G121	S106	P120	P117	S124	N114	N134	T118	S131	P99	P113	P111
3x30	A114	S127	S116	S100	S101	Y153	F133	S132	S98	A119	A104	A160	A103	A101	A146	A110	A108	A104	A123	A174	A126	A90	A129	S136	S111	S115	A101	T112	T108	A113	A118	S105	S96	V112	T92	S101	A106	S122	Y107	V121	F118	F125	G115	A135	Y119	Y132	S100	S114	S112
3x31	L115	S128	S117	V101	V102	L154	L134	L133	L99	C120	F105	M161	L104	L102	I147	L111	L109	V105	V124	V175	L127	L91	L130	V137	I112	V116	F102	L113	L109	M114	F119	M106	L97	V113	T93	T102	S107	F123	L108	I122	I119	I126	V116	I136	F120	L133	I101	L115	I113
3x32	D116	D129	D118	D102	D103	D155	D135	D134	D100	D121	D106	D162	D105	D103	D148	D112	D110	D106	D125	D176	D128	D92	D131	D138	D113	D117	D103	D114	D110	D115	D120	D107	D98	D114	D94	D103	V108	L124	I109	Q123	Q120	R127	I117	I137	M121	M134	I102	I116	I114
3x33	V117	I130	I119	M103	I104	V156	V136	V135	V101	V122	V107	V163	Y106	Y104	Y149	Y113	Y111	V107	V126	V177	V129	V93	V132	V139	V114	V118	I104	V115	V111	V116	I121	Y108	V99	Y115	Y95	I104	S109	T125	F110	L124	L121	L128	K118	S138	G122	G135	V103	L117	L115
3x34	L118	T131	T120	T104	T105	L157	L137	L136	L102	L123	M108	M164	V107	V105	V150	V114	V112	L108	L127	L178	L130	L94	L133	L140	L115	L119	M105	M116	M112	M117	M122	V109	M100	L116	L96	M105	F110	L126	V111	T125	T122	T129	A119	M139	T123	V136	L104	L118	L116
3x35	C119	C132	C121	C105	C106	F158	F138	F137	L103	C124	C109	C165	A108	V106	A151	V115	A113	C109	C128	C179	F131	F95	F134	C141	C116	C120	C106	M117	M113	L118	C123	A110	L101	L117	L97	L106	N111	N127	N112	S126	S123	S130	N120	N140	S124	S137	N105	N119	T117
3x36	C120	C133	C122	C106	C107	S159	S139	S138	T104	C125	C110	C166	S109	S107	S152	S116	S114	C110	C129	C180	C132	C96	C135	V142	V117	V121	S107	C118	C114	C119	S124	S111	C102	C118	C98	S107	L112	M128	M113	V127	V124	V131	L121	L141	V125	V138	M106	M120	M118
3x37	T121	T134	T123	T107	T108	T160	T140	T139	T105	T126	S111	T167	N110	N108	N153	N117	N115	T111	T130	T181	T133	T97	T136	T143	T118	T122	T108	T119	T115	T120	T125	T112	T103	T119	T99	S108	Y113	F129	Y114	G128	G125	G132	F122	Y142	S126	S139	F107	Y121	Y119
3x38	S122	A135	A124	C108	C109	A161	A141	A140	A106	A127	A112	A168	A111	A109	A154	A118	A116	A112	A131	A182	S134	S98	S137	A144	A119	A123	A109	A120	A116	A121	A126	A113	A104	S120	A100	A109	A114	A130	A115	V129	V126	V133	I123	S143	V127	V140	A108	A122	A120
3x39	S123	S136	S125	S109	S110	S162	S142	S141	S107	S128	S113	S169	S112	S110	S155	S119	S117	S113	S132	S183	S135	S99	S138	S145	S120	S124	S110	S121	S117	S122	S127	S114	S105	S121	S101	S110	S115	S131	S116	S130	S127	S134	S124	S144	S128	S141	S109	S123	S121
3x40	I124	I137	I126	I110	I111	I163	I143	I142	I108	I129	I114	I170	V113	V111	V156	V120	V118	I114	I133	I184	I136	I100	I139	I146	I121	I125	I111	I122	I118	I123	I128	I115	I106	A122	V102	I111	V116	I132	V117	V131	V128	V135	I125	I145	T129	T142	V110	I124	V122
3x41	L125	L138	L127	L111	L112	M164	M144	M143	F109	W130	L115	M171	M114	M112	M157	M121	M119	M115	L134	L185	V137	V101	V140	E147	E122	E126	L112	L123	L119	F124	L129	F116	L107	F123	Y103	F112	F117	F133	F118	F132	F129	F136	F126	C146	F130	L143	F111	L125	L123
3x42	H126	H139	H128	H112	H113	H165	H145	H144	H110	N131	N116	T172	N115	N113	N158	N122	N120	G116	S135	S186	H138	H102	H141	T148	T123	T127	N113	N124	N120	N125	N130	S117	N108	N124	N104	H113	L118	F134	C119	T133	T130	T137	L127	F147	N131	S144	L112	L126	L124
3x43	L127	L140	L129	L113	L114	L166	L146	L145	L111	V132	L117	L173	L116	L114	L159	L123	L121	L117	L136	L187	L139	L103	L142	L149	L124	L128	L114	L125	L121	L126	L131	V118	L109	I125	I105	L114	L119	I135	L120	L134	L131	L138	V128	L148	L132	L145	L113	L127	L125
3x44	C128	C141	C130	C114	S115	C167	C147	C146	C112	T133	C118	C174	L117	L115	L160	L124	L122	C118	C137	C188	C140	C104	C143	C150	C125	C129	C115	C126	C122	C127	C132	F119	F110	V126	V106	S115	T120	T136	T121	T135	T132	T139	V129	M149	V133	V146	T114	A128	A126
3x45	A129	V142	V131	V115	A116	A168	A148	A147	C113	A134	L119	V175	L118	I116	V161	I125	V123	I119	A138	T189	A141	A105	A144	V151	V126	A130	V116	A127	A123	A128	V133	I120	M111	L127	L107	F116	C121	C137	G122	A136	A133	I140	A130	L150	A134	A147	A115	T129	A127
3x46	I130	I143	I132	I116	I117	I169	I149	I148	I114	I135	I120	I176	I119	I117	I162	I126	I124	I120	I139	I190	I142	I106	I145	I152	I127	L131	I117	I128	I124	I129	I134	L121	I112	I128	I108	I117	L122	M138	L123	L137	L134	L141	I131	V151	I135	I148	I116	I130	L128
3x47	A131	A144	A133	A117	A118	S170	S150	S149	S115	A136	S121	S177	S120	S118	S163	S127	S125	S121	S140	S191	S143	S107	S146	A153	A128	A132	S118	S129	S125	S130	S135	C122	S113	S129	S109	S118	S123	S139	S124	S138	S135	S142	S132	S152	S136	A149	S117	S131	S129
3x48	L132	L145	L134	L118	L119	L171	V151	L150	L116	L137	L122	I178	F121	F119	F164	F128	F126	I122	I141	V192	L144	L108	L147	L154	V129	V133	V119	I130	I126	V131	V136	I123	L114	Y130	Y110	I119	I124	V140	F125	A139	A136	A143	Q133	I153	L137	L150	L118	A132	A130
3x49	D133	D146	D135	D119	D120	D172	D152	D151	D117	D138	D123	D179	D122	D120	D165	D129	D127	D123	D142	D193	D145	D109	D148	D155	D130	D134	D120	D131	D127	D132	D137	D124	D115	D131	D111	D120	D125	D141	D126	D140	D137	D144	D134	D154	E138	E151	D119	D133	D131
3x50	R134	R147	R136	R120	R121	R173	R153	R152	R118	R139	R124	R180	R123	R121	R166	R130	R128	R124	R143	R194	R146	R110	R149	R156	R131	R135	R121	R132	R128	R133	R138	R125	R116	R132	R112	R121	R126	R142	R127	R141	R138	R145	R135	R155	R139	R152	R120	R134	L132
3x51	Y135	Y148	Y137	Y121	Y122	Y174	Y154	Y153	Y119	Y140	Y125	Y181	Y124	Y122	Y167	Y131	Y129	Y125	Y144	Y195	Y147	Y111	Y150	Y157	Y132	Y136	Y122	Y133	Y129	F134	Y139	Y126	Y117	F133	Y113	Y122	Y127	Y143	Y128	Y142	Y139	Y146	Y136	Y156	Y140	Y153	C121	F135	C133
3x52	W136	W149	W138	W122	R123	V175	I155	V154	Y120	W141	L126	L182	F125	F123	F168	F132	F130	I126	I145	V196	W148	W112	W151	L158	F133	L137	W123	T134	T130	V135	W140	R127	C118	L134	L114	Y123	L128	Q144	L129	R143	K140	K147	R137	L157	G141	S154	L122	L136	F134
3x53	A137	A150	A139	A123	A124	A176	A156	A155	A121	S142	L127	G183	S126	C124	S169	C133	S131	G127	G146	G197	S149	A113	S152	A159	A134	A138	A124	A135	A131	A136	A141	S128	A119	S135	S115	A124	A129	S145	A130	A144	A141	A148	V138	A158	A142	A155	V123	L137	L135
3x54	I138	I151	I140	I124	I125	I177	I157	I156	I122	I143	I128	I184	V127	V125	I170	V134	I132	V128	V147	V198	I150	V114	V153	I160	I135	V139	I125	V136	V132	V137	I142	V129	V120	V136	V116	V125	I130	V146	I131	I145	I142	V149	L139	L159	I143	I156	V124	V138	A136
3x55	T139	T152	T141	T125	T126	Q178	K158	R157	C123	T144	L129	T185	T128	T126	T171	T135	T133	S129	R148	R199	T151	S115	T154	T161	T136	T140	S126	A137	V133	A138	S143	Q130	M121	T137	S117	C126	V131	I147	V132	V146	V143	V150	V140	V160	C144	C157	F125	F139	L137
3x56	D140	D153	D142	N126	D127	N179	K159	N158	C124	R145	S130	R186	R129	K127	R172	K136	R134	Y130	Y149	H200	Q152	R116	Q155	S162	S137	N141	S127	M138	M134	V139	R144	Q131	D122	R138	N118	D127	H132	Y148	R133	N147	R144	K151	H141	K161	K145	R158	K126	K140	G138
ICL2
34x38	-	-	-	-	-	-	-	-	-	-	-	-	-	-	-	-	-	-	-	-	-	-	-	-	-	-	-	-	-	-	-	-	-	-	-	-	-	-	-	-	-	-	-	-	-	-	-	-	-
34x39	-	-	-	-	-	-	-	-	-	-	-	-	-	-	-	-	-	-	-	-	-	-	-	-	-	-	-	-	-	-	-	-	-	-	-	-	-	-	-	-	-	-	-	-	-	-	-	-	-
34x40	-	-	-	-	-	-	-	-	-	-	-	-	-	-	-	-	-	-	-	-	-	-	-	-	-	-	-	-	-	-	-	-	-	-	-	-	-	-	-	-	-	-	-	-	-	-	-	-	-
34x41	-	-	-	-	-	-	-	-	-	-	-	-	-	-	-	-	-	-	-	-	-	-	-	-	-	-	-	-	-	-	-	-	-	-	-	-	-	-	-	-	-	-	-	-	-	-	-	-	-
34x42	-	-	-	-	-	-	-	-	-	-	-	-	-	-	-	-	-	-	-	-	-	-	-	-	-	-	-	-	-	-	-	-	-	-	-	-	-	-	-	-	-	-	-	-	-	-	-	-	-
34x43	-	-	-	-	-	-	-	-	-	-	-	-	-	-	-	-	-	-	-	-	-	-	-	-	-	-	-	-	-	-	-	-	-	-	-	-	-	-	-	-	-	-	-	-	-	-	-	-	-
34x44	-	-	-	-	-	-	-	-	-	-	-	-	-	-	-	-	-	-	-	-	-	-	-	-	-	-	-	-	-	-	-	-	-	-	-	-	-	-	-	-	-	-	-	-	-	-	-	-	-
34x45	-	-	-	-	-	-	-	-	-	-	-	-	-	-	-	-	-	-	-	-	-	-	-	-	-	-	-	-	-	-	-	-	-	-	-	-	-	-	-	-	-	-	-	-	-	-	-	-	-
34x46	-	-	-	-	-	-	-	-	-	-	-	-	-	-	-	-	-	-	-	-	-	-	-	-	-	-	-	-	-	-	-	-	-	-	-	-	-	-	-	-	-	-	-	-	-	-	-	-	-
34x47	-	-	-	-	-	-	-	-	-	-	-	-	-	-	-	-	-	-	-	-	-	-	-	-	-	-	-	-	-	-	-	-	-	-	-	-	-	-	-	-	-	-	-	-	-	-	-	-	-
34x48	-	-	-	-	-	-	-	-	-	-	-	-	-	-	-	-	-	-	-	-	-	-	-	-	-	-	-	-	-	-	-	-	-	-	-	-	-	-	-	-	-	-	-	-	-	-	-	-	-
34x49	-	-	-	-	-	-	-	-	Q125	-	-	-	-	-	-	-	-	-	-	-	-	-	-	-	-	-	-	-	-	-	-	-	-	-	-	-	-	-	-	-	-	-	-	-	-	-	-	-	-
34x50	P141	A154	A143	A127	A128	P180	P160	P159	P126	H146	P131	P187	P130	P128	P173	P137	P135	P131	S150	S201	A153	A117	A156	P163	P138	P142	P128	P139	P135	P140	P145	P132	P123	A139	A119	P128	P133	P149	P134	P148	P145	P152	P142	T162	P146	P159	P127	P141	P139
34x51	I142	V155	L144	I128	V129	I181	I161	I160	L127	M147	L132	L188	L131	L129	L174	L138	L136	L132	L151	L202	I154	L118	V157	F164	F139	L143	F129	M140	V136	L141	F146	L133	L124	V140	V120	L129	M134	F150	V135	M149	M146	L153	M143	M163	L147	L160	I128	I142	A140
34x52	D143	E156	E145	E129	E130	H182	Q162	E161	V128	E148	R133	T189	S132	T130	T175	T139	T137	R133	Q152	K203	E155	E119	E158	R165	K140	R144	R130	L141	H137	R142	R147	R134	R125	S141	S121	R130	K135	L151	A136	D150	D147	E154	A144	S164	Q148	Q161	W129	W143	W141
34x53	Y144	Y157	Y146	Y130	Y131	H183	A163	H162	Y129	Y149	Y134	Y190	Y133	Y131	Y176	Y140	Y138	Y134	Y153	Y204	Y156	Y120	Y159	Y166	Y141	Y145	Y131	Y142	Y138	Y143	Y148	Y135	Y126	Y142	Y122	Y131	S136	S152	N137	M151	I148	R155	S145	M165	S149	A162	C130	C144	W142
34x54	V145	S158	S147	A131	A132	S184	N164	S163	R130	T150	K135	P191	R134	P132	R177	P141	R139	P135	P154	P205	N157	N121	N160	Q167	Q142	G146	E132	N143	Q139	N144	K149	L136	P127	R143	R123	K132	R137	Q153	A138	Q152	Q149	Q156	R146	G166	R150	R163	Q131	Q145	S143
34x55	N146	A159	K148	R132	R133	R185	Q165	R164	N131	L151	L136	V192	A135	V133	A178	A142	A140	T136	T155	A206	L158	S122	L161	S168	S143	A147	R133	-	H140	R145	R150	K137	V128	A144	T124	A133	L138	R154	R139	T153	A150	P157	R147	R167	V151	V164	N132	N146	T144
34x56	K147	K160	R149	K133	K134	F186	Y166	F165	K132	R152	R137	R193	K136	K134	K179	R143	K141	I137	L156	I207	K159	K123	K162	L169	L144	L148	K134	-	G141	Q146	K151	Y138	L129	Q145	Q125	K134	R139	R155	L140	S154	S151	S158	Q148	M168	W152	W165	H133	F147	V145
34x57	R148	R161	R150	R134	R135	N187	N167	N166	M133	T153	M138	Q194	R137	R135	R180	R144	R142	V138	V157	M208	R160	R124	R163	L170	L145	V149	M135	-	T142	G147	M152	R139	V130	Q146	H126	M135	R140	-	R141	G155	H152	N159	Q149	R169	Q153	Q166	R134	R148	Q146
34x58	-	-	-	-	-	-	-	-	-	-	-	-	-	-	-	-	-	-	-	-	-	-	-	-	-	-	-	-	G143	-	-	-	-	G147	T127	-	-	-	-	-	-	-	-	G170	-	-	-	-	-
34x59	-	-	-	-	-	-	-	-	-	-	-	-	-	-	-	-	-	-	-	-	-	-	-	-	-	-	-	-	Q144	-	-	-	-	-	-	-	-	-	-	-	-	-	-	V171	-	-	-	-	-
34x60	-	-	-	-	-	-	-	-	-	-	-	-	-	-	-	-	-	-	-	-	-	-	-	-	-	-	-	-	S145	-	-	-	-	-	-	-	-	-	-	-	-	-	-	R172	-	-	-	-	-
34x61	-	-	-	-	-	-	-	-	-	-	-	-	-	-	-	-	-	-	-	-	-	-	-	-	-	-	-	-	-	-	-	-	-	-	-	-	-	-	-	-	-	-	-	-	-	-	-	-	-
34x62	-	-	-	-	-	-	-	-	-	-	-	-	-	-	-	-	-	-	-	-	-	-	-	-	-	-	-	-	-	-	-	-	-	-	-	-	-	-	-	-	-	-	-	-	-	-	-	-	-
34x63	-	-	-	-	-	-	-	-	-	-	-	-	-	-	-	-	-	-	-	-	-	-	-	-	-	-	-	-	-	-	-	-	-	-	-	-	-	-	-	-	-	-	-	-	-	-	-	-	-
34x64	-	-	-	-	-	-	-	-	-	-	-	-	-	-	-	-	-	-	-	-	-	-	-	-	-	-	-	-	-	-	-	-	-	-	-	-	-	-	-	-	-	-	-	-	-	-	-	-	-
34x65	-	-	-	-	-	-	-	-	-	-	-	-	-	-	-	-	-	-	-	-	-	-	-	-	-	-	-	-	-	-	-	-	-	-	-	-	-	-	-	-	-	-	-	-	-	-	-	-	-
34x66	-	-	-	-	-	-	-	-	-	-	-	-	-	-	-	-	-	-	-	-	-	-	-	-	-	-	-	-	-	-	-	-	-	-	-	-	-	-	-	-	-	-	-	-	-	-	-	-	-
TM4
4x34	-	-	-	-	-	-	-	-	-	-	-	-	-	-	-	-	-	-	-	-	-	-	-	-	-	-	-	T144	-	-	-	-	-	-	-	-	-	-	-	-	-	-	-	-	-	-	-	-	-
4x35	-	-	-	-	-	-	-	-	-	-	-	-	-	-	-	-	-	-	-	-	-	-	-	-	-	-	-	R145	-	-	-	-	-	-	-	-	-	-	-	-	-	-	-	-	-	-	-	-	-
4x36	-	-	-	-	-	-	-	-	-	-	-	-	-	-	-	-	-	-	-	-	-	-	-	-	-	-	-	Y146	-	-	-	-	-	-	-	-	-	-	-	-	-	-	-	-	-	-	-	-	-
4x37	-	-	-	-	-	-	-	-	-	-	-	-	-	-	-	-	-	-	-	-	-	-	-	-	-	-	-	S147	-	-	-	-	-	-	-	-	-	-	-	-	-	-	-	-	-	-	-	-	-
4x38	T149	T162	T151	T135	T136	S188	S168	S167	T134	R154	T139	N195	T138	T136	T181	T145	T143	T139	T158	T209	T161	T125	T164	T171	T146	T150	T136	S148	S146	G148	T153	T140	T131	D148	G128	N136	T141	N156	L142	A156	A153	A160	R150	-	T154	T167	N135	G149	R147
4x39	P150	P163	A152	A136	P137	R189	R169	R168	P135	K155	P140	G196	P139	T137	T182	T146	P144	Q140	R159	E210	P162	P126	P165	R172	K147	K151	P137	K149	C147	S149	Q154	K141	P132	T149	V129	I137	M142	P157	R143	L157	L154	I161	R151	-	K155	R168	V136	A150	A148
4x40	R151	K164	G153	K137	K138	T190	A170	T169	L136	C156	L141	K197	R140	K138	K183	K147	K145	R141	R160	R211	R163	R127	R166	A173	N148	R152	K138	R150	R148	R150	R155	T142	V133	R150	L130	L138	L143	W158	V144	L158	M155	L162	R152	-	S156	S169	G137	G151	C149
4x41	R152	R165	H154	R138	H139	K191	T171	K170	R137	V157	R142	C198	R141	M139	R184	M148	R146	R142	K161	K212	R164	R128	R167	R174	K149	C153	A139	R151	R149	R151	M156	R143	R134	R151	K131	V139	V144	Q159	S145	R159	K156	K163	Q153	W173	H157	H170	M138	L152	G150
4x42	A153	A166	A155	A139	A140	A192	A172	A171	I138	S158	A143	M199	A142	A140	A185	A149	A147	G143	A162	A213	I165	I129	V168	A175	A150	A154	A140	V152	V150	Q152	A157	A144	V135	A152	I132	I140	A145	A160	G146	T160	I157	T164	A154	A174	A158	A171	A139	A153	V151
4x43	A154	A167	A156	A140	G141	F193	F173	I172	A139	N159	L144	A200	A143	G141	G186	G150	G148	L144	I163	A214	K166	K130	K169	R176	R151	R155	F141	T153	A151	L153	L158	S145	A136	V153	V133	C141	K146	S161	A147	C161	C158	C165	R155	K175	L159	A172	C140	W154	Q152
4x44	A155	V168	T157	L141	I142	L194	I174	M173	L140	V160	A145	K201	L144	M142	V187	L151	I149	M145	L164	A215	A167	C131	A170	G177	V152	T156	I142	V154	L152	L154	V159	A146	I137	R154	T134	V142	V147	Y162	V148	V162	L159	V166	V156	L176	K160	R173	S141	I155	V153
4x45	L156	M169	M158	M142	M143	K195	K175	K174	M141	M161	L146	M202	M145	M143	M188	M152	M150	A146	A165	I216	I168	I132	T171	L178	I153	A157	L143	M155	M153	L155	M160	T147	S138	K155	L135	M143	T148	I163	A149	K163	K160	K167	T157	Y177	V161	V174	I142	A156	A154
4x46	I157	I170	I159	I143	I144	I196	I176	I175	L142	I162	V147	I203	I146	I144	I189	I153	I151	L147	L166	L217	I169	I133	I172	V179	I154	V158	I144	I156	I154	I156	V161	I148	L139	M156	M136	I144	C149	V164	T150	A164	A161	A168	C158	S178	I162	I175	C143	C157	C155
4x47	S158	A171	A160	L144	T145	I197	T177	A176	G143	A163	L148	L204	G147	A145	G190	A154	G152	L148	L167	A218	I170	L134	V173	C180	L155	V159	S145	S157	T155	G157	G162	L149	V140	L157	V137	F145	I150	P165	A151	M165	A162	G169	V159	L179	A163	V176	G144	A158	G156
4x48	L159	L172	I161	T145	I146	A198	V178	I177	G144	L164	G149	S205	L148	A146	L191	A155	L153	C149	S168	L219	T171	T135	A174	T181	M156	L160	V146	I158	A156	A158	L163	G150	L141	L158	A138	I146	I151	L166	V152	G166	F163	C170	L160	V180	A164	A177	C145	V159	A157
4x49	T160	V173	V162	V146	V147	V199	V179	V178	C145	T165	A150	V206	A149	A147	A192	A156	A154	V150	V169	L220	V172	V136	V175	V182	V157	V161	A147	V159	V157	T159	A164	A151	I142	V159	V139	S147	I152	V167	L153	I167	I164	V171	I161	I181	T165	T178	I146	A160	A158
4x50	W161	W174	W163	W147	W148	W200	W180	W179	W146	W166	W151	W207	W150	W148	W193	W157	W155	W151	W170	W221	W173	W137	W176	W183	W158	W162	W148	W160	W158	W160	W165	W152	W143	W160	W140	W148	W153	W168	W154	W168	W165	W172	W162	W182	W166	W179	W147	W161	W159
4x51	L162	V175	A164	T148	I149	T201	L181	A180	V147	A167	S152	L208	L151	V149	V194	V158	L156	A152	V171	V222	V174	L138	L177	A184	I159	V163	T149	V161	V159	L161	T166	F153	V144	V161	V141	S149	L154	C169	V155	V169	I166	I173	V163	G183	C167	L180	V148	G162	T160
4x52	I163	F176	I165	I149	I150	I202	I182	I181	I148	L168	L153	L209	V152	L150	I195	L159	I157	L153	L172	V223	I175	I139	I178	I185	V160	V164	L150	L162	L160	L162	L167	L154	I145	L162	L142	V150	L155	M170	L156	V170	I167	V174	V164	C184	L168	L181	V149	L163	L161
4x53	G164	S177	S166	S150	S151	S203	S183	S182	P149	S169	A154	S210	S153	S151	S196	S160	S158	S154	S173	A224	S176	A140	S179	S186	S161	S165	S151	S163	A161	S163	S168	S155	S146	A163	A143	P151	A156	A171	A157	S171	S168	S175	G165	T185	S169	S182	A150	A164	A162
4x54	F165	I178	I167	I151	V152	V204	I184	I183	T150	A170	A155	A211	F154	F152	F197	F161	F159	L155	T174	L225	A177	A141	A180	A187	G162	A166	V152	F164	F162	A164	I169	F156	I147	F164	F144	A152	G157	C172	A158	V172	M169	M176	G166	L186	F170	G183	F151	L165	L163
4x55	L166	S179	C168	F152	F153	G205	G185	G184	F151	V171	L156	S212	V155	I153	V198	V162	I160	V156	V175	V226	V178	V142	V181	L188	L163	A167	L153	T165	A163	A165	L170	L157	T148	L165	L145	V153	L158	L173	L159	L173	L170	I177	L167	L187	T171	L184	V152	L166	L164
4x56	I167	I180	I169	I153	I154	I206	I186	V185	I152	I172	A157	I213	L156	L154	L199	L163	L161	I157	I176	V227	I179	I143	I182	V189	T164	V168	I154	I166	V164	V166	I171	-	L149	L166	V146	F154	A159	S174	L160	L174	L171	F178	L168	L188	I172	L185	M153	L167	L165
4x57	S168	S181	S170	S154	S155	S207	A187	S186	S153	S173	S158	T214	W157	W155	W200	W164	W162	S158	S177	S228	S180	S144	S183	S190	S165	S169	S155	S167	S165	A167	S172	W158	S150	Y167	N147	A155	S160	S175	A161	A175	A172	A179	S169	S189	M173	M186	C154	T168	T166
4x58	I169	L182	I171	M155	M156	-	-	-	F154	L174	F159	L215	A158	A156	A201	A165	A163	I159	I178	V229	F181	L145	F184	F191	F166	F170	F156	-	-	-	F173	V159	F151	-	-	F156	-	-	-	-	-	-	-	-	-	-	-	-	-
4x59	P170	P183	P172	P156	P157	M208	I188	V187	L155	A175	L160	P216	P159	P157	P202	P166	P164	G160	G179	G230	P182	P146	P185	L192	L167	A171	I157	C168	C166	A168	I174	I160	L152	G168	G148	G157	L161	L176	M162	V176	I173	L180	I170	S190	T174	V187	I155	I169	V167
4x60	P171	P184	P173	P157	P158	P209	P189	P188	P156	P176	P161	P217	A160	A158	A203	A167	A165	P161	P180	P231	P183	P147	P186	P193	P168	P172	P158	P169	P167	P169	P175	P161	S153	P169	P149	M158	P162	P177	P163	P177	P174	P181	P171	P191	P175	P188	P156	P170	P168
4x61	M172	F185	L174	L158	L159	I210	V190	I189	I157	L177	L162	L218	I161	I159	I204	I168	I166	L162	L181	L232	L184	L148	L187	I194	I169	I173	V159	L170	L168	V170	V176	I162	I154	A170	M150	I159	A163	T178	V164	E178	E175	E182	T172	M192	Y176	Y189	V157	S171	S169
4x62	L173	F186	F175	F159	F160	P211	P191	P190	M158	L178	L163	F219	L162	L160	L205	L169	L167	F163	L182	L233	I185	I149	V188	L195	Q170	M174	Q160	L171	L169	L171	Q177	L163	H155	I171	I151	F160	I164	F179	M165	A179	A176	A183	F173	L193	P177	P190	F158	F172	A170
4x63	G174	W187	W176	W160	W161	V212	I192	V191	Q159	F179	L164	G220	F163	F161	F206	F170	C168	G164	-	G234	-	-	-	M196	M171	S175	L161	F172	F170	C172	L178	G164	L156	L172	L152	L161	I165	Y180	V166	V180	V177	I184	L174	V194	I178	V191	V159	L173	I171
4x64	W175	-	R177	-	R162	F213	K193	I192	G160	G180	G165	-	W164	W162	W207	W171	W169	W165	-	W235	-	-	-	H197	H172	Q176	S162	G173	G171	G173	N179	-	G157	S173	V153	E162	H166	F181	L167	F181	F178	F185	L175	F195	Y179	Y192	Y160	Y174	Y172
4x65	-	-	-	-	H163	G214	G194	G193	-	-	-	-	Q165	Q163	Q208	Q172	Q170	-	-	-	-	-	-	-	-	-	-	-	-	-	-	-	-	-	-	-	R167	R182	R168	S182	S179	S186	R176	R196	S180	T193	R161	R175	R173
4x66	-	-	-	-	-	L215	-	L194	-	-	-	-	Y166	F164	Y209	F173	Y171	-	-	-	-	-	-	-	-	-	-	-	-	-	-	-	-	-	-	-	-	-	-	-	-	-	-	-	-	-	-	-	-
4x67	-	-	-	-	-	Q216	-	R195	-	-	-	-	L167	I165	F210	V174	L172	-	-	-	-	-	-	-	-	-	-	-	-	-	-	-	-	-	-	-	-	-	-	-	-	-	-	-	-	-	-	-	-
4x68	-	-	-	-	-	D217	-	D196	-	-	-	-	V168	V166	V211	V175	V173	-	-	-	-	-	-	-	-	-	-	-	-	-	-	-	-	-	-	-	-	-	-	-	-	-	-	-	-	-	-	-	-
4x69	-	-	-	-	-	-	-	-	-	-	-	-	G169	G167	G212	G176	G174	-	-	-	-	-	-	-	-	-	-	-	-	-	-	-	-	-	-	-	-	-	-	-	-	-	-	-	-	-	-	-	-
ECL2
45x50	C187	C199	C188	C173	C172	C227	C207	C207	C184	C192	C180	C231	C178	C176	C221	C185	C183	C176	C195	C246	C203	C164	C202	C216	C191	C196	C186	C182	C181	C185	C217	C180	C174	C188	C164	C182	C180	C195	C181	C198	C196	C203	C189	C211	C196	C205	C172	C188	C186
45x51	T188	V200	L189	T174	I173	L228	V208	V208	V185	Q193	R181	L232	Y179	Y177	F222	F186	Q184	Q177	G196	G247	E204	K165	G203	D217	D192	A197	D187	I183	S182	R186	D218	E181	K175	Y189	E165	S183	A181	I196	Y182	I199	A197	T204	I190	V212	R197	V206	G173	G189	V187
45x52	I189	V201	V190	I175	I174	L229	L209	L209	F186	V194	L182	I233	I180	I178	I223	I187	I185	I178	V197	I248	I205	L166	L204	F218	F193	F198	S188	I184	I183	L187	S219	T182	V176	A190	P166	V184	F182	M197	M183	P200	P198	S205	L191	I213	F198	H207	Y174	V190	V188
TM5
5x24	-	-	-	-	-	-	-	-	-	-	-	-	-	-	-	-	-	-	-	-	-	-	-	-	-	-	-	-	-	-	-	-	-	-	-	-	-	-	-	-	-	-	-	-	-	-	G321	-	-
5x25	-	-	-	-	-	-	-	-	-	-	-	-	-	-	-	-	-	-	-	-	-	-	-	-	-	-	-	-	-	-	-	-	-	-	-	-	-	-	-	-	-	-	-	-	-	-	Q322	-	-
5x26	-	-	-	-	-	-	-	-	-	-	-	-	-	-	-	-	-	-	-	-	-	-	-	-	-	-	-	-	-	-	-	-	-	-	-	-	-	-	-	-	-	-	-	-	-	-	F323	-	-
5x27	-	-	-	-	-	-	-	-	-	-	-	-	-	-	-	-	-	-	-	-	-	-	-	-	-	-	-	-	-	-	-	-	-	-	-	-	-	-	-	-	-	-	-	-	-	-	T324	-	-
5x28	-	-	-	-	-	-	-	-	-	-	-	-	-	-	-	-	-	-	-	-	-	-	-	-	-	-	-	-	-	-	-	-	-	-	-	-	-	-	-	-	P200	P207	-	-	-	-	D325	-	-
5x29	-	-	-	-	-	-	-	-	-	-	-	-	-	-	-	-	-	-	-	-	-	-	-	-	-	-	-	-	-	-	-	-	-	-	-	-	-	-	-	P202	H201	V208	-	-	-	-	D326	-	-
5x30	-	-	-	-	-	-	-	-	-	-	-	-	-	-	-	-	-	-	-	-	-	-	-	-	-	-	-	-	-	-	-	-	-	-	-	-	-	-	-	Q203	S202	S209	-	-	-	-	D327	-	-
5x31	-	-	-	-	-	-	-	-	-	-	-	-	-	-	-	-	-	-	-	-	-	-	-	-	-	-	-	-	-	-	-	-	-	-	-	-	-	K203	S193	T204	N203	K210	-	P216	-	-	Q328	-	-
5x32	-	-	-	-	-	-	-	-	-	-	-	-	-	-	-	-	-	-	-	-	-	-	-	-	-	-	-	-	-	-	-	-	-	-	-	-	-	Y204	E194	D205	E204	K211	-	S217	N202	S211	V329	D195	S193
5x33	-	-	-	-	-	-	-	-	-	-	-	-	-	-	-	-	-	-	-	-	-	-	-	-	-	-	-	-	-	-	-	-	-	-	-	-	-	A205	W195	E206	L205	L212	-	L218	D203	A212	P330	K196	S194
5x34	-	-	-	-	-	-	-	-	-	-	-	-	-	-	-	-	-	-	-	-	-	-	-	-	-	-	-	-	-	-	-	-	-	-	-	-	-	Q206	A196	L207	H206	L213	-	I219	V204	R213	T331	R197	S195
5x35	-	-	-	-	-	-	-	-	-	-	-	-	-	-	-	-	-	-	-	-	-	-	-	-	-	-	-	-	-	-	-	-	-	-	-	-	L191	W207	W197	H208	P207	Q214	W198	W220	M205	V214	P332	R198	T196
5x36	D192	H205	Q194	H179	H178	D231	F214	D211	N189	E197	S185	D236	Q185	N183	E228	N192	E190	E181	E200	E251	Q208	E169	E207	N221	N196	N201	S191	N186	N185	D189	N222	V187	N179	N195	E171	S187	P192	S208	E198	P209	K208	E215	H199	E221	Q206	R215	L333	E199	E197
5x37	H193	I206	I195	V180	I179	D232	G215	P212	K190	P198	L186	F237	P186	A184	P229	P193	P191	P182	P201	A252	K209	A170	T208	R222	Q197	M202	R192	P187	P186	R190	R223	T188	E180	W196	W172	K188	I193	A209	V199	K210	I209	I216	F200	V222	Q207	Q216	V334	R200	N198
5x38	G194	L207	S196	I181	V180	N233	D216	N213	P191	S199	P187	G238	I187	A185	T230	A194	T192	G183	F202	G253	W210	W171	W209	A223	A198	P203	T193	A188	D187	D191	T224	W189	V181	Y197	Y173	I189	G194	G210	G200	I211	H210	H217	A201	F223	S208	T217	A335	A201	A199
5x39	Y195	Y208	Y197	Y182	S181	F234	F217	F214	Y192	Y200	F188	Y239	I188	V186	I231	V195	I193	Y184	Y203	Y254	Y211	Y172	Y210	Y224	Y199	Y204	Y194	F189	F188	Y192	Y225	F190	Y182	F198	I174	S190	L195	I211	L201	H212	S211	S218	R202	T224	W209	W218	I336	V202	V200
5x40	T196	T209	T198	T183	T182	V235	M218	V215	A193	A201	V189	T240	T189	T187	T232	T196	T194	V185	A204	A255	V212	I173	I211	A225	A200	V205	A195	V190	V189	V193	A226	K191	G183	L199	L175	G191	G196	A212	G202	S213	M212	L219	I203	N225	H210	S219	T337	A203	T201
5x41	I197	V210	I199	I184	I183	L236	L219	L216	I194	V202	L190	I241	F190	F188	F233	F197	F195	L186	L205	V256	I213	L174	L212	I226	I201	L206	I196	V191	I190	V194	I227	V192	L184	I200	A176	V192	L197	L213	V203	V214	A213	L220	V204	M226	T211	V220	I338	I204	A202
5x411	-	-	-	-	-	-	-	-	-	-	-	-	-	-	-	-	-	-	-	-	-	-	-	-	-	-	-	-	-	-	-	-	-	-	-	-	-	-	-	-	-	-	-	-	-	-	-	-	-
5x42	Y198	Y211	Y200	Y185	Y184	I237	F220	I217	T195	F203	V191	Y242	G191	G189	G234	G198	G196	F187	F206	F257	S214	A175	S213	A227	A202	L207	S197	Y192	Y191	Y195	S228	M193	V185	T201	I177	L193	T198	M214	S204	L215	S214	C221	E205	L227	F212	L221	T339	V205	I203
5x43	S199	S212	S201	S186	S185	G238	G221	G218	C196	S204	A192	S243	T192	T190	T235	T199	T197	S188	S207	S258	S215	S176	S214	S228	S203	S208	S198	S193	S192	S196	S229	T194	D186	A202	T178	T194	K199	K215	S205	I216	F215	F222	L206	L228	L213	L222	R340	R206	R204
5x44	T200	T213	T202	T187	T186	S239	S222	S219	S197	T205	S193	T244	A193	A191	A236	A200	A198	A189	S208	S259	C216	S177	C215	S229	S204	S209	S199	S194	S193	S197	S230	A195	G187	S203	S179	F195	N200	N216	T206	F217	L216	L223	N207	N229	L214	L223	L341	L207	F205
5x45	F201	V214	C203	L188	F187	F240	L223	F220	V198	V206	G194	A245	M194	I192	I237	I201	I199	L190	L209	V260	I217	I178	I216	V230	I205	S210	V200	I195	V194	V198	L231	I196	L188	T204	F180	M196	I201	I217	T207	L218	V217	V224	I208	V230	L215	L224	V342	V208	L206
5x46	G202	G215	G204	G189	G188	V241	A224	V221	V199	G207	L195	V246	A195	A193	A238	A202	A200	G191	G210	C261	G218	G179	G217	V231	V206	V211	I201	V196	V195	C199	I232	I197	V189	L205	L181	T197	L202	L218	V208	V219	F218	F225	L209	V231	I216	L225	V343	L209	F207
5x461	A203	A216	A205	A190	A189	S242	A225	A222	A200	A208	T196	A247	A196	A194	A239	A203	A201	S192	S211	S262	S219	S180	S218	S232	S207	S212	S202	S197	S196	S200	S233	N198	T190	E206	E182	S198	G203	G219	G209	Y220	-	-	G210	G232	L217	L226	G344	G210	G208
5x47	F204	F217	F206	F191	F190	F243	F226	F223	F201	F209	F197	F248	F197	F195	F240	F204	F202	F193	F212	F263	F220	F181	F219	F233	F208	F213	F203	F198	F197	F201	F234	F199	F191	F207	F183	F199	F204	F220	F210	F221	Y219	Y226	F211	F233	F218	F227	F345	F211	F209
5x48	Y205	Y218	Y207	Y192	Y191	F244	F227	F224	Y202	Y210	F198	Y249	Y198	Y196	Y241	Y205	Y203	Y194	Y213	Y264	F221	F182	F220	Y234	Y209	Y214	Y204	Y199	Y198	F202	Y235	Y200	Y192	F208	V184	Y200	L205	I221	V211	L222	V220	I227	L212	L234	L219	F228	L346	L212	L210
5x49	I206	F219	I208	I193	I192	I245	T228	I225	I203	L211	L199	I250	L199	L197	M242	L206	I204	L195	I214	L265	A222	A183	A221	V235	V210	L215	I205	V200	L199	L203	I236	L201	L193	T209	I185	I201	F206	I222	V212	I223	I221	I228	L213	L235	I220	I229	L347	W213	G211
5x50	P207	P220	P209	P194	P193	P246	P229	P226	P204	P212	P200	P251	P200	P198	P243	P207	P205	P196	P215	P266	P223	P184	P222	P236	P211	P216	P206	P201	P200	P204	P237	P202	P194	P210	P186	P202	P207	P223	P213	P224	P222	P229	P214	P236	P221	P230	P348	P214	P212
5x51	L208	T221	S210	L195	L194	L247	L230	L227	F205	L213	S201	M252	V201	V199	V244	V208	V206	L197	L216	M267	C224	C185	C223	L237	L212	L217	V207	F202	F201	C205	V238	T203	L195	F211	V187	G203	F208	L224	F214	L225	L223	L230	L215	L237	G222	G231	S349	L215	L213
5x52	L209	L222	V211	T196	A195	T248	A231	T228	L206	C214	G202	S253	T202	I200	T245	V209	S207	A198	A217	A268	L225	L186	L224	C238	V213	L218	A208	I203	G202	P206	A239	L204	L196	L212	I188	S204	L209	I225	T215	A226	S224	S231	A216	S238	I223	V232	V350	L216	V214
5x53	L210	L223	L212	L197	L196	I249	I232	I229	L207	V215	A203	V254	V203	I201	I246	I210	V208	I199	V218	V269	I226	I187	I225	I239	I214	V219	I209	V204	V203	L207	I240	L205	I197	S213	L189	I205	I210	F226	I216	I227	I225	I232	A217	V239	V224	V233	I351	T217	A215
5x54	M211	L224	L213	I198	I197	M250	M233	M230	M208	V216	I204	M255	M204	M202	M247	M211	M209	I200	I219	I270	M227	M188	M226	M240	M215	M220	M210	T205	T204	M208	M241	M206	M198	V214	V190	M206	I211	I227	M217	I228	I226	I233	I218	I240	M225	M234	M352	L218	V216
5x55	L212	I225	I214	L199	L198	V251	I234	V231	V209	L217	C205	L256	C205	T203	T248	T212	T210	L201	L220	V271	I228	I189	G227	A241	V216	L221	I211	L206	V205	L209	I242	L207	C199	T215	A191	L207	L212	A228	L218	S229	S227	S234	V219	T241	M226	A235	I353	T219	A217
5x56	V213	A226	I215	I200	I199	I252	V235	I232	L210	F218	F206	F257	T206	V204	I249	V213	I211	V202	V221	V272	L229	L190	L228	F242	F217	F222	V212	L207	L206	L210	V243	W208	I200	F216	Y192	C208	T213	T229	T219	I230	V228	V235	F220	F242	V227	V236	A354	I220	S218
5x57	L214	L227	L216	L201	L200	T253	T236	T233	A211	V219	T207	M258	L207	L205	L250	L214	L212	M203	M222	M273	V230	V191	V229	V243	V218	V223	T213	V208	V207	L211	T244	F209	T201	F217	F193	V209	S214	C230	C220	Y231	Y229	Y236	F221	C243	A228	A237	C355	C221	C219
5x58	Y215	Y228	Y217	Y202	Y201	Y254	Y237	Y234	Y212	Y220	Y208	Y259	Y208	Y206	Y251	Y215	Y213	Y204	Y223	Y274	Y231	Y192	Y230	Y244	Y219	Y224	Y214	Y209	Y208	Y212	Y245	Y210	Y202	N218	N194	Y210	Y215	Y231	Y221	Y232	Y230	Y237	N222	T244	Y229	Y238	Y356	Y222	H220
5x59	G216	G229	G218	Y203	Y202	F255	F238	C235	Y213	W221	C209	Y260	W209	W207	W252	I216	C214	C205	C224	C275	V232	L193	A231	L245	S220	A225	T215	I210	A209	W213	T246	A211	Y203	L219	M195	Y211	T216	F232	F222	Y233	Y231	S238	Y223	M245	G230	G239	S357	T223	S221
5x60	R217	R230	R219	R204	K203	L256	L239	L236	R214	K222	R210	Q261	R210	H208	R253	H217	R215	R206	R225	R276	R233	R194	R232	R246	R221	R226	R216	K211	R210	A214	R247	K212	R204	S220	N196	R212	L217	G233	F223	H234	F232	L239	H224	Q246	L231	L240	F358	F224	A222
5x61	I218	I231	I220	I205	I204	T257	T240	T237	I215	I223	I211	I262	I211	I209	I254	I218	I216	V207	V226	V277	I234	I195	I233	V247	V222	V227	I217	I212	I211	T215	I248	I213	I205	I221	I197	I213	I218	I234	I224	I235	I233	I240	I225	I247	I232	I241	I359	I225	L223
5x62	F219	Y232	Y221	Y206	Y205	I258	I241	I238	Y216	Y224	L212	Y263	Y212	S210	Y255	S219	Y217	Y208	Y227	Y278	Y235	Y196	Y234	F248	F223	F228	Y218	Y213	Y212	F216	Y249	Y214	F206	Y222	Y198	Y214	W219	R235	A225	A236	A234	A241	L226	M248	S233	S242	V360	L226	L224
5x63	R220	V233	R222	H207	R206	K259	H242	Y239	V217	K225	L213	K264	R213	R211	K256	L220	R218	V209	I228	V279	Q236	L197	R235	R249	Q224	V229	R219	I214	V213	R217	R250	K215	K207	L223	W199	L215	K220	K236	Q226	K237	K235	R242	A227	Q249	L234	R243	F361	L227	C225
5x64	A221	E234	A223	A208	A207	S260	A243	V240	T218	A226	A214	A265	E214	A212	E257	A221	E219	V210	V229	V280	I237	I198	V236	E250	E225	V230	I220	V215	V214	G218	I251	A216	V208	N224	S200	I216	A221	H237	T227	T238	N236	T243	S228	V250	E235	E244	R362	R228	W226
5x65	A222	A235	A224	A209	A208	L261	L244	L241	A219	A227	A215	A266	T215	S213	T258	S222	T220	A211	A230	A281	A238	A199	A237	A251	A226	A231	A221	L216	L215	L219	A252	V217	A209	I225	L201	A217	L222	L238	I228	L239	L237	L244	L229	L251	L236	L245	M363	T229	-
5x66	R223	R236	R225	K210	K209	Q262	Q245	R242	K220	K228	R216	R267	E216	K214	E259	R223	E221	K212	K231	R282	K239	K200	K238	Q252	K227	T232	Q222	R217	K216	Q220	Q253	R218	R210	Q226	W202	K218	K223	L239	A229	I240	I238	Y245	R230	R252	Y237	Y246	Q364	W230	-
5x67	F224	S237	N226	S211	T210	K263	K246	R243	E221	F229	K217	K268	N217	S215	K260	S224	K222	R213	R232	S283	R240	R201	L239	K253	R228	R233	K223	R218	Q217	R221	V254	Q219	D211	R227	K203	E219	K224	K240	G230	K241	Q239	K246	T231	N253	Q238	L247	R365	S231	-
5x68	R225	R238	R227	L212	L211	E264	K247	Q244	H222	R230	Q218	S269	R218	R216	R261	R225	R223	E214	T233	T284	R241	S202	R240	Q254	Q229	Q234	Q224	R219	R218	W222	Q255	H220	Q212	R228	R204	Q220	A225	T241	H231	S242	S240	S247	R232	N254	G239	G248	G366	R232	-
5x69	I226	I239	I228	Y213	Y212	A265	A248	A245	A223	V231	A219	A270	A219	I217	T262	V226	T224	S215	T234	T285	T242	N203	T241	V255	L230	L235	I225	R220	R219	E223	I256	C221	A213	T229	D205	A221	-	-	F232	A243	A241	T248	-	-	I240	L249	-	-	-
5x70	R227	L240	L229	Q214	H213	T266	Y249	L246	H224	G232	V220	A271	R220	K218	K263	H227	K225	R216	K235	R286	R243	R204	R242	K256	Q231	R236	R226	K221	R220	V224	R257	Q222	K214	R230	H206	R222	-	-	R233	H244	Y242	L249	-	-	K241	R250	-	-	-
5x71	K228	K241	N230	K215	K214	L267	L250	M247	Q225	S233	Q221	K272	E221	K219	E264	K228	D226	G217	N236	S287	V244	R205	T243	K257	K232	L237	R227	R222	K221	A225	R258	H223	R215	L231	L207	L223	-	-	K234	N245	N243	N250	-	-	F242	F251	-	-	-
5x72	T229	Q242	P231	R216	R215	C268	V251	L248	I226	R234	V222	H273	L222	D220	L265	H229	L227	L218	L237	L288	P245	G206	L244	I258	I233	L238	I228	V223	R222	R226	I259	R224	I216	R232	S208	I224	-	-	E235	L246	L244	I251	-	-	E243	D252	-	-	-
5x73	V230	T243	P232	G217	Q216	V269	K252	L249	Q227	K235	A223	K274	A223	K221	A266	R230	A228	K219	E238	E289	P246	P207	S245	D259	D234	R239	A229	N224	I223	R227	S260	E225	N217	L233	R209	S225	-	-	-	P247	P245	P252	-	-	A244	G253	-	-	-
5x74	K231	P244	S233	S218	A217	S270	N253	H250	M228	T236	S224	F275	A224	K222	G267	P231	D229	S220	A239	A290	S247	R208	E246	S260	K235	G240	A230	T225	L224	A228	S261	L226	-	D234	C210	D226	-	-	-	-	-	-	-	-	S245	D254	-	-	-
5x75	K232	-	-	S219	S218	D271	K254	-	L229	N237	L225	P276	L225	E223	L268	E232	L230	G221	-	-	R248	A209	K247	-	S236	E241	L231	K226	T225	K229	L262	I227	-	G235	Q211	A227	-	-	-	-	-	-	-	-	-	S255	-	-	-
5x76	V233	-	-	R220	R219	L272	P255	-	Q230	S238	T226	G277	-	-	-	-	-	L222	-	-	-	-	-	-	E237	L242	E232	-	R226	-	E263	N228	-	-	S212	N228	-	-	-	-	-	-	-	-	-	D256	-	-	-
5x77	-	-	-	-	-	-	-	-	-	-	-	-	-	-	-	-	-	-	-	-	-	-	-	-	-	-	R233	-	-	-	R264	-	-	-	-	Q229	-	-	-	-	-	-	-	-	-	-	-	-	-
5x78	-	-	-	-	-	-	-	-	-	-	-	-	-	-	-	-	-	-	-	-	-	-	-	-	-	-	A234	-	-	-	A265	-	-	-	-	K230	-	-	-	-	-	-	-	-	-	-	-	-	-
5x79	-	-	-	-	-	-	-	-	-	-	-	-	-	-	-	-	-	-	-	-	-	-	-	-	-	-	A235	-	-	-	A266	-	-	-	-	L231	-	-	-	-	-	-	-	-	-	-	-	-	-
5x80	-	-	-	-	-	-	-	-	-	-	-	-	-	-	-	-	-	-	-	-	-	-	-	-	-	-	V236	-	-	-	E267	-	-	-	-	Q232	-	-	-	-	-	-	-	-	-	-	-	-	-
5x81	-	-	-	-	-	-	-	-	-	-	-	-	-	-	-	-	-	-	-	-	-	-	-	-	-	-	H237	-	-	-	H268	-	-	-	-	-	-	-	-	-	-	-	-	-	-	-	-	-	-
5x82	-	-	-	-	-	-	-	-	-	-	-	-	-	-	-	-	-	-	-	-	-	-	-	-	-	-	A238	-	-	-	A269	-	-	-	-	-	-	-	-	-	-	-	-	-	-	-	-	-	-
5x83	-	-	-	-	-	-	-	-	-	-	-	-	-	-	-	-	-	-	-	-	-	-	-	-	-	-	K239	-	-	-	Q270	-	-	-	-	-	-	-	-	-	-	-	-	-	-	-	-	-	-
5x84	-	-	-	-	-	-	-	-	-	-	-	-	-	-	-	-	-	-	-	-	-	-	-	-	-	-	N240	-	-	-	S271	-	-	-	-	-	-	-	-	-	-	-	-	-	-	-	-	-	-
5x85	-	-	-	-	-	-	-	-	-	-	-	-	-	-	-	-	-	-	-	-	-	-	-	-	-	-	C241	-	-	-	C272	-	-	-	-	-	-	-	-	-	-	-	-	-	-	-	-	-	-
5x86	-	-	-	-	-	-	-	-	-	-	-	-	-	-	-	-	-	-	-	-	-	-	-	-	-	-	Q242	-	-	-	R273	-	-	-	-	-	-	-	-	-	-	-	-	-	-	-	-	-	-
ICL3
56xN1	E234	N245	L234	H221	I220	G273	P256	G251	R231	V239	T227	F278	Q226	P224	Q269	G233	Q231	K223	G240	G291	R249	K210	R248	C261	G238	G243	T243	R227	Q227	L230	S274	R229	H218	A236	H213	I233	Y226	N242	R236	G248	V246	T253	E233	E255	Q246	S257	R367	R233	A227
56xN2	K235	R246	Y235	L222	A221	T274	Q257	H252	A232	S240	G228	P279	G227	V225	A270	P234	G232	T224	V241	V292	G250	G211	A249	E262	R239	R244	T244	S228	N228	H231	S275	S230	I219	R237	P214	G234	E227	S243	I237	E249	E247	E254	E234	M256	K247	D258	F368	A234	-
56xN3	T236	T247	G236	S223	K222	R275	R258	T253	G233	P241	M229	R280	S228	A226	S271	K235	S233	D225	M242	K293	P251	G212	P250	R263	F240	F245	T245	S229	S229	G232	A276	L231	-	E238	G215	L235	I228	-	E238	Y250	G248	E255	V235	-	K248	S259	A369	T235	-
56xN4	G237	G248	K237	N224	E223	A276	L259	E254	A234	I242	A230	V281	E229	N227	G272	E236	D234	K226	K243	R294	D252	P213	V251	R264	H241	P246	G246	R230	Q230	R233	A277	P232	-	A239	L216	-	Q229	-	-	-	-	-	-	-	S249	Q260	-	-	-
56xN5	A238	K249	R238	R225	E224	K277	T260	E255	S235	S243	S231	E282	T230	Q228	T273	K237	S235	S227	E244	E295	A253	G214	G252	F265	V242	P247	N247	A231	C231	A234	C278	S233	-	A240	T217	-	-	-	-	-	-	-	-	-	A250	S261	-	-	-
56xN6	D239	R250	F239	S226	V225	L278	W261	P256	S236	E244	Q232	P283	P231	D229	E274	K238	V236	D228	M245	R296	V254	Q215	P253	L266	Q243	E248	G248	F232	N232	P235	A279	F234	-	G241	A218	-	-	-	-	-	-	-	-	-	K251	R262	-	-	-
56xN7	T240	L251	T240	T227	N226	A279	L262	P257	E237	A245	A233	D284	G232	P230	A275	A239	T237	S229	S246	G297	A255	G216	D254	G267	N244	E249	K249	R233	S233	R236	-	S235	-	P242	V219	-	-	-	-	-	-	-	-	-	E252	V263	-	-	-
56xN8	R241	T252	T241	D228	G227	S280	T263	G258	S238	V246	S234	S285	K233	V231	E276	K240	K238	E230	N247	K298	A256	E217	G255	G268	L245	S250	P250	A234	V234	R237	-	E236	-	E243	S220	-	-	-	-	-	-	-	-	-	R253	R264	-	-	-
56xN9	H242	R253	A242	S229	Q228	F281	V264	L259	R239	E247	E235	V286	G234	S232	T277	T241	A239	Q231	S248	A299	P257	S218	A256	P269	S246	P251	V251	H235	R235	P238	-	I237	-	P244	S221	-	-	-	-	-	-	-	-	-	K254	N265	-	-	-
56xN10	G243	A254	H243	Q230	V229	S282	S265	S260	-	V248	T236	I287	G235	P233	E278	L242	E240	V232	K249	S300	P258	K219	S257	A270	Q247	P252	-	L236	P236	S239	-	K238	-	P245	N222	-	-	-	-	-	-	-	-	-	P255	Q266	-	-	-
56xN11	A244	Q255	L244	N231	L230	F283	T266	L261	-	K249	L237	A288	G236	S234	N279	A243	K241	T233	E250	E301	G259	Q220	P258	R271	V248	A253	-	R237	G237	G240	-	L239	-	P246	I223	-	-	-	-	-	-	-	-	-	S256	G267	-	-	-
56xN12	S245	L256	I245	S232	L231	L284	V267	D262	-	D250	Q238	L289	S237	L235	F280	F244	R242	L234	L251	V302	G260	P221	T259	P272	E249	P254	-	A238	F238	P241	-	R240	-	E247	C224	-	-	-	-	-	-	-	-	-	T257	G268	-	-	-
56xN13	P246	I257	T246	F233	E232	P285	F268	F263	-	S251	V239	N290	S238	V236	V281	L245	K243	R235	T252	V303	T261	R222	T260	P273	-	S255	-	P239	P239	G242	-	P241	-	A248	G225	-	-	-	-	-	-	-	-	-	T258	L269	-	-	-
56xN14	A247	T258	G247	A234	S233	Q286	Q269	L264	-	A252	P240	G291	S239	Q237	H282	K246	P244	I236	L253	L304	E262	P223	E261	S274	-	R256	-	L240	Q240	P243	-	E242	-	Q249	H226	-	-	-	-	-	-	-	-	-	S259	P270	-	-	-
56xN15	P248	D259	S248	S235	G234	S287	R270	K265	-	K253	R241	I292	S240	G238	P283	S247	A245	H237	R254	R305	R263	D224	N262	P275	-	S257	-	K241	Q241	P244	-	N243	-	P250	S227	-	-	-	-	-	-	-	-	-	S260	G271	-	-	-
56xN16	Q249	S260	A249	C236	E235	S288	D271	C266	-	Q254	-	V293	S241	R239	T284	P248	H246	R238	I255	I306	R264	H225	G263	S276	-	L258	-	G242	T242	S245	-	P244	-	S251	F228	-	-	-	-	-	-	-	-	-	G261	A272	-	-	-
56xN17	P250	P261	G250	K237	K236	L289	E272	C267	-	P255	-	K294	E242	I240	G285	L249	R247	K239	H256	H307	P265	G226	L264	P277	-	A259	-	N243	L243	P246	-	K245	-	P252	R229	-	-	-	-	-	-	-	-	-	K262	V273	-	-	-
56xN18	K251	G262	S251	L238	S237	S290	T273	K268	-	Q256	-	L295	R243	V241	S286	M250	A248	N240	S257	C308	N266	G227	G265	S278	-	P260	-	C244	S244	T247	-	G246	-	P253	G230	-	-	-	-	-	-	-	-	-	Y263	H274	-	-	-
56xN19	K252	S263	S252	T239	T238	S291	P274	R269	-	-	-	Q296	S244	K242	S287	K251	L249	A241	K258	R309	G267	A228	A266	P279	-	A261	-	T245	P245	P248	-	D247	-	P254	R231	-	-	-	-	-	-	-	-	-	E264	Q275	-	-	-
56xN20	S253	T264	L253	Q240	K239	E292	C275	N270	-	-	-	-	Q245	P243	R288	Q252	F250	-	N259	G310	L268	L229	A267	V280	-	-	-	H246	D246	P249	-	A248	-	P255	L232	-	-	-	-	-	-	-	-	-	D265	N276	-	-	-
56xN21	V254	S265	C254	T241	S240	-	S276	T271	-	-	-	-	P246	N244	S289	S253	R251	-	F260	A311	G269	A230	A268	P281	-	-	-	P247	P247	A250	-	K249	-	P256	S233	-	-	-	-	-	-	-	-	-	S266	G277	-	-	-
56xN22	N255	S266	S255	F242	V241	-	S277	A272	-	-	-	-	G247	N245	C290	V254	S252	-	H261	A312	P270	S231	G269	A282	-	-	-	E248	A248	P251	-	K250	-	G257	S234	-	-	-	-	-	-	-	-	-	D267	R278	-	-	-
56xN23	G256	V267	L256	C243	S242	-	P278	E273	-	-	-	-	A248	N246	S291	K255	C253	-	-	T313	E271	A232	A270	P283	-	-	-	D249	H249	R252	-	P251	-	C258	R235	-	-	-	-	-	-	-	-	-	G268	C279	-	-	-
56xN24	E257	T268	N257	V244	T243	-	E279	E274	-	-	-	-	E249	N247	S292	K256	L254	-	-	-	R272	K233	G271	A284	-	-	-	M250	L250	L253	-	G252	-	W259	R236	-	-	-	-	-	-	-	-	-	C269	R280	-	-	-
56xN25	S258	S269	S258	S245	S244	-	K280	E275	-	-	-	-	G250	M248	Y293	P257	R255	-	-	-	S273	L234	E272	P285	-	-	-	K251	E251	P254	-	K253	-	G260	S237	-	-	-	-	-	-	-	-	-	Y270	P281	-	-	-
56xN26	G259	I270	S259	D246	Y245	-	V281	-	-	-	-	-	S251	P249	E294	P258	C256	-	-	-	A274	P235	N273	P286	-	-	-	L252	L252	Q255	-	E254	-	C261	L238	-	-	-	-	-	-	-	-	-	L271	E282	-	-	-
56xN27	S260	N271	L260	F247	V246	-	A282	-	-	-	-	-	P252	S250	L295	P259	P257	-	-	-	G275	A236	G274	-	-	-	-	C253	K253	D256	-	S255	-	W262	S239	-	-	-	-	-	-	-	-	-	Q272	T283	-	-	-
56xN28	R261	S272	H261	S248	L247	-	M283	-	-	-	-	-	E253	S251	Q296	G260	R258	-	-	-	P276	L237	H275	-	-	-	-	T254	R254	P257	-	P256	-	Q263	A240	-	-	-	-	-	-	-	-	-	K273	G284	-	-	-
56xN29	N262	R273	-	T249	E248	-	L284	-	-	-	-	-	T254	D252	Q297	E261	P259	-	-	-	G277	A238	C276	-	-	-	-	V255	Y255	C258	-	W257	-	K264	S241	-	-	-	-	-	-	-	-	-	-	A285	-	-	-
56xN30	W263	-	-	S250	K249	-	-	-	-	-	-	-	P255	D253	Q298	A262	T260	-	-	-	G278	S239	A277	-	-	-	-	I256	Y256	G259	-	E258	-	G265	T242	-	-	-	-	-	-	-	-	-	-	V286	-	-	-
56xN31	R264	-	-	-	S250	-	-	-	-	-	-	-	P256	G254	S299	A263	L261	-	-	-	A279	V240	P278	-	-	-	-	M257	S257	P260	-	V259	-	H266	E243	-	-	-	-	-	-	-	-	-	-	G287	-	-	-
56xN32	L265	-	-	-	-	-	-	-	-	-	-	-	G257	L255	M300	R264	A262	-	-	-	E280	A241	P279	-	-	-	-	K258	I258	D261	-	L260	-	G267	V244	-	-	-	-	-	-	-	-	-	-	E288	-	-	-
56xN33	G266	-	-	-	-	-	-	-	-	-	-	-	R258	E256	K301	E265	Q263	-	-	-	A281	S242	P280	-	-	-	-	S259	C259	C262	-	K261	-	E268	P245	-	-	-	-	-	-	-	-	-	-	D289	-	-	-
56xN34	V267	-	-	-	-	-	-	-	-	-	-	-	C259	H257	R302	E266	R264	-	-	-	E282	A243	A281	-	-	-	-	N260	Q260	A263	-	R262	-	A269	A246	-	-	-	-	-	-	-	-	-	-	-	-	-	-
56xN35	E268	-	-	-	-	-	-	-	-	-	-	-	C260	N258	S303	L267	E265	-	-	-	P283	R244	D282	-	-	-	-	G261	D261	P264	-	K263	-	M270	S247	-	-	-	-	-	-	-	-	-	-	-	-	-	-
56xN36	S269	-	-	-	-	-	-	-	-	-	-	-	R261	K259	N304	R268	R266	-	-	-	L284	E245	V283	-	-	-	-	S262	T262	P265	-	P264	-	P271	F248	-	-	-	-	-	-	-	-	-	-	-	-	-	-
56xN37	K270	-	-	-	-	-	-	-	-	-	-	-	C262	I260	R305	N269	N267	-	-	-	P285	V246	E284	-	-	-	-	F263	A263	A266	-	K265	-	L272	H249	-	-	-	-	-	-	-	-	-	-	-	-	-	-
56xN38	A271	-	-	-	-	-	-	-	-	-	-	-	C263	Q261	R306	G270	Q268	-	-	-	T286	N247	P285	-	-	-	-	P264	L264	P267	-	D266	-	H273	S250	-	-	-	-	-	-	-	-	-	-	-	-	-	-
56xN39	G272	-	-	-	-	-	-	-	-	-	-	-	R264	N262	K307	K271	A269	-	-	-	Q287	G248	D286	-	-	-	-	V265	G265	G268	-	A267	-	R274	E251	-	-	-	-	-	-	-	-	-	-	-	-	-	-
56xN40	G273	-	-	-	-	-	-	-	-	-	-	-	A265	G263	Y308	L272	S270	-	-	-	L288	H249	E287	-	-	-	-	N266	G266	L269	-	G268	-	Y275	R252	-	-	-	-	-	-	-	-	-	-	-	-	-	-
56xN41	A274	-	-	-	-	-	-	-	-	-	-	-	P266	K264	G309	E273	W271	-	-	-	N289	S250	S288	-	-	-	-	R267	P267	P270	-	G269	-	G276	-	-	-	-	-	-	-	-	-	-	-	-	-	-	-
56xN42	L275	-	-	-	-	-	-	-	-	-	-	-	R267	A265	R310	E274	S272	-	-	-	G290	K251	S289	-	-	-	-	R268	G268	R271	-	G270	-	V277	-	-	-	-	-	-	-	-	-	-	-	-	-	-	-
56xN43	C276	-	-	-	-	-	-	-	-	-	-	-	L268	P266	C311	A275	S273	-	-	-	A291	S252	A290	-	-	-	-	R269	F269	G272	-	S271	-	G278	-	-	-	-	-	-	-	-	-	-	-	-	-	-	-
56xN44	A277	-	-	-	-	-	-	-	-	-	-	-	L269	R267	H312	P276	S274	-	-	-	P292	T253	A291	-	-	-	-	V270	Q270	P273	-	V272	-	E279	-	-	-	-	-	-	-	-	-	-	-	-	-	-	-
56xN45	N278	-	-	-	-	-	-	-	-	-	-	-	Q270	D268	F313	P277	R275	-	-	-	G293	G254	A292	-	-	-	-	E271	E271	C274	-	L273	-	A280	-	-	-	-	-	-	-	-	-	-	-	-	-	-	-
56xN46	G279	-	-	-	-	-	-	-	-	-	-	-	A271	P269	W314	P278	R276	-	-	-	E294	E255	E293	-	-	-	-	A272	R272	G275	-	K274	-	A281	-	-	-	-	-	-	-	-	-	-	-	-	-	-	-
56xN47	A280	-	-	-	-	-	-	-	-	-	-	-	Y272	V270	F315	A279	S277	-	-	-	P295	K256	R294	-	-	-	-	A273	-	P276	-	S275	-	V282	-	-	-	-	-	-	-	-	-	-	-	-	-	-	-
56xN48	V281	-	-	-	-	-	-	-	-	-	-	-	S273	T271	T316	L280	T278	-	-	-	A296	E257	R295	-	-	-	-	R274	-	D277	-	P276	-	G283	-	-	-	-	-	-	-	-	-	-	-	-	-	-	-
56xN49	R282	-	-	-	-	-	-	-	-	-	-	-	W274	E272	T317	P281	S279	-	-	-	P297	E258	R296	-	-	-	-	R275	-	C278	-	S277	-	A284	-	-	-	-	-	-	-	-	-	-	-	-	-	-	-
56xN50	Q283	-	-	-	-	-	-	-	-	-	-	-	K275	N273	K318	P282	T280	-	-	-	A298	G259	R297	-	-	-	-	A276	-	A279	-	Q278	-	E285	-	-	-	-	-	-	-	-	-	-	-	-	-	-	-
56xN51	-	-	-	-	-	-	-	-	-	-	-	-	E276	C274	S319	P283	T281	-	-	-	G299	E260	R298	-	-	-	-	Q277	-	P280	-	T279	-	A286	-	-	-	-	-	-	-	-	-	-	-	-	-	-	-
56xN52	-	-	-	-	-	-	-	-	-	-	-	-	E277	V275	W320	P284	G282	-	-	-	P300	T261	G299	-	-	-	-	E278	-	A281	-	P280	-	G287	-	-	-	-	-	-	-	-	-	-	-	-	-	-	-
56xN53	-	-	-	-	-	-	-	-	-	-	-	-	E278	Q276	K321	R285	K283	-	-	-	R301	P262	A300	-	-	-	-	L279	-	A282	-	K281	-	E288	-	-	-	-	-	-	-	-	-	-	-	-	-	-	-
56xN54	-	-	-	-	-	-	-	-	-	-	-	-	E279	G277	P322	P286	P284	-	-	-	D302	E263	L301	-	-	-	-	E280	-	P283	-	E282	-	A289	-	-	-	-	-	-	-	-	-	-	-	-	-	-	-
56xN55	-	-	-	-	-	-	-	-	-	-	-	-	E280	E278	S323	V287	S285	-	-	-	T303	D264	R302	-	-	-	-	M281	-	G284	-	M283	-	T290	-	-	-	-	-	-	-	-	-	-	-	-	-	-	-
56xN56	-	-	-	-	-	-	-	-	-	-	-	-	D281	E279	S324	A288	Q286	-	-	-	D304	T265	R303	-	-	-	-	E282	-	L285	-	K284	-	L291	-	-	-	-	-	-	-	-	-	-	-	-	-	-	-
56xN57	-	-	-	-	-	-	-	-	-	-	-	-	E282	K280	E325	D289	A287	-	-	-	A305	G266	G304	-	-	-	-	M283	-	P286	-	S285	-	-	-	-	-	-	-	-	-	-	-	-	-	-	-	-	-
56xN58	-	-	-	-	-	-	-	-	-	-	-	-	G283	E281	Q326	K290	T288	-	-	-	L306	T267	G305	-	-	-	-	L284	-	P287	-	P286	-	-	-	-	-	-	-	-	-	-	-	-	-	-	-	-	-
56xN59	-	-	-	-	-	-	-	-	-	-	-	-	S284	S282	M327	D291	G289	-	-	-	D307	R268	R306	-	-	-	-	S285	-	D288	-	V287	-	-	-	-	-	-	-	-	-	-	-	-	-	-	-	-	-
56xN60	-	-	-	-	-	-	-	-	-	-	-	-	M285	S283	D328	T292	P290	-	-	-	L308	A269	R307	-	-	-	-	S286	-	P289	-	V288	-	-	-	-	-	-	-	-	-	-	-	-	-	-	-	-	-
56xN61	-	-	-	-	-	-	-	-	-	-	-	-	E286	N284	Q329	S293	S291	-	-	-	E309	L270	R308	-	-	-	-	T287	-	C290	-	F289	-	-	-	-	-	-	-	-	-	-	-	-	-	-	-	-	-
56xN62	-	-	-	-	-	-	-	-	-	-	-	-	S287	D285	D330	N294	A292	-	-	-	E310	P271	A309	-	-	-	-	S288	-	G291	-	S290	-	-	-	-	-	-	-	-	-	-	-	-	-	-	-	-	-
56xN63	-	-	-	-	-	-	-	-	-	-	-	-	L288	S286	H331	E295	N293	-	-	-	S311	P272	-	-	-	-	-	P289	-	P292	-	Q291	-	-	-	-	-	-	-	-	-	-	-	-	-	-	-	-	-
56xN64	-	-	-	-	-	-	-	-	-	-	-	-	T289	T287	S332	S296	W294	-	-	-	S312	S273	-	-	-	-	-	P290	-	D293	-	E292	-	-	-	-	-	-	-	-	-	-	-	-	-	-	-	-	-
56xN65	-	-	-	-	-	-	-	-	-	-	-	-	-	S288	S333	S297	A295	-	-	-	S313	W274	-	-	-	-	-	E291	-	C294	-	D293	-	-	-	-	-	-	-	-	-	-	-	-	-	-	-	-	-
56xN66	-	-	-	-	-	-	-	-	-	-	-	-	-	V289	S334	S298	K296	-	-	-	-	A275	-	-	-	-	-	R292	-	A295	-	D294	-	-	-	-	-	-	-	-	-	-	-	-	-	-	-	-	-
56xN67	-	-	-	-	-	-	-	-	-	-	-	-	-	S290	D335	G299	A297	-	-	-	-	A276	-	-	-	-	-	T293	-	P296	-	R295	-	-	-	-	-	-	-	-	-	-	-	-	-	-	-	-	-
56xN68	-	-	-	-	-	-	-	-	-	-	-	-	-	A291	S336	S300	E298	-	-	-	-	L277	-	-	-	-	-	R294	-	P297	-	E296	-	-	-	-	-	-	-	-	-	-	-	-	-	-	-	-	-
56xN69	-	-	-	-	-	-	-	-	-	-	-	-	-	V292	W337	A301	Q299	-	-	-	-	P278	-	-	-	-	-	-	-	A298	-	V297	-	-	-	-	-	-	-	-	-	-	-	-	-	-	-	-	-
56xN70	-	-	-	-	-	-	-	-	-	-	-	-	-	A293	N338	T302	L300	-	-	-	-	N279	-	-	-	-	-	-	-	P299	-	D298	-	-	-	-	-	-	-	-	-	-	-	-	-	-	-	-	-
56xN71	-	-	-	-	-	-	-	-	-	-	-	-	-	S294	N339	Q303	T301	-	-	-	-	S280	-	-	-	-	-	-	-	G300	-	K299	-	-	-	-	-	-	-	-	-	-	-	-	-	-	-	-	-
56xN72	-	-	-	-	-	-	-	-	-	-	-	-	-	N295	N340	N304	T302	-	-	-	-	G281	-	-	-	-	-	-	-	L301	-	L300	-	-	-	-	-	-	-	-	-	-	-	-	-	-	-	-	-
56xN73	-	-	-	-	-	-	-	-	-	-	-	-	-	M296	D341	T305	C303	-	-	-	-	Q282	-	-	-	-	-	-	-	P302	-	Y301	-	-	-	-	-	-	-	-	-	-	-	-	-	-	-	-	-
56xN74	-	-	-	-	-	-	-	-	-	-	-	-	-	R297	A342	K306	S304	-	-	-	-	G283	-	-	-	-	-	-	-	Q303	-	C302	-	-	-	-	-	-	-	-	-	-	-	-	-	-	-	-	-
56xN75	-	-	-	-	-	-	-	-	-	-	-	-	-	D298	A343	E307	S305	-	-	-	-	Q284	-	-	-	-	-	-	-	D304	-	F303	-	-	-	-	-	-	-	-	-	-	-	-	-	-	-	-	-
56xN76	-	-	-	-	-	-	-	-	-	-	-	-	-	D299	A344	R308	Y306	-	-	-	-	-	-	-	-	-	-	-	-	P305	-	P304	-	-	-	-	-	-	-	-	-	-	-	-	-	-	-	-	-
56xN77	-	-	-	-	-	-	-	-	-	-	-	-	-	-	S345	P309	P307	-	-	-	-	-	-	-	-	-	-	-	-	C306	-	L305	-	-	-	-	-	-	-	-	-	-	-	-	-	-	-	-	-
56xN78	-	-	-	-	-	-	-	-	-	-	-	-	-	-	L346	A310	S308	-	-	-	-	-	-	-	-	-	-	-	-	-	-	D306	-	-	-	-	-	-	-	-	-	-	-	-	-	-	-	-	-
56xN79	-	-	-	-	-	-	-	-	-	-	-	-	-	-	E347	-	S309	-	-	-	-	-	-	-	-	-	-	-	-	-	-	I307	-	-	-	-	-	-	-	-	-	-	-	-	-	-	-	-	-
56xN80	-	-	-	-	-	-	-	-	-	-	-	-	-	-	N348	-	E310	-	-	-	-	-	-	-	-	-	-	-	-	-	-	V308	-	-	-	-	-	-	-	-	-	-	-	-	-	-	-	-	-
56xN81	-	-	-	-	-	-	-	-	-	-	-	-	-	-	S349	-	D311	-	-	-	-	-	-	-	-	-	-	-	-	-	-	H309	-	-	-	-	-	-	-	-	-	-	-	-	-	-	-	-	-
56xN82	-	-	-	-	-	-	-	-	-	-	-	-	-	-	A350	-	E312	-	-	-	-	-	-	-	-	-	-	-	-	-	-	M310	-	-	-	-	-	-	-	-	-	-	-	-	-	-	-	-	-
56xN83	-	-	-	-	-	-	-	-	-	-	-	-	-	-	S351	-	D313	-	-	-	-	-	-	-	-	-	-	-	-	-	-	Q311	-	-	-	-	-	-	-	-	-	-	-	-	-	-	-	-	-
56xN84	-	-	-	-	-	-	-	-	-	-	-	-	-	-	S352	-	K314	-	-	-	-	-	-	-	-	-	-	-	-	-	-	A312	-	-	-	-	-	-	-	-	-	-	-	-	-	-	-	-	-
56xN85	-	-	-	-	-	-	-	-	-	-	-	-	-	-	D353	-	P315	-	-	-	-	-	-	-	-	-	-	-	-	-	-	A313	-	-	-	-	-	-	-	-	-	-	-	-	-	-	-	-	-
56xN86	-	-	-	-	-	-	-	-	-	-	-	-	-	-	E354	-	A316	-	-	-	-	-	-	-	-	-	-	-	-	-	-	A314	-	-	-	-	-	-	-	-	-	-	-	-	-	-	-	-	-
56xN87	-	-	-	-	-	-	-	-	-	-	-	-	-	-	E355	-	T317	-	-	-	-	-	-	-	-	-	-	-	-	-	-	E315	-	-	-	-	-	-	-	-	-	-	-	-	-	-	-	-	-
56xN88	-	-	-	-	-	-	-	-	-	-	-	-	-	-	D356	-	D318	-	-	-	-	-	-	-	-	-	-	-	-	-	-	G316	-	-	-	-	-	-	-	-	-	-	-	-	-	-	-	-	-
56xN89	-	-	-	-	-	-	-	-	-	-	-	-	-	-	I357	-	P319	-	-	-	-	-	-	-	-	-	-	-	-	-	-	-	-	-	-	-	-	-	-	-	-	-	-	-	-	-	-	-	-
56xN90	-	-	-	-	-	-	-	-	-	-	-	-	-	-	G358	-	V320	-	-	-	-	-	-	-	-	-	-	-	-	-	-	-	-	-	-	-	-	-	-	-	-	-	-	-	-	-	-	-	-
56xN91	-	-	-	-	-	-	-	-	-	-	-	-	-	-	S359	-	L321	-	-	-	-	-	-	-	-	-	-	-	-	-	-	-	-	-	-	-	-	-	-	-	-	-	-	-	-	-	-	-	-
56xN92	-	-	-	-	-	-	-	-	-	-	-	-	-	-	E360	-	Q322	-	-	-	-	-	-	-	-	-	-	-	-	-	-	-	-	-	-	-	-	-	-	-	-	-	-	-	-	-	-	-	-
56xN93	-	-	-	-	-	-	-	-	-	-	-	-	-	-	T361	-	V323	-	-	-	-	-	-	-	-	-	-	-	-	-	-	-	-	-	-	-	-	-	-	-	-	-	-	-	-	-	-	-	-
56xN94	-	-	-	-	-	-	-	-	-	-	-	-	-	-	R362	-	V324	-	-	-	-	-	-	-	-	-	-	-	-	-	-	-	-	-	-	-	-	-	-	-	-	-	-	-	-	-	-	-	-
56xN95	-	-	-	-	-	-	-	-	-	-	-	-	-	-	A363	-	Y325	-	-	-	-	-	-	-	-	-	-	-	-	-	-	-	-	-	-	-	-	-	-	-	-	-	-	-	-	-	-	-	-
56xN96	-	-	-	-	-	-	-	-	-	-	-	-	-	-	I364	-	K326	-	-	-	-	-	-	-	-	-	-	-	-	-	-	-	-	-	-	-	-	-	-	-	-	-	-	-	-	-	-	-	-
56xN97	-	-	-	-	-	-	-	-	-	-	-	-	-	-	Y365	-	S327	-	-	-	-	-	-	-	-	-	-	-	-	-	-	-	-	-	-	-	-	-	-	-	-	-	-	-	-	-	-	-	-
56xN98	-	-	-	-	-	-	-	-	-	-	-	-	-	-	S366	-	Q328	-	-	-	-	-	-	-	-	-	-	-	-	-	-	-	-	-	-	-	-	-	-	-	-	-	-	-	-	-	-	-	-
56xN99	-	-	-	-	-	-	-	-	-	-	-	-	-	-	I367	-	G329	-	-	-	-	-	-	-	-	-	-	-	-	-	-	-	-	-	-	-	-	-	-	-	-	-	-	-	-	-	-	-	-
56xN100	-	-	-	-	-	-	-	-	-	-	-	-	-	-	V368	-	K330	-	-	-	-	-	-	-	-	-	-	-	-	-	-	-	-	-	-	-	-	-	-	-	-	-	-	-	-	-	-	-	-
56xN101	-	-	-	-	-	-	-	-	-	-	-	-	-	-	L369	-	-	-	-	-	-	-	-	-	-	-	-	-	-	-	-	-	-	-	-	-	-	-	-	-	-	-	-	-	-	-	-	-	-
56xN102	-	-	-	-	-	-	-	-	-	-	-	-	-	-	K370	-	-	-	-	-	-	-	-	-	-	-	-	-	-	-	-	-	-	-	-	-	-	-	-	-	-	-	-	-	-	-	-	-	-
56xN103	-	-	-	-	-	-	-	-	-	-	-	-	-	-	L371	-	-	-	-	-	-	-	-	-	-	-	-	-	-	-	-	-	-	-	-	-	-	-	-	-	-	-	-	-	-	-	-	-	-
56xN104	-	-	-	-	-	-	-	-	-	-	-	-	-	-	P372	-	-	-	-	-	-	-	-	-	-	-	-	-	-	-	-	-	-	-	-	-	-	-	-	-	-	-	-	-	-	-	-	-	-
56xN105	-	-	-	-	-	-	-	-	-	-	-	-	-	-	G373	-	-	-	-	-	-	-	-	-	-	-	-	-	-	-	-	-	-	-	-	-	-	-	-	-	-	-	-	-	-	-	-	-	-
56xN106	-	-	-	-	-	-	-	-	-	-	-	-	-	-	H374	-	-	-	-	-	-	-	-	-	-	-	-	-	-	-	-	-	-	-	-	-	-	-	-	-	-	-	-	-	-	-	-	-	-
56xC105	-	-	-	-	-	-	-	-	-	-	-	-	-	-	S375	-	-	-	-	-	-	-	-	-	-	-	-	-	-	-	-	-	-	-	-	-	-	-	-	-	-	-	-	-	-	-	-	-	-
56xC104	-	-	-	-	-	-	-	-	-	-	-	-	-	-	T376	-	-	-	-	-	-	-	-	-	-	-	-	-	-	-	-	-	-	-	-	-	-	-	-	-	-	-	-	-	-	-	-	-	-
56xC103	-	-	-	-	-	-	-	-	-	-	-	-	-	-	I377	-	-	-	-	-	-	-	-	-	-	-	-	-	-	-	-	-	-	-	-	-	-	-	-	-	-	-	-	-	-	-	-	-	-
56xC102	-	-	-	-	-	-	-	-	-	-	-	-	-	-	L378	-	-	-	-	-	-	-	-	-	-	-	-	-	-	-	-	-	-	-	-	-	-	-	-	-	-	-	-	-	-	-	-	-	-
56xC101	-	-	-	-	-	-	-	-	-	-	-	-	-	-	N379	-	-	-	-	-	-	-	-	-	-	-	-	-	-	-	-	-	-	-	-	-	-	-	-	-	-	-	-	-	-	-	-	-	-
56xC100	-	-	-	-	-	-	-	-	-	-	-	-	-	-	S380	-	E331	-	-	-	-	-	-	-	-	-	-	-	-	-	-	-	-	-	-	-	-	-	-	-	-	-	-	-	-	-	-	-	-
56xC99	-	-	-	-	-	-	-	-	-	-	-	-	-	-	T381	-	S332	-	-	-	-	-	-	-	-	-	-	-	-	-	-	-	-	-	-	-	-	-	-	-	-	-	-	-	-	-	-	-	-
56xC98	-	-	-	-	-	-	-	-	-	-	-	-	-	-	K382	-	P333	-	-	-	-	-	-	-	-	-	-	-	-	-	-	-	-	-	-	-	-	-	-	-	-	-	-	-	-	-	-	-	-
56xC97	-	-	-	-	-	-	-	-	-	-	-	-	-	-	L383	-	G334	-	-	-	-	-	-	-	-	-	-	-	-	-	-	-	-	-	-	-	-	-	-	-	-	-	-	-	-	-	-	-	-
56xC96	-	-	-	-	-	-	-	-	-	-	-	-	-	-	P384	-	E335	-	-	-	-	-	-	-	-	-	-	-	-	-	-	-	-	-	-	-	-	-	-	-	-	-	-	-	-	-	-	-	-
56xC95	-	-	-	-	-	-	-	-	-	-	-	-	-	-	S385	-	E336	-	-	-	-	-	-	-	-	-	-	-	-	-	-	-	-	-	-	-	-	-	-	-	-	-	-	-	-	-	-	-	-
56xC94	-	-	-	-	-	-	-	-	-	-	-	-	-	-	S386	-	F337	-	-	-	-	-	-	-	-	-	-	-	-	-	-	-	-	-	-	-	-	-	-	-	-	-	-	-	-	-	-	-	-
56xC93	-	-	-	-	-	-	-	-	-	-	-	-	-	-	D387	-	S338	-	-	-	-	-	-	-	-	-	-	-	-	-	-	-	-	-	-	-	-	-	-	-	-	-	-	-	-	-	-	-	-
56xC92	-	-	-	-	-	-	-	-	-	-	-	-	-	-	N388	-	A339	-	-	-	-	-	-	-	-	-	-	-	-	-	-	-	-	-	-	-	-	-	-	-	-	-	-	-	-	-	-	-	-
56xC91	-	-	-	-	-	-	-	-	-	-	-	-	-	-	L389	-	E340	-	-	-	-	-	-	-	-	-	-	-	-	-	-	-	-	-	-	-	-	-	-	-	-	-	-	-	-	-	-	-	-
56xC90	-	-	-	-	-	-	-	-	-	-	-	-	-	-	Q390	-	E341	-	-	-	-	-	-	-	-	-	-	-	-	-	-	-	-	-	-	-	-	-	-	-	-	-	-	-	-	-	-	-	-
56xC89	-	-	-	-	-	-	-	-	-	-	-	-	-	-	V391	-	T342	-	-	-	-	-	-	-	-	-	-	-	-	-	-	-	-	-	-	-	-	-	-	-	-	-	-	-	-	-	-	-	-
56xC88	-	-	-	-	-	-	-	-	-	-	-	-	-	-	P392	-	E343	-	-	-	-	-	-	-	-	-	-	-	-	-	-	-	-	-	-	-	-	-	-	-	-	-	-	-	-	-	-	-	-
56xC87	-	-	-	-	-	-	-	-	-	-	-	-	-	-	E393	-	E344	-	-	-	-	-	-	-	-	-	-	-	-	-	-	S317	-	-	-	-	-	-	-	-	-	-	-	-	-	-	-	-	-
56xC86	-	-	-	-	-	-	-	-	-	-	-	-	-	-	E394	-	T345	-	-	-	-	-	-	-	-	-	-	-	-	-	-	S318	-	-	-	-	-	-	-	-	-	-	-	-	-	-	-	-	-
56xC85	-	-	-	-	-	-	-	-	-	-	-	-	-	-	E395	-	F346	-	-	-	-	-	-	-	-	-	-	-	-	-	-	R319	-	-	-	-	-	-	-	-	-	-	-	-	-	-	-	-	-
56xC84	-	-	-	-	-	-	-	-	-	-	-	-	-	-	L396	-	V347	-	-	-	-	-	-	-	-	-	-	-	-	-	-	D320	-	-	-	-	-	-	-	-	-	-	-	-	-	-	-	-	-
56xC83	-	-	-	-	-	-	-	-	-	-	-	-	-	-	G397	-	K348	-	-	-	-	-	-	-	-	-	-	-	-	-	-	Y321	-	-	-	-	-	-	-	-	-	-	-	-	-	-	-	-	-
56xC82	-	-	-	-	-	-	-	-	-	-	-	-	-	-	M398	-	A349	-	-	-	-	-	-	-	-	-	-	-	-	-	-	V322	-	-	-	-	-	-	-	-	-	-	-	-	-	-	-	-	-
56xC81	-	-	-	-	-	-	-	-	-	-	-	-	-	-	V399	-	E350	-	-	-	-	-	-	-	-	-	-	-	-	-	-	A323	-	-	-	-	-	-	-	-	-	-	-	-	-	-	-	-	-
56xC80	-	-	-	-	-	-	-	-	-	-	-	-	-	-	D400	-	T351	-	-	-	-	-	-	-	-	-	-	-	-	-	-	V324	-	-	-	-	-	-	-	-	-	-	-	-	-	-	-	-	-
56xC79	-	-	-	-	-	-	-	-	-	-	-	-	-	-	L401	-	E352	-	-	-	-	-	-	-	-	-	-	-	-	-	-	N325	-	-	-	-	-	-	-	-	-	-	-	-	-	-	-	-	-
56xC78	-	-	-	-	-	-	-	-	-	-	-	-	-	-	E402	T311	K353	-	-	-	-	-	-	-	-	-	-	-	-	-	-	R326	-	-	-	-	-	-	-	-	-	-	-	-	-	-	-	-	-
56xC77	-	-	-	-	-	-	-	-	-	-	-	-	-	-	R403	E312	S354	-	-	-	-	-	-	-	-	-	-	-	-	-	-	S327	-	-	-	-	-	-	-	-	-	-	-	-	-	-	-	-	-
56xC76	-	-	-	-	-	-	-	-	-	-	-	-	-	E300	K404	L313	D355	-	-	-	-	-	-	-	-	-	-	-	-	G307	-	H328	-	-	-	-	-	-	-	-	-	-	-	-	-	-	-	-	-
56xC75	-	-	-	-	-	-	-	-	-	-	-	-	-	I301	A405	S314	Y356	-	-	-	-	K285	-	-	-	-	-	-	-	P308	-	G329	-	-	-	-	-	-	-	-	-	-	-	-	-	-	-	-	-
56xC74	-	-	-	-	-	-	-	-	-	-	-	-	-	T302	D406	T315	D357	-	-	-	-	E286	-	-	-	-	-	-	-	D309	-	Q330	-	-	-	-	-	-	-	-	-	-	-	-	-	-	-	-	-
56xC73	-	-	-	-	-	-	-	-	-	-	-	-	-	Q303	K407	T316	T358	-	-	-	-	G287	-	-	-	-	-	-	-	C310	-	L331	-	-	-	-	-	-	-	-	-	-	-	-	-	-	-	-	-
56xC72	-	-	-	-	-	-	-	-	-	-	-	-	-	D304	L408	E317	P359	-	-	-	-	V288	-	-	-	-	-	-	-	A311	-	K332	-	-	-	-	-	-	-	-	-	-	-	-	-	-	-	-	-
56xC71	-	-	-	-	-	-	-	-	-	-	-	-	-	E305	Q409	A318	N360	-	-	-	-	C289	-	-	-	-	-	-	-	P312	-	T333	-	-	-	-	-	-	-	-	-	-	-	-	-	-	-	-	-
56xC70	-	-	-	-	-	-	-	-	-	-	-	-	-	N306	A410	T319	Y361	-	-	-	-	G290	-	-	-	-	-	-	-	P313	-	D334	-	-	-	-	-	-	-	-	-	-	-	-	-	-	-	-	-
56xC69	-	-	-	-	-	-	-	-	-	-	-	-	-	T307	Q411	T320	L362	-	-	-	-	A291	-	-	-	-	-	-	-	A314	-	E335	-	-	-	-	-	-	-	-	-	-	-	-	-	-	-	-	-
56xC68	-	-	-	-	-	-	-	-	-	-	-	-	-	V308	K412	P321	L363	-	-	-	-	S292	-	-	-	-	-	-	-	P315	-	Q336	-	-	-	-	-	-	-	-	-	-	-	-	-	-	-	-	-
56xC67	-	-	-	-	-	-	-	-	-	-	-	-	-	S309	S413	A322	S364	-	-	-	-	P293	-	-	-	-	-	Y295	-	G316	-	G337	-	-	-	-	-	-	-	-	-	-	-	-	-	-	-	-	-
56xC66	-	-	-	-	-	-	-	-	-	-	-	-	-	T310	V414	M323	P365	-	-	-	-	E294	-	-	-	-	-	S296	-	L317	-	L338	-	-	-	-	-	-	-	-	-	-	-	-	-	-	-	-	-
56xC65	-	-	-	-	-	-	-	-	-	-	-	-	-	S311	D415	P324	A366	-	-	-	-	D295	-	-	-	-	-	P297	-	P318	-	N339	-	-	-	-	-	-	-	-	-	-	-	-	-	-	-	-	-
56xC64	-	-	-	-	-	-	-	-	-	-	-	-	S290	L312	D416	A325	A367	-	-	-	S314	E296	-	-	-	-	-	I298	-	R319	-	T340	-	-	-	-	-	-	-	-	-	-	-	-	-	-	-	-	-
56xC63	-	-	-	-	-	-	-	-	-	-	-	-	S291	G313	G417	P326	A368	-	-	-	D315	A297	-	-	-	-	-	P299	-	G320	-	H341	-	-	-	-	-	-	-	-	-	-	-	-	-	-	-	-	-
56xC62	-	-	-	-	-	-	-	-	-	-	-	-	E292	H314	G418	P327	H369	-	-	-	H316	E298	-	-	-	-	-	P300	-	P321	-	G342	-	-	-	-	-	-	-	-	-	-	-	-	-	-	-	-	-
56xC61	-	-	-	-	-	-	-	-	-	-	-	-	G293	S315	S419	L328	R370	-	-	-	A317	E299	G310	-	-	-	-	S301	-	C322	-	A343	-	-	-	-	-	-	-	-	-	-	-	-	-	-	-	-	-
56xC60	-	-	-	-	-	-	-	-	-	-	-	-	E294	K316	F420	Q329	P371	-	-	-	E318	E300	A311	-	-	-	-	H302	-	G323	-	S344	-	-	-	-	-	-	-	-	-	-	-	-	-	-	-	-	-
56xC59	-	-	-	-	-	-	-	-	-	-	-	-	E295	D317	P421	P330	K372	-	-	-	R319	E301	E312	-	-	-	-	H303	-	P324	-	E345	-	-	-	-	-	-	-	-	-	-	-	-	-	-	-	-	-
56xC58	-	-	-	-	-	-	-	-	-	-	-	-	P296	E318	K422	R331	S373	-	-	-	P320	E302	G313	-	-	-	-	Q304	-	D325	-	I346	-	-	-	-	-	-	-	-	-	-	-	-	-	-	-	-	-
56xC57	-	-	-	-	-	-	-	-	-	-	-	-	G297	N319	S423	A332	Q374	-	-	-	P321	E303	G314	-	-	-	-	L305	-	C326	-	S347	-	-	-	-	-	-	-	-	-	-	-	-	-	-	-	-	-
56xC56	-	-	-	-	-	-	-	-	-	-	-	-	S298	S320	F424	L333	K375	-	-	-	G322	E304	A315	-	-	-	-	T306	-	A327	-	E348	-	-	-	-	-	-	-	-	-	-	-	-	-	-	-	-	-
56xC55	-	-	-	-	-	-	-	-	-	-	-	-	E299	K321	S425	N334	C376	-	-	-	P323	E305	G316	-	-	-	-	L307	-	P328	-	D349	-	G292	-	-	-	-	-	-	-	-	-	-	-	-	-	-	-
56xC54	-	-	-	-	-	-	-	-	-	-	-	-	V300	Q322	K426	P335	V377	-	-	-	R324	E306	G317	-	-	-	-	P308	-	P329	-	Q350	-	G293	-	-	-	-	-	-	-	-	-	-	-	-	-	-	-
56xC53	-	-	-	-	-	-	-	-	-	-	-	-	V301	T323	L427	A336	A378	-	-	-	R325	E307	A318	-	-	-	-	D309	-	A330	-	M351	-	G294	-	-	-	-	-	-	-	-	-	-	-	-	-	-	-
56xC52	-	-	-	-	-	-	-	-	-	-	-	-	I302	C324	P428	S337	Y379	-	-	-	P326	E308	D319	-	-	-	-	P310	-	P331	-	L352	-	G295	-	-	-	-	-	-	-	-	-	-	-	-	-	-	-
56xC51	-	-	-	-	-	-	-	-	-	-	-	-	K303	I325	I429	R338	K380	-	-	-	E327	E309	G320	-	-	-	-	S311	-	G332	-	G353	-	G296	-	-	-	-	-	-	-	-	-	-	-	-	-	-	-
56xC50	G284	-	-	-	-	-	-	-	-	-	-	-	M304	R326	Q430	W339	F381	-	-	-	R328	C310	Q321	-	-	-	-	H312	-	L333	-	D354	-	G297	-	-	-	-	-	-	-	-	-	-	-	-	-	-	-
56xC49	D285	-	-	-	-	-	-	-	-	-	-	-	P305	I327	L431	S340	R382	-	-	-	G329	E311	G322	-	-	-	-	H313	-	P334	-	S355	-	G298	-	-	-	-	-	-	-	-	-	-	-	-	-	-	-
56xC48	D286	-	-	-	-	-	-	-	-	-	-	-	M306	G328	E432	K341	L383	-	-	-	P330	P312	A323	-	-	-	-	G314	-	Q335	-	Q356	-	S299	-	-	-	-	-	-	-	-	-	-	-	-	-	-	-
56xC47	G287	-	-	-	-	-	-	-	-	-	-	-	V307	T329	S433	I342	V384	-	-	-	R331	Q313	G324	-	-	-	-	L315	-	D336	-	S357	-	V300	-	-	-	-	-	-	-	-	-	-	-	-	-	-	-
56xC46	A288	-	-	-	-	-	-	-	-	-	-	-	D308	K330	A434	Q343	V385	-	-	-	G332	A314	P325	-	-	-	-	H316	-	P337	-	F358	-	A301	-	-	-	-	-	-	-	-	-	-	-	-	-	-	-
56xC45	A289	-	-	-	-	-	-	-	-	-	-	-	P309	T331	V435	I344	K386	-	-	-	K333	V315	G326	-	-	-	-	S317	G273	C338	-	S359	-	S302	-	-	-	-	-	-	-	-	-	-	-	-	-	-	-
56xC44	L290	-	-	-	-	-	-	-	-	-	-	-	E310	P332	D436	V345	A387	-	-	-	G334	P316	A327	-	-	-	-	T318	G274	G339	-	R360	-	P303	-	-	-	-	-	-	-	-	-	-	-	-	-	-	-
56xC43	E291	-	-	-	-	-	-	-	-	-	-	-	A311	K333	T437	T346	D388	-	-	-	K335	V317	A328	-	-	-	-	P319	E275	P340	-	T361	-	T304	-	-	-	-	-	-	-	-	-	-	-	-	-	-	-
56xC42	V292	-	-	-	-	-	-	-	-	-	-	-	Q312	S334	A438	K347	G389	-	-	-	A336	S318	E329	-	-	-	-	D320	L276	D341	-	D362	-	S305	-	-	-	-	-	-	-	-	-	-	-	-	-	-	-
56xC41	I293	-	-	-	-	-	-	-	-	-	-	-	A313	D335	K439	Q348	N390	-	-	-	R337	P319	S330	-	-	-	-	S321	K277	C342	-	S363	-	S306	-	-	-	-	-	-	-	-	-	-	-	-	-	-	-
56xC40	E294	-	-	-	-	-	-	-	-	-	-	-	P314	S336	T440	T349	Q391	-	-	-	A338	A320	G331	-	-	-	-	P322	R278	A343	-	D364	-	S307	-	-	-	-	-	-	-	-	-	-	-	-	-	-	-
56xC39	V295	-	-	-	-	-	-	-	-	-	-	-	T315	C337	S441	G350	E392	-	-	-	S339	S321	A332	-	-	-	-	A323	E279	P344	-	T365	-	G308	Q253	-	-	-	-	-	-	-	-	-	-	-	-	-	-
56xC38	H296	-	-	-	-	-	-	-	-	-	-	-	K316	T338	D442	N351	T393	-	-	-	Q340	A322	L333	-	-	-	-	K324	E280	P345	-	T366	-	S309	R254	-	-	-	-	-	-	-	-	-	-	-	-	-	-
56xC37	R297	-	-	-	-	-	-	-	-	-	-	-	Q317	P339	V443	E352	N394	-	-	-	V341	C323	T334	-	-	-	-	P325	K281	A346	-	T367	-	S310	R255	-	-	-	-	-	-	-	-	-	-	-	-	-	-
56xC36	V298	-	-	-	-	-	-	-	-	-	-	-	P318	T340	N444	C353	N395	-	-	-	K342	S324	A335	-	-	-	-	E326	T282	P347	-	E368	-	S311	K256	-	-	-	-	-	-	-	-	-	-	-	-	-	-
56xC35	G299	-	-	-	-	-	-	-	-	-	-	-	P319	N341	S445	V354	G396	-	-	-	P343	P325	S336	-	-	-	-	K327	R283	G348	-	T369	-	R312	S257	-	-	-	-	-	-	-	-	-	-	-	-	-	-
56xC34	N300	-	-	-	-	-	-	-	-	-	-	-	R320	T342	S446	T355	C397	-	-	-	G344	P326	R337	-	-	-	-	N328	N284	L349	-	A370	-	G313	S258	-	-	-	-	-	-	-	-	-	-	-	-	-	-
56xC33	S301	-	-	-	-	-	-	-	-	-	-	-	S321	T343	V447	A356	H398	-	-	-	D345	L327	S338	-	-	-	-	G329	S285	P350	-	P371	-	T314	L259	-	-	-	-	-	-	-	-	-	-	-	-	-	-
56xC32	K302	-	-	-	-	-	-	-	-	-	-	-	S322	V344	G448	I357	K399	-	-	-	S346	Q328	P339	-	-	-	-	H330	L286	P351	-	G372	-	E315	M260	-	-	-	-	-	-	-	-	-	-	S290	-	-	-
56xC31	E303	-	-	-	L251	-	-	-	-	-	-	-	P323	E345	K449	E358	V400	-	-	-	L347	Q329	G340	-	-	-	-	A331	S287	D352	-	K373	-	R316	F261	-	-	-	-	-	-	-	-	-	-	D291	-	-	-
56xC30	H304	-	-	-	S252	-	-	-	-	-	-	-	N324	V346	S450	I359	K401	-	-	-	P348	P330	P341	-	-	-	-	K332	P288	P353	-	G374	-	P317	S262	-	-	-	-	-	-	-	-	-	-	G292	-	-	-
56xC29	L305	V274	-	D251	D253	-	-	-	-	-	-	-	T325	V347	T451	V360	I402	-	-	-	R349	Q331	G342	-	-	-	-	D333	T289	C354	-	K375	-	R318	S263	-	-	-	-	-	-	-	-	-	-	C293	-	-	-
56xC28	P306	P275	E262	P252	P254	-	D285	-	-	-	-	-	V326	G348	A452	P361	M403	-	-	-	R350	G332	G343	-	-	-	-	H334	I290	G355	-	L376	-	S319	R264	-	-	-	-	-	-	-	-	-	T274	Y294	-	-	-
56xC27	L307	D276	G263	T253	S255	-	G286	-	-	-	-	-	K327	S349	T453	A362	P404	-	-	-	G351	S333	R344	-	-	-	-	P335	A291	S356	-	R377	-	L320	T265	-	-	-	-	-	-	-	-	-	R275	V295	-	-	-
56xC26	P308	V277	H264	T254	T256	-	S287	-	-	-	-	-	R328	S350	L454	T363	C405	-	-	-	P352	R334	L345	P287	-	-	-	K336	P292	N357	-	S378	-	K321	K266	-	-	-	-	-	-	-	-	-	P276	Q296	-	-	-
56xC25	S309	P278	S265	E255	D257	-	R288	-	-	-	-	-	P329	G351	P455	P364	P406	-	-	-	G353	V335	S346	G288	-	-	-	I337	K293	C358	-	G379	-	R322	M267	-	-	-	-	-	-	-	-	-	P277	L297	-	-	-
56xC24	E310	S279	H266	F256	F258	-	K289	N276	-	-	-	-	T330	Q352	L456	A365	F407	-	-	-	A354	L336	R347	P289	-	-	-	A338	L294	A359	-	S380	-	G323	N268	-	-	-	-	-	-	-	-	-	R278	P298	-	-	-
56xC23	A311	E280	S267	E257	D259	-	D290	S277	-	-	-	-	K331	N353	S457	G366	P408	-	-	G314	T355	A337	A348	P290	-	-	-	K339	S295	P360	-	N381	-	S324	S269	-	-	-	-	-	-	-	-	-	K279	R299	-	-	-
56xC22	G312	S281	A268	K258	K260	-	K291	A278	-	-	-	-	K332	G354	F458	M367	V409	-	-	A315	G356	T338	S349	R291	-	-	-	I340	L296	P361	-	T382	-	K325	N270	-	-	-	-	-	-	-	-	-	L280	S300	-	-	-
56xC21	P313	G282	G269	F259	I261	-	A292	N279	-	-	-	-	G333	D355	K459	R368	A410	-	E262	D316	I357	L339	S350	P292	-	-	-	F341	E297	D362	-	G383	-	P326	T271	-	-	-	-	-	-	-	-	-	E281	R301	-	-	-
56xC20	T314	S283	S270	H260	H262	-	L293	P280	-	-	-	-	R334	E356	E460	P369	K411	-	D263	G317	G358	R340	R351	A293	-	-	-	E342	V298	A363	-	L384	-	S327	I272	-	-	-	-	-	-	-	-	-	L282	P302	-	-	-
56xC19	P315	P284	P271	A261	S263	K293	P294	N281	-	-	-	K297	D335	K357	A461	A370	E412	P242	T264	A318	T359	G341	S352	A294	-	P262	-	I343	R299	V364	-	D385	-	A328	A273	-	-	-	-	-	-	-	-	-	R283	A303	-	-	-
56xC18	C316	V285	L272	S262	T264	L294	N295	Q282	-	-	-	E298	R336	Q358	T462	A371	P413	A243	L265	H319	P360	Q342	V353	A295	-	V263	-	Q344	K300	R365	-	Y386	-	S329	S274	-	-	-	-	-	-	-	-	-	Q284	L304	-	-	-
56xC17	A317	Y286	F273	I263	V265	F295	S296	D283	-	M257	-	V299	A337	N359	L463	N372	S414	G244	S266	G320	A361	V343	E354	A296	-	G264	-	T345	L301	A366	-	I387	-	S330	K275	-	-	-	-	-	-	-	-	-	L285	E305	-	-	-
56xC16	P318	V287	F274	R264	R266	Q296	G297	Q284	-	V258	-	E300	G338	I360	A464	V373	T415	G245	S267	M321	A362	L344	F355	A297	-	T265	-	M346	S302	A367	-	K388	-	A331	M276	-	-	-	-	-	-	-	-	-	S286	L306	-	-	-
56xC15	A319	N288	N275	I265	S267	R297	D298	N285	-	F259	T242	E301	K339	V361	K465	A374	K416	S246	T268	R322	G363	L345	F356	T298	-	C266	-	P347	N303	A368	-	F389	-	S332	G277	-	-	-	-	-	-	-	-	-	T287	T307	-	-	-
56xC14	S320	Q289	H276	P266	L268	S298	E299	A286	-	T260	P243	C302	G340	A362	R466	R375	G417	G247	K269	S323	P364	G346	L357	A299	-	A267	-	N348	G304	L369	-	T390	-	L333	S278	-	-	-	-	-	-	-	-	-	G288	A308	-	-	-
56xC13	F321	V290	V277	P267	R269	I299	T300	R287	-	V261	R244	A303	Q341	R363	F467	K376	L418	M248	A270	A324	G365	R347	S358	P300	-	P268	-	G349	R305	P370	-	W391	-	E334	F279	-	-	-	-	-	-	-	-	-	S289	L309	-	-	-
56xC12	E322	K291	K278	F268	S270	H300	L301	R288	-	R262	P245	N304	K342	K364	A468	F377	N419	A249	K271	K325	E366	G348	R359	L301	Q250	P269	-	K350	L306	P371	-	K392	-	K335	S280	-	-	-	-	-	-	-	-	-	S290	T310	-	-	-
56xC11	R323	V292	I279	D269	E271	R301	M302	R289	-	H263	G246	L305	P343	I365	L469	A378	P420	S250	G272	G326	E367	V349	R360	A302	D251	E270	-	T351	S307	Q372	-	R393	-	R336	Q281	-	-	-	-	-	-	-	-	-	S291	A311	-	-	-
56xC10	K324	R293	K280	N270	F272	E302	R303	K290	-	A264	V247	S306	R344	V366	K470	S379	N421	A251	H273	H327	R368	G350	R361	N303	G252	G271	-	R352	T308	T373	-	L394	-	M337	S282	-	-	-	-	-	-	-	-	-	R292	P312	-	-	-
56xC9	N325	V294	L281	D271	K273	P303	R304	K291	-	T265	E248	R307	G345	K367	T471	I380	P422	K252	N274	T328	V369	A351	R362	G304	R253	V272	E252	T353	S309	P374	-	R395	-	K338	D283	-	-	-	-	-	-	-	-	-	A293	G313	-	-	-
56xC8	E326	S295	A282	L272	H274	G304	T305	K292	P240	V266	S249	L308	K346	M368	R472	A381	S423	T253	P275	F329	G370	I352	A363	R305	T254	P273	C253	S354	L310	P375	-	S396	-	M339	S284	-	-	-	-	-	-	-	-	-	N294	P314	-	-	-
56xC7	R327	D296	D283	D273	E275	S305	S306	E293	Q241	T267	A250	L309	E347	T369	S473	R382	H424	K254	R276	R330	A371	G353	R364	A306	G255	A274	S254	L355	K311	Q376	-	H397	-	V340	V285	-	-	-	-	-	-	-	-	-	R295	G315	-	-	-
56xC6	N328	A297	S284	H274	K276	Y306	T307	R294	S242	F268	D251	K310	Q348	K370	Q474	N383	Q425	T255	S277	S331	A372	G354	S365	G307	H256	C275	Q255	K356	L312	T377	-	S398	-	S341	A286	-	-	-	-	-	-	-	-	-	I296	S316	-	-	-
56xC5	A329	L298	A285	P275	S277	T307	I308	R295	A243	Q269	S252	H311	L349	Q371	I475	Q384	M426	H256	S278	S332	K373	Q355	S366	K308	G257	G276	P256	T357	G313	R378	P280	R399	-	Q342	L287	-	-	-	-	-	-	-	-	-	R297	G317	-	-	-
56xC4	E330	L299	L286	G276	W278	G308	G309	P296	D244	P270	R253	E312	A350	P372	T476	V385	T427	F257	I279	L333	A374	W356	V367	R309	L258	R277	E257	M358	P314	R379	D281	Q400	-	S343	H288	-	-	-	-	-	-	-	-	-	S298	S318	-	-	-
56xC3	A331	E300	E287	E277	R279	R309	K310	R297	Q245	E271	R254	R313	K351	A373	K477	R386	K428	S258	A280	S334	S375	W357	C368	R310	R259	R278	S258	S359	L315	R380	T282	Y401	-	F344	Q289	E236	K230	-	G239	-	-	-	-	-	N299	R319	K370	-	-
56xC2	K332	K301	R288	R278	R280	R310	K311	G298	H246	G272	L255	K314	R352	K374	R478	K387	R429	V259	V281	V335	R376	R358	R369	P311	R260	P279	S259	R360	Q316	R381	S283	V402	-	T345	R290	M237	N231	-	L240	N251	N249	Q256	S236	Q257	S300	P320	S371	R236	-
56xC1	R333	K302	K289	Q279	Q281	T311	S312	T299	S247	D273	A256	N315	K353	K375	K479	K388	K430	R260	K282	R336	W377	R359	R370	S312	S261	A280	F260	R361	P317	R382	L284	S403	S220	Q346	E291	K238	K232	Y244	R241	E252	I250	S257	R237	K258	S301	T321	Q372	S237	A228
TM6
6x20	-	-	-	-	-	-	-	-	-	-	-	-	-	-	-	-	-	-	-	-	-	-	-	-	-	-	-	-	-	-	-	-	-	-	-	-	-	-	-	-	-	-	-	-	-	-	-	-	-
6x21	-	-	-	-	-	-	-	-	-	-	-	-	-	-	-	-	-	-	-	-	-	-	-	-	-	-	-	-	-	-	-	-	-	-	-	-	-	-	-	-	-	-	-	-	-	-	-	-	-
6x22	-	-	-	-	-	-	-	-	-	-	-	-	-	-	-	-	-	-	-	-	-	-	-	-	-	-	-	-	-	-	-	-	S221	-	-	-	-	-	-	H253	H251	H258	-	-	-	-	-	-	-
6x23	-	-	-	-	-	-	-	-	-	-	-	-	-	-	-	-	-	-	-	-	-	-	-	-	-	-	-	-	-	-	-	-	W222	-	-	N239	-	-	-	T254	V252	A259	T238	-	-	-	-	-	-
6x24	K334	K303	R290	Q280	K282	M312	V313	M300	T248	T274	T257	I316	T354	K376	R480	R389	R431	L261	L283	L337	R378	R360	K371	R313	S262	R281	K261	K362	R318	A383	R285	G404	K223	R347	H292	G240	-	G245	-	K255	K253	R260	R239	F259	A302	Q322	-	-	-
6x25	M335	L304	I291	I281	I283	Q313	Q314	Q301	H249	W275	K258	S317	F355	P377	M481	Q390	V432	L262	F284	L338	G379	A361	V372	L314	K263	L282	M262	L363	G319	K384	A286	L405	A224	F348	V293	I241	-	K246	-	K256	K254	K261	C240	K260	A303	A323	-	-	-
6x26	A336	M305	S292	S282	S284	S314	T315	A302	R250	R276	H259	I318	S356	P378	S482	M391	V433	K263	K285	K339	R380	Q362	A373	V315	F264	L283	S263	S364	V320	I385	S287	H406	A225	R349	E294	S242	-	N247	-	Q257	Q255	Q262	G241	E261	N304	K324	-	-	-
6x27	L337	A306	A293	S283	G285	I315	I316	I303	M251	E277	S260	F319	L357	P379	L483	A392	L434	F264	F286	F340	Q381	L363	Q374	A316	C265	P284	F264	Q365	P321	T386	I288	M407	T226	L350	L295	Q243	-	R248	-	M258	I256	I263	G242	I262	L305	L325	-	-	-
6x28	A338	A307	A294	T284	T286	S316	S317	N304	R252	Q278	R261	K320	V358	S380	V484	A393	V435	S265	S287	S341	N382	T364	A375	L317	L266	L285	K265	Q366	L322	G387	K289	N408	I227	S351	L296	S244	P233	I249	-	E259	E257	E264	R243	Q263	M306	L326	-	-	-
6x29	R339	R308	R295	R285	R287	N317	N318	N305	T253	K279	K262	R321	K359	R381	K485	R394	K436	R266	R288	R342	R383	R365	R376	R318	K267	R286	R266	K367	R323	R388	K290	R409	R228	R352	R297	K245	R234	T250	K242	T260	S258	S265	K244	T264	A307	A327	-	-	-
6x30	E340	E309	E296	E286	E288	E318	E319	E306	E254	E280	A263	E322	E360	E382	E486	E395	E437	E267	E289	E343	E384	E366	E377	E319	E268	E287	E267	E368	E324	E389	E291	E410	E229	D353	A298	E246	N235	R251	R243	R261	R259	R266	D245	E265	K308	K328	-	-	-
6x31	R341	R310	R297	R287	R289	Q319	Q320	R307	T255	Q281	L264	Q323	K361	K383	K487	R396	R438	K268	K290	K344	K385	K367	K378	Q320	H269	H288	T268	K369	K325	R390	T292	R411	H230	R354	R299	R247	D236	D252	R244	K262	K260	K267	S246	R266	K309	K329	S373	T238	R229
6x32	K342	K311	K298	K288	K290	K320	R321	K308	K256	R282	K265	K324	K362	K384	K488	K397	K439	K269	K291	K345	R386	R368	R379	K321	K270	R289	K269	K370	K326	K391	K293	K412	K231	K355	R300	K248	D237	Q253	R245	R263	R261	R268	K247	R267	R310	R330	K374	K239	R230
6x33	T343	A312	A299	A289	A291	A321	A322	A309	A257	A283	A266	A325	A363	V385	A489	V398	A440	A270	A292	A346	F387	F369	F380	A322	A271	A290	V270	A371	A327	A392	V294	A413	A232	V356	L301	A249	I238	V254	L246	L264	L262	I269	T248	A268	V311	V331	T375	T240	C231
6x34	V344	T313	T300	A290	A292	C322	S323	S310	A258	A284	S267	A326	A364	T386	A490	T399	A441	A271	A293	A347	T388	T370	T381	L323	L272	L291	L271	T372	T328	M393	L295	A414	T233	A357	A302	V250	F239	L255	L247	A265	A263	A270	T249	T269	I312	V332	F376	L241	R232
6x35	K345	K314	K301	R291	T293	K323	K324	K311	K259	L285	L268	T327	R365	R387	Q491	R400	Q442	K272	K294	K348	F389	F371	F382	K324	K273	C292	K272	Q373	Q329	R394	K296	K415	V234	K358	K303	K251	K240	K256	S248	K266	K264	R271	A250	V270	R313	R333	R377	K242	P233
6x36	T346	T315	I302	I292	T294	V324	V325	V312	T260	M286	T269	T328	T366	T388	T492	T401	T443	T273	T295	T349	V390	V372	V383	T325	T274	T293	T273	M374	M330	V395	T297	Q416	T235	S359	S304	T252	I241	M257	I249	I267	T265	T272	L251	L271	M314	M334	V378	V243	L234
6x37	L347	L316	L303	L293	L295	L325	L326	L313	L261	V287	L270	L329	L367	I389	L493	I402	L444	L274	L296	L350	L391	L373	L384	L326	L275	L294	L274	L375	V331	L396	L298	L417	L236	L360	L305	L253	I242	A258	I250	V268	V266	V273	I252	V272	L315	L335	A379	V244	G235
6x38	G348	G317	G304	G294	G296	G326	G327	G314	C262	G288	G271	G330	S368	L390	S494	F403	S445	G275	G297	A351	A392	A374	A385	G327	G276	G295	S275	A376	A332	P397	S299	G418	A237	A361	A306	G254	M243	A259	V251	L269	L267	L274	L253	L273	I316	L336	V380	V245	T236
6x39	I349	I318	I305	L295	L297	I327	I328	I315	I263	I289	I272	I331	A369	A391	A495	A404	A446	I276	I298	I352	V393	V375	V386	I328	I277	L296	V276	I377	I333	V398	V300	F419	A238	V362	I307	I255	A244	A260	V252	V270	V268	V275	T254	V274	V317	V337	V381	A246	A237
6x40	I350	I319	I306	I296	I298	V328	V329	V316	I264	L290	L273	I332	I370	I392	I496	I405	I447	V277	V299	V353	V394	V376	V387	I329	I278	I297	I277	V378	V334	V399	I301	I420	V239	I363	L308	V256	I245	V261	L253	F271	F269	L276	L255	V275	I318	I338	V382	V247	I238
6x41	M351	L320	L307	L297	L299	F329	F330	F317	M265	I291	L274	V333	L371	L393	L497	L406	L448	V278	V300	V354	I395	I377	M388	M330	M279	M298	M278	L379	L335	V400	M302	M421	M240	V364	L309	M257	V246	V262	V254	V272	V270	V277	V256	L276	V319	V339	V383	V248	V239
6x42	G352	G321	G308	G298	G300	F330	F331	F318	G266	G292	G275	G334	L372	L394	L498	L407	L449	G279	G301	G355	G396	G378	G389	G331	G280	G299	G279	G380	G336	G401	G303	A422	G241	S365	G310	G258	L247	L263	V255	G273	G271	A278	V257	L277	V320	V340	A384	A249	V240
6x43	T353	A322	A309	A299	A301	L331	L332	V319	C267	V293	M276	A335	A373	A395	A499	A408	A450	C280	M302	V356	V397	V379	V390	V332	T281	T300	V280	V381	A337	A402	V304	A423	A242	I366	V311	V259	F248	A264	T256	C274	L272	L279	A258	L278	L321	L341	V385	S250	G241
6x44	F354	F323	F310	F300	F302	F332	F333	F320	F268	F294	F277	F336	F374	F396	F500	F409	F451	F281	F303	F357	F398	F380	F391	F333	F282	F301	F281	F382	F338	F403	F305	F424	F243	F367	F312	F260	F249	F265	F257	F275	F273	F280	F259	F279	F322	F342	F386	F251	F242
6x45	I355	I324	I311	I301	V303	V333	L334	L321	C269	V295	F278	T337	I375	I397	I501	I410	I452	V282	I304	V358	V399	V381	V392	T334	T283	T302	V282	I383	I339	L404	V306	I425	I244	G368	A313	L261	F250	I266	A258	I276	A274	A281	L260	I280	F323	F343	L387	F252	F243
6x46	L356	V325	I312	L302	I304	V334	L335	I322	L270	L296	V279	V338	L376	I398	I502	L411	I453	L283	L305	L359	V400	L382	L393	L335	L284	L303	C283	I384	V340	L405	C307	L426	I245	L369	V314	I262	F251	I267	L259	F277	F275	L282	V261	I281	L324	L344	V388	I253	V244
6x461	-	-	-	-	-	-	-	-	-	-	-	-	-	-	-	-	-	-	-	-	-	-	-	-	-	-	-	-	-	-	-	-	-	-	-	-	-	-	-	-	-	-	-	-	-	-	-	-	-
6x47	C357	C326	C313	S303	C305	M335	M336	M323	C271	C297	T280	C339	T377	T399	T503	T412	T454	C284	C306	C360	C401	C383	C394	C336	C285	C304	C284	C385	C341	C406	C308	C427	C246	C370	C315	C263	S252	C268	C260	C278	C276	C283	C262	C282	C325	C345	C389	F254	C245
6x48	W358	W327	W314	W304	W306	W336	W337	W324	W272	W298	W281	W340	W378	W400	W504	W413	W455	W285	W307	W361	W402	W384	W395	W337	W286	W305	W285	W386	W342	W407	W309	W428	W247	W371	W316	W264	W253	W269	W261	W279	W277	W284	W263	W283	W326	W346	W390	W255	W246
6x49	L359	L328	L315	L305	L307	C337	C338	C325	A273	I299	L282	L341	T379	A401	T505	T414	T456	L286	L308	F362	F403	F385	F396	L338	L287	L306	L286	L387	L343	T408	L310	I429	F248	A372	A317	C265	I254	L270	M262	F280	L278	L285	A264	L284	M327	L347	T391	L256	A247
6x50	P360	P329	P316	P306	P308	P338	P339	P326	P274	P300	P283	P342	P380	P402	P506	P415	P457	P287	P309	P363	P404	P386	P397	P339	P288	P307	P287	P388	P344	P409	P311	P430	P249	P373	P318	P266	P255	P271	P263	P281	P279	P286	P265	P285	P328	P348	P392	P257	P248
6x51	F361	F330	F317	F307	F309	F339	F340	F327	F275	F301	F284	F343	Y381	Y403	Y507	Y416	Y458	F288	F310	F364	F405	F387	F398	F340	F289	F308	F288	F389	F345	F410	F312	Y431	Y250	Y374	Y319	F267	H256	F272	Y264	N282	N280	N287	Y266	F286	I329	V349	Y393	Y258	Y249
6x52	F362	F331	F318	F308	F310	F340	F341	F328	F276	F302	F285	F344	N382	N404	N508	N417	N459	F289	F311	F365	F406	F388	F399	F341	F290	F309	F289	F390	F346	F411	F313	F432	F251	T375	S320	F268	Q257	H273	H265	H283	H281	H288	H267	Q287	F330	Y350	H394	Q259	H250
6x53	I363	I332	V319	I309	V311	I341	I342	I329	V277	L303	V286	L345	I383	V405	I509	V418	I460	L290	I312	F366	F407	F389	F400	L342	I291	L310	I290	I391	L347	V412	I314	I433	T252	L376	L321	I269	I258	V274	L266	I284	V282	L289	F268	I288	S331	S351	I395	V260	L251
6x54	V364	I333	V320	K310	K312	T342	T343	T330	T278	T304	A287	L346	M384	M406	M510	M419	M461	V291	A313	V367	T408	S390	S401	A343	V292	A311	L291	T392	T348	V413	L315	F434	A253	L377	F322	C270	F259	L275	V267	L285	I283	L290	F269	S289	A332	A352	F396	T261	L252
6x55	A365	S334	S321	E311	E313	N343	N344	N331	N279	E305	N288	S347	V385	V407	V511	V420	V462	M292	L314	L368	Y409	Y391	Y402	N344	N293	N312	N292	H393	H349	H414	N316	F435	F254	M378	T323	T271	T260	T276	K268	Y286	Y284	Y291	A270	T290	N333	N353	G397	G262	G253
6x56	L366	L335	L322	L312	L314	I344	I345	I332	I280	L306	I289	T348	L386	L408	L512	L421	L463	P293	P315	P369	T410	S392	S403	V345	I294	V313	C293	I394	V350	I415	C317	M436	V255	I379	I324	V272	F261	F277	T269	M287	L285	L292	F271	F291	A334	T354	V398	I263	L254
6x57	V367	V336	V323	I313	V315	M345	T346	L333	V281	I307	V290	A349	V387	I409	V513	V422	V464	I294	L316	L370	L411	L393	L404	V346	V295	L314	I294	L395	L351	T416	M318	V437	Y256	I380	V325	M273	L262	L278	L270	Y288	Y286	Y293	L272	L292	W335	W355	L399	M264	V255
6x58	L368	M337	L324	V314	V316	A346	L347	S334	D282	S308	Q291	R350	S388	N410	N514	N423	S465	G295	G317	G371	T412	G394	Y405	K347	H296	R315	L295	N396	N352	Q417	V319	I438	R257	R381	L326	D274	D263	D279	Y271	R289	R287	H294	E273	D293	R336	R356	S400	M265	L256
6x59	P369	P338	P325	G315	N317	V347	V348	V335	P283	P309	A292	P351	T389	T411	T515	T424	T466	S296	S318	S372	A413	A395	G406	A348	V297	A316	P296	I397	T353	A418	P320	A439	G258	A382	S327	P275	V264	A280	M272	S290	S288	S295	F274	T294	A337	A357	L401	S266	T257
6x60	F370	I339	I326	L316	V318	I348	L349	L336	F284	L310	V293	F352	F390	F412	F516	F425	F467	F297	L319	L373	V414	I396	I407	F349	I298	L317	F297	H398	H354	L419	F321	F440	L259	A383	F328	F276	L265	L281	L273	F291	Y289	F296	L275	L295	Y338	F358	L402	F267	V258
6x61	C371	C340	C327	S317	C319	C349	C350	C337	I285	C311	C294	I353	C391	C413	C517	C426	C468	F298	F320	F374	G415	C397	C408	H350	Q299	G318	C298	C399	C355	C420	C322	C441	R260	C384	Y329	L277	I266	A282	G274	N292	H290	T297	F276	H296	D339	D359	T403	L268	A259
6x62	-	-	-	-	-	-	-	-	-	-	-	-	-	-	-	-	-	-	-	-	-	-	R409	-	-	-	-	-	-	-	-	-	-	-	-	-	Q267	W283	S275	-	-	-	Q277	R297	-	-	-	-	-
6x63	-	-	-	-	-	-	-	-	-	-	-	-	-	-	-	-	-	-	-	-	-	-	-	-	-	-	-	-	-	-	-	-	-	-	-	-	L268	M284	L276	-	-	-	V278	L298	-	-	-	-	-
6x64	-	-	-	-	-	-	-	-	-	-	-	-	-	-	-	-	-	-	-	-	-	-	-	-	-	-	-	-	-	-	-	-	-	-	-	-	G269	G285	-	-	-	-	Q279	G299	-	-	-	-	-
6x65	-	-	-	-	-	-	-	-	-	-	-	-	-	-	-	-	-	-	-	-	-	-	-	-	-	-	-	-	-	-	-	-	-	-	-	-	-	-	-	-	-	-	-	-	-	-	-	-	-
TM7
7x23	-	-	-	-	-	-	-	-	-	-	-	-	-	-	-	-	-	-	-	-	-	-	-	-	-	-	-	-	-	-	-	-	-	-	-	-	D273	S289	P280	-	-	-	G283	S303	-	-	-	-	-
7x24	-	-	-	-	-	-	-	-	-	-	-	-	-	-	-	-	-	-	-	-	-	-	-	-	-	-	-	-	-	-	-	-	-	-	-	-	C274	C290	C281	-	-	-	C284	C304	-	-	T407	S272	S263
7x25	-	-	-	-	-	-	-	-	-	-	-	-	-	-	-	-	-	-	-	-	-	-	-	-	-	-	-	-	-	-	-	-	-	-	-	-	R275	E291	D282	-	-	-	F285	Q305	-	-	P408	P273	A264
7x26	-	-	-	-	-	N354	N354	N342	-	-	-	-	-	-	-	-	-	-	-	-	-	-	-	-	-	-	-	-	-	-	-	-	-	-	-	-	I276	V292	F283	-	-	-	W286	D306	-	-	L409	T274	L265
7x27	-	-	-	-	-	E355	Q355	Q343	-	-	-	-	-	-	-	-	-	-	-	-	-	-	-	-	-	-	-	-	-	-	-	-	-	-	-	-	A277	I293	D284	S299	S297	S305	E287	E307	-	-	G410	F275	L266
7x28	-	-	-	-	-	D356	T356	K344	-	-	-	-	-	-	-	-	-	-	-	-	-	-	-	-	-	-	-	-	-	-	-	-	-	-	-	-	D278	A294	L285	L300	M298	A306	D288	R308	-	-	K411	L276	A267
7x29	-	-	-	-	-	V357	T357	L345	-	-	-	-	-	-	-	-	-	-	-	-	-	-	-	-	-	-	-	-	-	-	-	-	-	-	-	-	I279	V295	F286	G301	L299	M307	F289	I309	-	-	T412	L277	R268
7x30	P378	H347	H334	S322	S325	I358	L358	M346	P290	P316	S298	P362	P396	P418	P522	P431	P473	S304	P326	S380	P419	P404	P415	P355	R304	P324	D309	P404	S361	P426	S337	N446	N266	P390	K336	P282	V280	I296	L287	H302	H300	H308	I290	I310	-	-	L413	L278	A269
7x31	T379	L348	P335	S323	E326	G359	Q359	E347	G291	A317	P299	L363	E397	N419	K523	D432	V474	E305	D327	E381	R420	H405	G416	D356	K305	G325	S310	P405	P362	P427	E338	E447	E267	D391	S337	P283	D281	D297	M288	M303	F301	F309	D291	D311	G349	G369	M414	K279	L270
7x32	L380	A349	A336	E324	E327	A360	M360	K348	Q292	I318	G300	W364	T398	T420	T524	T433	T475	T306	A328	G382	T421	G406	P417	R357	E306	P326	N311	V406	E363	R428	T339	H448	V268	Y392	V338	T284	T282	L298	N289	I304	V302	I310	L292	V312	T350	A370	S415	K280	R271
7x33	L381	I350	L337	V325	M328	L361	L361	L349	V293	W319	L301	V365	L399	V421	F525	V434	L476	V307	V329	V383	L422	L407	L418	L358	V307	A327	T312	L407	L364	L429	T340	L449	L269	W393	W339	L285	A283	A299	I290	V305	T303	F311	G293	I313	P351	P371	W416	L281	A272
7x34	G382	F351	F338	A326	S329	L362	L362	L350	W294	K320	F302	E366	W400	W422	W526	W435	W477	F308	F330	F384	F423	F408	F419	F359	Y308	F328	F313	Y408	Y365	V430	F341	H450	E270	Y394	Y340	N286	M284	L300	F291	T306	S304	T312	L294	T314	I352	I372	D417	D282	E273
7x35	A383	D352	D339	D327	N330	N363	E363	N351	T295	S321	D303	R367	E401	T423	N527	S436	H478	K309	K331	K385	K424	Q409	K420	V360	I309	L329	D314	S409	S366	S431	D342	M451	A271	E395	R341	D287	P285	P301	P292	L307	I305	I313	Q295	Q315	S353	S373	H418	S283	P274
7x36	I384	F353	F340	F328	F331	V364	I364	V352	A296	I322	V304	T368	L402	I424	L528	I437	L479	I310	V332	V386	F425	F410	F421	F361	L310	A330	V315	A410	A367	A432	V343	F452	I272	T396	I342	V288	I286	F302	Y293	V308	C306	F314	L296	I316	F354	F374	V419	L284	L275
7x37	I385	F354	F341	L329	L332	F365	F365	F353	F297	F323	L305	F369	G403	G425	G529	G438	G480	V311	V333	I387	F426	F411	F422	F362	L311	L331	F316	F411	T368	V433	F344	T453	V273	S397	A343	L289	T287	A303	C294	A309	A307	S315	A297	A317	I355	I375	C420	C285	I276
7x38	N386	T355	T342	T330	A333	V366	V366	V354	L298	L324	T306	L370	Y404	Y426	Y530	Y439	Y481	F312	F334	F388	F427	F412	F423	N363	N312	N332	V317	T412	T369	T434	V345	I454	L274	F398	F344	I290	I288	I304	T295	R310	R308	R316	N298	S318	L356	H376	I421	V286	V277
7x39	W387	W356	W343	W331	W334	W367	W367	W355	W299	W325	W307	W371	W405	W427	W531	W440	W482	W313	W335	W389	W428	W413	W424	W364	W313	W333	W318	W413	W370	W435	W346	W455	W275	W399	W345	W291	C289	L305	C296	V311	L309	V317	F299	F319	L357	L377	A422	S287	G278
7x40	L388	L357	L344	L332	L335	I368	I368	I356	L300	L326	L308	L372	L406	L428	L532	L441	L483	L314	L336	L390	F429	I414	I425	L365	I314	L334	F319	L414	L371	L436	F347	L456	L276	L400	L346	F292	I290	L306	I297	L312	L310	L318	F300	M320	L358	L378	L423	F288	L279
7x41	G389	G358	G345	G333	G336	G369	G369	G357	G301	G327	G309	G373	C407	C429	C533	C442	C484	G315	G337	G391	G430	G415	G426	G366	G315	G335	G320	G415	G372	G437	G348	G457	G277	L401	Q347	G293	A291	G307	S298	S313	A311	A319	A301	A321	S359	S379	A424	A289	A280
7x42	Y390	Y359	Y346	Y334	Y337	Y370	Y370	Y358	Y302	Y328	Y310	Y374	Y408	Y430	Y534	Y443	Y485	Y316	Y338	Y392	Y431	Y416	Y427	Y367	Y316	Y336	W321	Y416	Y373	Y438	W349	Y458	Y278	W402	W348	Y294	Y292	F308	Y299	F314	F312	F320	F302	Y322	Y360	Y380	S425	Y290	L281
7x43	S391	L360	L347	V335	L338	L371	V371	V359	I303	S329	C311	A375	V409	I431	I535	V444	V486	L317	F339	F393	C432	C417	C428	A368	V317	A337	A322	V417	V374	V439	A350	I459	A279	A403	F349	L295	F293	T309	V300	G315	T313	S321	T303	S323	T361	A381	A426	I291	A282
7x45	N392	N361	N348	N336	N339	S372	S372	C360	N304	N330	N312	N376	N410	N432	N536	N445	N487	N318	N340	N394	N433	N418	N429	N369	N318	N338	N323	N418	N375	N440	N351	N460	N280	N404	N350	N296	N294	N310	N301	N316	N314	N322	N304	N324	S362	S382	N427	N292	H283
7x46	S393	S362	S349	S337	S340	S373	S373	S361	S305	S331	S313	S377	S411	S433	S537	S446	S488	S319	S341	S395	S434	S419	S430	S370	S319	S339	S324	S419	S376	S441	S352	S461	S281	S405	S351	S297	N295	S311	S302	S317	S315	S323	S305	S325	S363	A383	S428	C293	S284
7x47	L394	L363	L350	L338	L341	A374	G374	G362	G306	F332	T314	L378	T412	T434	T538	T447	T489	C320	C342	C396	S435	S420	S431	A371	G320	A340	S325	A420	A377	A442	S353	T462	A282	A406	F352	T298	C296	C312	C303	C318	C316	C324	S306	C326	C364	C384	C429	C294	C285
7x48	L395	I364	I351	I339	I342	V375	V375	I363	L307	F333	M315	I379	I413	I435	V539	I448	V490	I321	L343	V397	L436	L421	L432	F372	F321	F341	L326	V421	L378	L443	L354	L463	L283	V407	V353	F299	L297	V313	L304	V319	V317	V325	L307	L327	V365	V385	F430	I295	L286
7x49	N396	N365	N352	N340	N343	N376	N376	N364	N308	N334	N316	N380	N414	N436	N540	N449	N491	N322	N344	N398	N437	N422	N433	N373	N322	N342	N327	N422	N379	N444	N355	N464	N284	N408	N354	N300	N298	N314	N305	N320	N318	N326	N308	N328	N366	N386	N431	N296	N287
7x50	P397	P366	P353	P341	P344	P377	P377	P365	P309	P335	P317	P381	P415	P437	P541	P450	P492	P323	P345	P399	P438	P423	P434	P374	P323	P343	P328	P423	P380	P445	P356	P465	P285	P409	P355	P301	P299	P315	P306	P321	P319	P327	P309	P329	P367	P387	P432	P297	P288
7x51	V398	I367	I354	L342	L345	L378	L378	L366	F310	L336	I318	F382	M416	A438	V542	A451	I493	I324	I346	L400	V439	V424	V435	I375	L324	L344	I329	I424	V381	V446	V357	L466	I286	V410	L356	M302	L300	F316	F307	F322	F320	F328	V310	L330	I368	L388	F433	I298	M289
7x52	I399	I368	I355	L343	I346	V379	V379	V367	L311	I337	I319	I383	C417	C439	C543	C452	C494	I325	I347	I401	I440	I425	I436	I376	I325	I345	I330	I425	I382	I447	I358	I467	L287	L411	L357	V303	F301	L317	L308	A323	A321	A329	I311	V331	I369	V389	L434	I299	L290
7x53	Y400	Y369	Y356	Y344	Y347	Y380	Y380	Y368	Y312	Y338	Y320	Y384	Y418	Y440	Y544	Y453	Y495	Y326	Y348	Y402	Y441	Y426	Y437	Y377	Y326	Y346	Y331	Y426	Y383	Y448	Y359	Y468	Y288	Y412	Y358	Y304	Y302	Y318	Y309	L324	L322	L330	Y312	Y332	Y370	Y390	Y435	Y300	F291
7x54	A401	T370	T357	T345	T348	T381	T381	T369	A313	T339	P321	A385	A419	A441	A545	A454	A496	P327	P349	P403	T442	T427	T438	C378	C327	C347	A332	T427	T384	T449	A360	P469	A289	P413	P359	A305	G303	C319	A310	Y325	Y323	Y331	V313	V333	C371	C391	A436	V301	L292
7x55	Y402	M371	V358	S346	I349	L382	L382	L370	F314	A340	L322	F386	L420	L442	L546	L455	L497	C328	C350	C404	I443	I428	V439	R379	R328	R348	F333	T428	T385	V450	F361	L470	A290	L414	L360	F306	F304	F320	F311	L326	L324	W332	F314	I334	F372	F392	L437	V302	Y293
7x56	F403	S372	F359	F347	F350	F383	F383	F371	L315	F341	F323	F387	C421	C443	C547	C456	C498	S329	S351	S405	F444	F429	F440	-	-	-	-	F429	F386	F451	-	C471	L291	C415	C361	F307	L305	V321	F312	L327	L325	L333	V315	V335	M373	M393	L438	A303	F294
7x57	-	-	-	-	-	-	-	-	-	-	-	-	-	-	-	-	-	-	-	-	-	-	-	-	-	-	-	-	-	-	-	-	-	-	-	-	-	-	-	-	-	-	-	-	-	-	-	G304	G295
7x58	-	-	-	-	-	-	-	-	-	-	-	-	-	-	-	-	-	-	-	-	-	-	-	-	-	-	-	-	-	-	-	-	-	-	-	-	-	-	-	-	-	-	-	-	-	-	-	Q305	R296
7x59	-	-	-	-	-	-	-	-	-	-	-	-	-	-	-	-	-	-	-	-	-	-	-	-	-	-	-	-	-	-	-	-	-	-	-	-	-	-	-	-	-	-	-	-	-	-	-	G306	A297
7x60	-	-	-	-	-	-	-	-	-	-	-	-	-	-	-	-	-	-	-	-	-	-	-	-	-	-	-	-	-	-	-	-	-	-	-	-	-	-	-	-	-	-	-	-	-	-	-	F307	Q298
7x61	-	-	-	-	-	-	-	-	-	-	-	-	-	-	-	-	-	-	-	-	-	-	-	-	-	-	-	-	-	-	-	-	-	-	-	-	-	-	-	-	-	-	-	-	-	-	-	Q308	L299
7x62	-	-	-	-	-	-	-	-	-	-	-	-	-	-	-	-	-	-	-	-	-	-	-	-	-	-	-	-	-	-	-	-	-	-	-	-	-	-	-	-	-	-	-	-	-	-	-	-	-
7x63	-	-	-	-	-	-	-	-	-	-	-	-	-	-	-	-	-	-	-	-	-	-	-	-	-	-	-	-	-	-	-	-	-	-	-	-	-	-	-	-	-	-	-	-	-	-	-	-	-
7x64	-	-	-	-	-	-	-	-	-	-	-	-	-	-	-	-	-	-	-	-	-	-	-	-	-	-	-	-	-	-	-	-	-	-	-	-	-	-	-	-	-	-	-	-	-	-	-	-	-
H8
8x47	N404	N373	N360	N348	N351	N384	N384	N372	N316	N342	M324	N388	N422	N444	N548	N457	N499	S330	S352	S406	N445	N430	N441	S380	S329	S349	N334	N430	N387	N452	N362	N472	N292	H416	H362	Y308	G306	G322	D313	S328	S326	S334	G316	G336	N374	H394	G439	-	-
8x48	K405	E374	E361	E349	E352	K385	K385	K373	K317	K343	R325	R389	K423	A445	K549	A458	R500	Q331	K353	R407	H446	Q431	Q442	P381	P330	P350	A335	I431	I388	A453	A363	E473	R293	H417	K363	P309	K307	N323	P314	E329	K327	K335	R317	K337	K375	R395	K440	-	-
8x49	D406	D375	E362	D350	D353	T386	T386	I374	S318	N344	D326	D390	A424	T446	T550	T459	T501	E332	E354	E408	D447	D432	D443	D382	D331	D351	D336	E432	E389	E454	D364	N474	D294	S418	R364	W310	K308	R324	R315	S330	S328	S336	L318	R338	R376	R396	D441	-	-
8x50	F407	F376	F363	F351	F354	Y387	F387	Y375	F319	Y345	F327	L391	F425	F447	F551	F460	F502	F333	F355	F409	F448	F433	F444	F383	F332	F352	F337	F433	F390	F455	F365	F475	F295	F419	F365	F311	F309	F325	F316	F331	F329	F337	F319	F339	F377	F397	F442	-	-
8x51	Q408	K377	R364	K352	K355	R388	R388	R376	R320	N346	K328	R392	R426	K448	R552	K461	R503	K334	K356	K410	R449	R434	R445	R384	R333	R353	R338	R434	R391	R456	Q366	K476	R296	R420	Q366	R312	K310	Q326	R317	R332	R330	Q338	R320	R340	R378	R398	R443	-	-
8x52	N409	Q378	Q365	L353	K356	S389	D389	R377	R321	S347	R329	T393	D427	K449	T553	K462	K504	K335	R357	R411	R450	R435	R446	K385	I334	S354	K339	K435	K392	N457	K367	K477	T297	R421	K367	K313	R311	Q327	Q318	R333	K331	K339	T321	K341	L379	Q399	K444	-	-
8x53	A410	A379	A366	A354	A357	A390	A390	A378	A322	A348	A330	T394	T428	T450	T554	T463	T505	A336	A358	A412	A451	A436	S447	A386	A335	A355	A340	A436	A393	V458	V368	T478	G298	A422	A368	A314	Y312	K328	A319	H334	Q332	H340	K322	K342	G380	A400	K445	-	-
8x54	F411	F380	F367	F355	F358	F391	F391	F379	F323	F349	L331	Y395	F429	F451	F555	F464	F506	F337	F359	F413	F452	F437	F448	F387	F336	F356	F341	F437	F394	F459	F369	F479	Y299	F423	F369	L315	F313	L329	C320	F335	F333	F341	V323	S343	F381	C401	A446	-	-
8x55	K412	H381	Q368	K356	Q359	S392	G392	S380	L324	K350	G332	R396	R430	K452	K556	R465	K507	Q338	V360	L414	K453	R438	K449	Q388	Q337	R357	S342	L438	L395	R460	A370	K480	Q300	T424	L370	K316	L314	R330	T321	N336	N334	K342	W324	W344	M382	L402	R447	-	-
8x56	K413	K382	K369	K357	K360	R393	R393	N381	I325	N351	R333	S397	L431	H453	M557	H466	M508	N339	R361	R415	K454	R439	H450	R389	E338	R358	T343	K439	K396	K461	Q371	R481	Q301	K425	K371	M317	Q315	S331	S322	S337	T335	A343	E325	E345	A383	E403	Q448	-	-
8x57	I414	L383	I370	L358	L361	Y394	Y394	Y382	I326	F352	F334	L398	L432	L454	L558	L467	L509	V340	I362	L416	I455	I440	I451	L390	L339	L359	L344	I440	I397	A462	L372	I482	L302	L426	I372	M318	L316	V332	M323	Q338	Q336	Q344	L326	V346	T384	T404	-	-	-
8x58	I415	I384	V371	-	-	I395	I395	L383	L327	F353	L335	L399	L433	L455	L559	L468	L510	L341	L363	L417	L456	L441	L452	L391	L340	L360	L345	L441	L398	L463	L373	L483	F303	L427	F373	L319	L317	F333	L324	L339	L337	L345	Y327	Y347	F385	C405	-	-	-
8x59	-	-	-	-	-	Q396	-	R384	C328	-	P336	Q400	L434	M456	L560	L469	L511	-	G364	R418	C457	C442	F453	C392	C341	C361	G346	H442	S399	R464	G374	H484	C304	C428	C374	F320	K318	R334	C325	C340	L338	F346	K328	Q348	P386	A406	-	-	-
8x60	-	-	-	-	-	C397	-	C385	C329	-	C337	C401	C435	-	C561	C470	-	-	-	-	R458	-	-	-	-	-	-	-	-	-	-	-	-	-	I375	-	Y319	V335	C326	C341	C339	C347	Q329	G349	C387	R407	-	-	-
8x61	-	-	-	-	-	-	-	-	-	-	-	Q402	-	-	-	Q471	-	-	-	-	-	-	-	-	-	-	-	-	-	-	-	-	-	-	-	-	I320	P336	G327	-	-	-	C330	V350	C388	C408	-	-	-
8x62	-	-	-	-	-	-	-	-	-	-	-	Y403	-	-	-	-	-	-	-	-	-	-	-	-	-	-	-	-	-	-	-	-	-	-	-	-	-	-	-	-	-	-	-	-	P389	C409	-	-	-
8x63	-	-	-	-	-	-	-	-	-	-	-	-	-	-	-	-	-	-	-	-	-	-	-	-	-	-	-	-	-	-	-	-	-	-	-	-	-	-	-	-	-	-	-	-	N390	P410	-	-	-
8x64	-	-	-	-	-	-	-	-	-	-	-	-	-	-	-	-	-	-	-	-	-	-	-	-	-	-	-	-	-	-	-	-	-	-	-	-	-	-	-	-	-	-	-	-	-	-	-	-	-
8x65	-	-	-	-	-	-	-	-	-	-	-	-	-	-	-	-	-	-	-	-	-	-	-	-	-	-	-	-	-	-	-	-	-	-	-	-	-	-	-	-	-	-	-	-	-	-	-	-	-
8x66	-	-	-	-	-	-	-	-	-	-	-	-	-	-	-	-	-	-	-	-	-	-	-	-	-	-	-	-	-	-	-	-	-	-	-	-	-	-	-	-	-	-	-	-	-	-	-	-	-
8x67	-	-	-	-	-	-	-	-	-	-	-	-	-	-	-	-	-	-	-	-	-	-	-	-	-	-	-	-	-	-	-	-	-	-	-	-	-	-	-	-	-	-	-	-	-	-	-	-	-
8x68	-	-	-	-	-	-	-	-	-	-	-	-	-	-	-	-	-	-	-	-	-	-	-	-	-	-	-	-	-	-	-	-	-	-	-	-	-	-	-	-	-	-	-	-	-	-	-	-	-
8x69	-	-	-	-	-	-	-	-	-	-	-	-	-	-	-	-	-	-	-	-	-	-	-	-	-	-	-	-	-	-	-	-	-	-	-	-	-	-	-	-	-	-	-	-	-	-	-	-	-
8x70	-	-	-	-	-	-	-	-	-	-	-	-	-	-	-	-	-	-	-	-	-	-	-	-	-	-	-	-	-	-	-	-	-	-	-	-	-	-	-	-	-	-	-	-	-	-	-	-	-
8x71	-	-	-	-	-	-	-	-	-	-	-	-	-	-	-	-	-	-	-	-	-	-	-	-	-	-	-	-	-	-	-	-	-	-	-	-	-	-	-	-	-	-	-	-	-	-	-	-	-
8x72	-	-	-	-	-	-	-	-	-	-	-	-	-	-	-	-	-	-	-	-	-	-	-	-	-	-	-	-	-	-	-	-	-	-	-	-	-	-	-	-	-	-	-	-	-	-	-	-	-
[truncated: 235 more columns]

## Sheet: GPCR_Alignment_Manual
		TM1																																														ICL1
Residue number		1	1	1	1	1	1	1	1	1	1	1	1	1	1	1	1	1	1	1	1	1	1	1	1	1	1	1	1	1	1	1	1	1	1	1	1	1	1	1	1	1	1	1	1	1	1	12	12
Sequence_based (BW)		20	21	22	23	24	25	26	27	28	29	30	31	32_33	33_34	34_35	35_36	35_36	36_37	37_38	38_39	39_40	40_41	41	42	43	44	45	46	47	48	49	50	51	52	53	54	55	56	57	58	59	60	61	62	63	64	41	42
Structure_based (GPCRdb)		20	21	22	23	24	25	26	27	28	29	30	31	32	33	34	35	36	37	38	39	40	41	411	42	43	44	45	46	47	48	49	50	51	52	53	54	55	56	57	58	59	60	61	62	63	64	41	42
5-HT1A receptor	HTR1A	_	_	_	_	_	_	_	_	T	V	S	Y	Q	V	I	T	S	L	L	L	G	T	_	L	I	F	C	A	V	L	G	N	A	C	V	V	A	A	I	A	L	E	_	_	_	_	_	_
5-HT1B receptor	HTR1B	_	_	_	_	_	_	_	_	S	L	P	W	K	V	L	L	V	M	L	L	A	L	_	I	T	L	A	T	T	L	S	N	A	F	V	I	A	T	V	Y	R	T	_	_	_	_	_	_
5-HT1D receptor	HTR1D	_	_	_	_	_	_	_	_	L	Q	A	L	K	I	S	L	A	V	V	L	S	V	_	I	T	L	A	T	V	L	S	N	A	F	V	L	T	T	I	L	L	T	_	_	_	_	_	_
5-HT1E receptor	HTR1E	_	_	_	_	_	_	_	_	T	I	T	E	K	M	L	I	C	M	T	L	V	V	_	I	T	T	L	T	T	L	L	N	L	A	V	I	M	A	I	G	T	T	_	_	_	_	_	_
5-HT1F receptor	HTR1F	_	_	_	_	_	_	_	_	R	M	P	S	K	I	L	V	S	L	T	L	S	G	_	L	A	L	M	T	T	T	I	N	S	L	V	I	A	A	I	I	V	T	_	_	_	_	_	_
5-HT2A receptor	HTR2A	_	_	_	_	_	_	_	L	H	L	Q	E	K	N	W	S	A	L	L	T	A	V	_	V	I	I	L	T	I	A	G	N	I	L	V	I	M	A	V	S	L	E	_	_	_	_	_	_
5-HT2B receptor	HTR2B	_	_	_	_	_	_	_	_	_	_	_	_	K	L	H	W	A	A	L	L	I	L	M	V	I	I	P	T	I	G	G	N	T	L	V	I	L	A	V	S	L	E	_	_	_	_	_	_
5-HT2C receptor	HTR2C	_	_	_	_	_	_	_	_	_	_	_	_	N	W	P	A	_	L	S	I	V	I	_	I	I	I	M	T	I	G	G	N	I	L	V	I	M	A	V	S	M	E	_	_	_	_	_	_
5-HT4 receptor	HTR4	_	_	_	_	_	_	_	_	_	_	V	E	K	V	V	L	L	T	F	L	S	T	_	V	I	L	M	A	I	L	G	N	L	L	V	M	V	A	V	C	W	D	_	_	_	_	_	_
5-HT5A receptor	HTR5A	_	_	_	_	_	_	_	_	L	S	V	F	G	V	L	I	L	T	L	L	G	F	_	L	V	A	A	T	F	A	W	N	L	L	V	L	A	T	I	L	R	V	_	_	_	_	_	_
5-HT6 receptor	HTR6	_	_	_	_	_	_	_	_	_	_	_	_	_	G	W	V	A	A	A	L	C	V	_	V	I	A	L	T	A	A	A	N	S	L	L	I	A	L	I	C	T	Q	_	_	_	_	_	_
5-HT7 receptor	HTR7	_	_	_	_	_	_	_	_	G	R	V	E	K	V	V	I	G	S	I	L	T	L	_	I	T	L	L	T	I	A	G	N	C	L	V	V	I	S	V	C	F	V	_	_	_	_	_	_
M1 receptor	CHRM1	_	_	_	_	_	_	_	_	_	P	W	Q	V	A	F	I	G	I	T	T	G	L	_	L	S	L	A	T	V	T	G	N	L	L	V	L	I	S	F	K	V	N	_	_	_	_	_	_
M2 receptor	CHRM2	_	_	_	_	_	_	_	_	K	T	F	E	V	V	F	I	V	L	V	A	G	S	_	L	S	L	V	T	I	I	G	N	I	L	V	M	V	S	I	K	V	N	_	_	_	_	_	_
M3 receptor	CHRM3	_	_	_	_	_	_	_	_	T	V	W	Q	V	V	F	I	A	F	L	T	G	I	_	L	A	L	V	T	I	I	G	N	I	L	V	I	V	S	F	K	V	N	_	_	_	_	_	_
M4 receptor	CHRM4	_	_	_	_	_	_	R	Y	E	T	V	E	M	V	F	I	A	T	V	T	G	S	_	L	S	L	V	T	V	V	G	N	I	L	V	M	L	S	I	K	V	N	_	_	_	_	_	_
M5 receptor	CHRM5	_	_	_	_	_	_	_	_	R	L	W	E	V	I	T	I	A	A	V	T	A	V	_	V	S	L	I	T	I	V	G	N	V	L	V	M	I	S	F	K	V	N	_	_	_	_	_	_
α1A-adrenoceptor	ADRA1A	_	_	_	_	_	_	_	_	_	_	_	_	A	I	L	L	G	V	I	L	G	G	_	L	I	L	F	G	V	L	G	N	I	L	V	I	L	S	V	A	C	H	_	_	_	_	_	_
α1B-adrenoceptor	ADRA1B	_	_	_	_	_	_	_	_	_	_	_	R	A	I	S	V	G	L	V	L	G	A	_	F	I	L	F	A	I	V	G	N	I	L	V	I	L	S	V	A	C	N	_	_	_	_	_	_
α1D-adrenoceptor	ADRA1D	_	_	_	_	_	_	_	_	_	_	_	Q	G	V	G	V	G	V	F	L	A	A	_	F	I	L	M	A	V	A	G	N	L	L	V	I	L	S	V	A	C	N	_	_	_	_	_	_
α2A-adrenoceptor	ADRA2A	_	_	_	_	_	_	_	_	_	_	_	_	T	L	T	L	V	C	L	A	G	L	_	L	M	L	L	T	V	F	G	N	V	L	V	I	I	A	V	F	T	S	_	_	_	_	_	_
α2B-adrenoceptor	ADRA2B	_	_	_	_	_	_	_	_	_	_	_	A	T	A	A	I	A	A	A	I	T	F	_	L	I	L	F	T	I	F	G	N	A	L	V	I	L	A	V	L	T	S	_	_	_	_	_	_
α2C-adrenoceptor	ADRA2C	_	_	_	_	_	_	_	_	S	A	G	A	V	A	G	L	A	A	V	V	G	F	_	L	I	V	F	T	V	V	G	N	V	L	V	V	I	A	V	L	T	S	_	_	_	_	_	_
β1-adrenoceptor	ADRB1	_	_	_	_	P	E	P	L	S	Q	Q	W	T	A	G	M	G	L	L	M	A	L	_	I	V	L	L	I	V	A	G	N	V	L	V	I	V	A	I	A	K	T	_	_	_	_	_	_
β2-adrenoceptor	ADRB2	_	_	_	_	_	Q	E	R	D	E	V	W	V	V	G	M	G	I	V	M	S	L	_	I	V	L	A	I	V	F	G	N	V	L	V	I	T	A	I	A	K	F	_	_	_	_	_	_
β3-adrenoceptor	ADRB3	_	_	_	_	G	L	P	G	V	P	W	E	A	A	L	A	G	A	L	L	A	L	_	A	V	L	A	T	V	G	G	N	L	L	V	I	V	A	I	A	W	T	_	_	_	_	_	_
D1 receptor	DRD1	_	_	_	_	_	_	_	_	_	_	S	V	R	I	L	T	A	C	F	L	S	L	_	L	I	L	S	T	L	L	G	N	T	L	V	C	A	A	V	I	R	F	_	_	_	_	_	_
D2 receptor	DRD2	_	_	_	_	_	_	_	_	_	R	P	H	Y	N	Y	Y	A	T	L	L	T	L	_	L	I	A	V	I	V	F	G	N	V	L	V	C	M	A	V	S	R	E	_	_	_	_	_	_
D3 receptor	DRD3	_	_	_	_	_	_	_	_	_	A	R	P	H	A	Y	Y	A	L	S	Y	C	A	_	L	I	L	A	I	V	F	G	N	G	L	V	C	M	A	V	L	K	E	_	_	_	_	_	_
D4 receptor	DRD4	_	_	_	_	_	_	_	_	_	A	G	Q	G	A	A	A	L	V	G	G	V	L	_	L	I	G	A	V	L	A	G	N	S	L	V	C	V	S	V	A	T	E	_	_	_	_	_	_
D5 receptor	DRD5	_	_	_	_	_	_	_	_	_	_	P	S	Q	V	V	T	A	C	L	L	T	L	_	L	I	I	W	T	L	L	G	N	V	L	V	C	A	A	I	V	R	S	_	_	_	_	_	_
H1 receptor	HRH1	_	_	_	_	_	_	_	_	_	_	_	_	_	_	P	L	V	V	V	L	S	T	_	I	C	L	V	T	V	G	L	N	L	L	V	L	Y	A	V	R	S	E	_	_	_	_	_	_
H2 receptor	HRH2	_	_	_	_	F	C	L	D	S	T	A	C	K	I	T	I	T	V	V	L	A	V	_	L	I	L	I	T	V	A	G	N	V	V	V	C	L	A	V	G	L	N	_	_	_	_	_	_
H3 receptor	HRH3	_	_	_	_	_	_	_	_	S	A	A	W	T	A	V	L	A	A	L	M	A	L	_	L	I	V	A	T	V	L	G	N	A	L	V	M	L	A	F	V	A	D	_	_	_	_	_	_
H4 receptor	HRH4	_	_	_	_	_	_	_	_	S	L	S	T	R	V	T	L	A	F	F	M	S	L	_	V	A	F	A	I	M	L	G	N	A	L	V	I	L	A	F	V	V	D	_	_	_	_	_	_
TA1 receptor	TAAR1	_	_	_	_	_	_	_	_	_	_	D	V	R	A	S	L	Y	S	L	M	V	L	_	I	I	L	T	T	L	V	G	N	L	I	V	I	V	S	I	S	H	F	_	_	_	_	_	_
AT1 receptor	AGTR1	_	_	_	_	_	_	_	_	H	N	Y	I	F	V	M	I	P	T	L	Y	S	I	_	I	F	V	V	G	I	F	G	N	S	L	V	V	I	V	I	Y	F	Y	_	_	_	_	_	_
AT2 receptor	AGTR2	_	_	_	_	_	_	_	_	_	_	_	_	_	D	A	I	P	I	L	Y	Y	I	_	I	F	V	I	G	F	L	V	N	I	V	V	V	T	L	F	C	C	Q	_	_	_	_	_	_
apelin receptor	APLNR	_	_	_	_	_	_	_	_	_	_	_	_	_	A	L	I	P	A	I	Y	M	L	_	V	F	L	L	G	T	T	G	N	G	L	V	L	W	T	V	F	R	S	_	_	_	_	_	_
BB1 receptor	NMBR	_	_	S	D	G	T	T	T	E	L	V	I	R	C	V	I	P	S	L	Y	L	L	_	I	I	T	V	G	L	L	G	N	I	M	L	V	K	I	F	I	T	N	_	_	_	_	_	_
BB2 receptor	GRPR	_	_	V	N	D	D	W	S	H	P	G	I	L	Y	V	I	P	A	V	Y	G	V	_	I	I	L	I	G	L	I	G	N	I	T	L	I	K	I	F	C	T	V	_	_	_	_	_	_
BB3 receptor	BRS3	_	_	S	G	D	N	S	P	G	I	E	A	L	C	A	I	Y	I	T	Y	A	V	_	I	I	S	V	G	I	L	G	N	A	I	L	I	K	V	F	F	K	T	_	_	_	_	_	_
B1 receptor	BDKRB1	_	_	_	_	_	_	_	_	W	D	L	L	H	R	V	L	P	T	F	I	I	S	_	I	C	F	F	G	L	L	G	N	L	F	V	L	L	V	F	L	L	P	_	_	_	_	_	_
B2 receptor	BDKRB2	_	_	_	_	_	_	_	_	_	G	W	L	N	T	I	Q	P	P	F	L	W	V	_	L	F	V	L	A	T	L	E	N	I	F	V	L	S	V	F	C	L	H	_	_	_	_	_	_
CCK1 receptor	CCKAR	_	_	_	_	_	_	_	_	_	_	_	_	P	A	V	Q	I	L	L	Y	S	L	_	I	F	L	L	S	V	L	G	N	T	L	V	I	T	V	L	I	R	N	_	_	_	_	_	_
CCK2 receptor	CCKBR	_	_	_	_	_	_	_	_	_	_	_	E	L	A	I	R	I	T	L	Y	A	V	_	I	F	L	M	S	V	G	G	N	M	L	I	I	V	V	L	G	L	S	_	_	_	_	_	_
C3a receptor	C3AR1	_	_	_	_	_	Q	P	W	N	E	P	P	V	I	L	S	M	V	I	L	S	L	_	T	F	L	L	G	L	P	G	N	G	L	V	L	W	V	A	G	L	K	M	_	_	_	_	_
C5a1 receptor	C5AR1	_	_	_	_	_	_	_	_	_	R	V	P	D	I	L	A	L	V	I	F	A	V	_	V	F	L	V	G	V	L	G	N	A	L	V	V	W	V	T	A	F	E	_	_	_	_	_	_
C5a2 receptor	C5AR2	_	_	_	_	_	_	_	_	_	D	P	L	R	V	A	P	L	P	L	Y	A	A	_	I	F	L	V	G	V	P	G	N	A	M	V	A	W	V	A	G	K	V	_	_	_	_	_	_
ETA receptor	EDNRA	_	_	P	Q	Q	T	K	I	T	S	A	F	K	Y	I	N	T	V	I	S	C	T	_	I	F	I	V	G	M	V	G	N	A	T	L	L	R	I	I	Y	Q	N	_	_	_	_	_	_
ETB receptor	EDNRB	_	_	Q	G	P	I	E	I	K	E	T	F	K	Y	I	N	T	V	V	S	C	L	_	V	F	V	L	G	I	I	G	N	S	T	L	L	R	I	I	Y	K	N	_	_	_	_	_	_
FPR1	FPR1	_	_	_	_	_	S	A	G	Y	L	F	L	D	I	I	T	Y	L	V	F	A	V	_	T	F	V	L	G	V	L	G	N	G	L	V	I	W	V	A	G	F	R	M	_	_	_	_	_
FPR2/ALX	FPR2	_	_	_	_	_	S	A	G	Y	T	V	L	R	I	L	P	L	V	V	L	G	V	_	T	F	V	L	G	V	L	G	N	G	L	V	I	W	V	A	G	F	R	M	_	_	_	_	_
FPR3	FPR3	_	_	_	_	_	P	A	G	H	T	V	L	W	I	F	S	L	L	V	H	G	V	_	T	F	V	F	G	V	L	G	N	G	L	V	I	W	V	A	G	F	R	M	_	_	_	_	_
GAL1 receptor	GALR1	_	_	_	_	_	_	_	_	_	_	V	E	N	F	V	T	L	V	V	F	G	L	_	I	F	A	L	G	V	L	G	N	S	L	V	I	T	V	L	A	R	S	_	_	_	_	_	_
GAL2 receptor	GALR2	_	_	_	_	_	_	_	_	_	_	P	E	A	V	I	V	P	L	L	F	A	L	_	I	F	L	V	G	T	V	G	N	T	L	V	L	A	V	L	L	R	G	_	_	_	_	_	_
GAL3 receptor	GALR3	_	_	_	_	_	_	_	_	_	S	V	G	A	V	A	V	P	V	V	F	A	L	_	I	F	L	L	G	T	V	G	N	G	L	V	L	A	V	L	L	Q	P	_	_	_	_	_	_
ghrelin receptor	GHSR	_	_	_	_	_	_	_	_	P	A	P	L	L	A	G	V	T	A	T	C	V	A	_	L	F	V	V	G	I	A	G	N	L	L	T	M	L	V	V	S	R	F	_	_	_	_	_	_
GnRH1 receptor	GNRHR	_	_	_	_	_	_	_	_	_	T	L	S	G	K	I	R	V	T	V	T	F	F	_	L	F	L	L	S	A	T	F	N	A	S	F	L	L	K	L	Q	K	W	_	_	_	_	T	Q
kisspeptin receptor	KISS1R	_	_	_	_	_	_	_	_	_	_	V	D	A	W	L	V	P	L	F	F	A	A	_	L	M	L	L	G	L	V	G	N	S	L	V	I	Y	V	I	C	R	H	_	_	_	_	_	_
MCH1 receptor	MCHR1	_	_	_	_	_	_	_	_	_	_	Y	I	N	I	I	M	P	S	V	F	G	T	_	I	C	L	L	G	I	I	G	N	S	T	V	I	F	A	V	V	K	K	_	_	_	_	_	_
MCH2 receptor	MCHR2	_	_	F	A	Y	Q	T	A	S	V	V	D	T	V	I	L	P	S	M	I	G	I	_	I	C	S	T	G	L	V	G	N	I	L	I	V	F	T	I	I	R	S	_	_	_	_	_	_
MC1 receptor	MC1R	_	_	_	_	_	_	_	_	_	_	_	_	_	_	_	S	D	G	L	F	L	S	_	L	G	L	V	S	L	V	E	N	A	L	V	V	A	T	I	A	K	N	_	_	_	_	_	_
MC2 receptor	MC2R	_	_	_	_	_	_	_	_	_	_	_	_	_	_	_	P	E	E	I	F	F	T	_	I	S	I	V	G	V	L	E	N	L	I	V	L	L	A	V	F	K	N	_	_	_	_	_	_
MC3 receptor	MC3R	_	_	_	_	_	_	_	_	_	_	_	_	_	_	_	K	P	E	V	F	L	S	_	L	G	I	V	S	L	L	E	N	I	L	V	I	L	A	V	V	R	N	_	_	_	_	_	_
MC4 receptor	MC4R	_	_	_	_	_	_	_	_	_	_	_	_	_	_	_	S	P	E	V	F	V	T	_	L	G	V	I	S	L	L	E	N	I	L	V	I	V	A	I	A	K	N	_	_	_	_	_	_
MC5 receptor	MC5R	_	_	_	_	_	_	_	_	_	_	_	_	_	_	_	A	V	E	V	F	L	T	_	L	G	V	I	S	L	L	E	N	I	L	V	I	G	A	I	V	K	N	_	_	_	_	_	_
motilin receptor	MLNR	_	_	_	_	_	_	_	_	P	L	G	A	L	V	P	V	T	A	V	C	L	C	_	L	F	V	V	G	V	S	G	N	V	V	T	V	M	L	I	G	R	Y	_	_	_	_	_	_
NMU1 receptor	NMUR1	_	_	_	_	_	_	_	_	Q	T	E	L	F	M	P	I	C	A	T	Y	L	L	_	I	F	V	V	G	A	V	G	N	G	L	T	C	L	V	I	L	R	H	_	_	_	_	_	_
NMU2 receptor	NMUR2	_	_	_	_	_	_	_	_	R	S	H	F	F	L	P	V	S	V	V	Y	V	P	_	I	F	V	V	G	V	I	G	N	V	L	V	C	L	V	I	L	Q	H	_	_	_	_	_	_
NPFF1 receptor	NPFFR1	_	_	_	_	_	_	_	_	_	_	_	_	A	A	M	F	I	V	A	Y	A	L	_	I	F	L	L	C	M	V	G	N	T	L	V	C	F	I	V	L	K	N	_	_	_	_	_	_
NPFF2 receptor	NPFFR2	_	_	_	_	_	_	_	_	_	_	_	_	A	A	I	F	I	I	S	Y	F	L	_	I	F	F	L	C	M	M	G	N	T	V	V	C	F	I	V	M	R	N	_	_	_	_	_	_
NPS receptor	NPSR1	_	_	_	_	_	_	_	_	Y	Y	S	F	K	T	E	Q	L	I	T	L	W	V	_	L	F	V	F	T	I	V	G	N	S	V	V	L	F	S	T	W	R	R	_	_	_	_	_	_
NPBW1 receptor	NPBWR1	_	_	S	T	L	A	P	L	P	A	P	L	A	V	A	V	P	V	V	Y	A	V	_	I	C	A	V	G	L	A	G	N	S	A	V	L	Y	V	L	L	R	A	_	_	_	_	_	_
NPBW2 receptor	NPBWR2	_	_	A	T	F	S	E	P	L	P	F	L	Y	V	L	L	P	A	V	Y	S	G	_	I	C	A	V	G	L	T	G	N	T	A	V	I	L	V	I	L	R	A	_	_	_	_	_	_
Y1 receptor	NPY1R	_	_	_	_	_	_	_	_	P	L	A	M	I	F	T	L	A	L	A	Y	G	A	_	V	I	I	L	G	V	S	G	N	L	A	L	I	I	I	I	L	K	Q	_	_	_	_	_	_
Y2 receptor	NPY2R	_	_	_	_	_	_	_	_	_	_	E	V	Q	V	V	L	I	L	A	Y	C	S	_	I	I	L	L	G	V	I	G	N	S	L	V	I	H	V	V	I	K	F	_	_	_	_	_	_
Y4 receptor	NPY4R	_	_	_	_	_	_	_	_	S	V	D	V	M	V	F	I	V	T	S	Y	S	I	_	E	T	V	V	G	V	L	G	N	L	C	L	M	C	V	T	V	R	Q	_	_	_	_	_	_
Y5 receptor	NPY5R	_	_	_	_	_	_	_	_	_	_	D	L	Q	Y	F	L	I	G	L	Y	T	F	_	V	S	L	L	G	F	M	G	N	L	L	I	L	M	A	L	M	K	K	_	_	_	_	_	_
NTS1 receptor	NTSR1	_	_	_	_	_	_	_	_	D	I	Y	S	K	V	L	V	T	A	V	Y	L	A	_	L	F	V	V	G	T	V	G	N	T	V	T	A	F	T	L	A	R	K	_	_	_	_	_	_
NTS2 receptor	NTSR2	_	_	_	_	_	_	_	_	_	L	W	A	K	V	L	F	T	A	L	Y	A	L	_	I	W	A	L	G	A	A	G	N	A	L	S	A	H	V	V	L	K	A	_	_	_	_	_	_
δ receptor	OPRD1	_	_	G	A	R	S	A	S	S	L	A	L	A	I	A	I	T	A	L	Y	S	A	_	V	C	A	V	G	L	L	G	N	V	L	V	M	F	G	I	V	R	Y	_	_	_	_	_	_
κ receptor	OPRK1	_	_	_	_	_	_	_	_	_	_	A	I	P	V	I	I	T	A	V	Y	S	V	_	V	F	V	V	G	L	V	G	N	S	L	V	M	F	V	I	I	R	Y	_	_	_	_	_	_
μ receptor	OPRM1	_	_	_	_	_	_	_	_	_	M	I	T	A	I	T	I	M	A	L	Y	S	I	_	V	C	V	V	G	L	F	G	N	F	L	V	M	Y	V	I	V	R	Y	_	_	_	_	_	_
NOP receptor	OPRL1	_	_	_	_	_	_	_	_	_	L	G	L	K	V	T	I	V	G	L	Y	L	A	_	V	C	V	G	G	L	L	G	N	C	L	V	M	Y	V	I	L	R	H	_	_	_	_	_	_
OX1 receptor	HCRTR1	_	_	_	_	_	_	_	_	_	_	_	_	E	W	V	L	I	A	A	Y	V	A	_	V	F	V	V	A	L	V	G	N	T	L	V	C	L	A	V	W	R	N	_	_	_	_	_	_
OX2 receptor	HCRTR2	_	_	_	_	_	_	_	_	_	_	_	Y	E	W	V	L	I	A	G	Y	I	I	_	V	F	V	V	A	L	I	G	N	V	L	V	C	V	A	V	W	K	N	_	_	_	_	_	_
QRFP receptor	QRFPR	_	_	_	_	_	_	_	_	_	_	_	A	K	L	A	L	V	L	T	G	V	L	_	I	F	A	L	A	L	F	G	N	A	L	V	F	Y	V	V	T	R	S	_	_	_	_	_	_
PrRP receptor	PRLHR	_	_	_	_	_	_	_	_	_	_	Q	L	K	G	L	I	V	L	L	Y	S	V	_	V	V	V	V	G	L	V	G	N	C	L	L	V	L	V	I	A	R	V	_	_	_	_	_	_
PAR1	F2R	_	_	_	_	_	_	_	_	_	S	W	L	T	L	F	V	P	S	V	Y	T	G	_	V	F	V	V	S	L	P	L	N	I	M	A	I	V	V	F	I	L	K	_	_	_	_	_	_
PAR2	F2RL1	_	_	_	_	_	_	_	_	G	K	L	T	T	V	F	L	P	I	V	Y	T	I	_	V	F	V	V	G	L	P	S	N	G	M	A	L	W	V	F	L	F	R	_	_	_	_	_	_
PAR3	F2RL2	_	_	_	_	_	_	_	_	S	S	L	S	T	K	L	I	P	A	I	Y	L	L	_	V	F	V	V	G	V	P	A	N	A	V	T	L	W	M	L	F	F	R	_	_	_	_	_	_
PAR4	F2RL3	_	_	_	_	_	_	_	_	G	W	V	P	T	R	L	V	P	A	L	Y	G	L	_	V	L	V	V	G	L	P	A	N	G	L	A	L	W	V	L	A	T	Q	_	_	_	_	_	_
RXFP1	RXFP1	_	_	_	_	_	_	_	_	_	L	L	A	S	I	I	Q	R	V	F	V	W	V	_	V	S	A	V	T	C	F	G	N	I	F	V	I	C	M	R	P	Y	I	_	_	_	_	_	_
RXFP2	RXFP2	_	_	_	_	_	_	_	_	_	L	L	A	N	N	I	L	R	I	F	V	W	V	_	I	A	F	I	T	C	F	G	N	L	F	V	I	G	M	R	S	F	I	_	_	_	_	_	_
RXFP3	RXFP3	_	_	_	_	_	_	_	_	E	A	R	V	R	I	L	I	S	V	V	Y	W	V	_	V	C	A	L	G	L	A	G	N	L	L	V	L	Y	L	M	K	S	M	_	_	_	_	_	_
RXFP4	RXFP4	_	_	A	P	M	P	V	K	F	L	A	L	R	L	M	V	A	L	A	Y	G	L	_	V	G	A	I	G	L	L	G	N	L	A	V	L	W	V	L	S	N	C	_	_	_	_	_	_
SST1 receptor	SSTR1	_	_	_	_	_	_	_	_	_	_	G	S	A	I	L	I	S	F	I	Y	S	V	_	V	C	L	V	G	L	C	G	N	S	M	V	I	Y	V	I	L	R	Y	_	_	_	_	_	_
SST2 receptor	SSTR2	_	_	_	_	_	_	_	_	_	_	T	S	N	A	V	L	T	F	I	Y	F	V	_	V	C	I	I	G	L	C	G	N	T	L	V	I	Y	V	I	L	R	Y	_	_	_	_	_	_
SST3 receptor	SSTR3	_	_	_	_	_	_	_	_	_	_	V	S	G	V	L	I	P	L	V	Y	L	V	_	V	C	V	V	G	L	L	G	N	S	L	V	I	Y	V	V	L	R	H	_	_	_	_	_	_
SST4 receptor	SSTR4	_	_	A	G	P	G	D	A	R	A	A	G	M	V	A	I	Q	C	I	Y	A	L	_	V	C	L	V	G	L	V	G	N	A	L	V	I	F	V	I	L	R	Y	_	_	_	_	_	_
SST5 receptor	SSTR5	_	_	_	_	_	_	_	_	_	_	A	R	A	V	L	V	P	V	L	Y	L	L	_	V	C	A	A	G	L	G	G	N	T	L	V	I	Y	V	V	L	R	F	_	_	_	_	_	_
NK1 receptor	TACR1	_	_	_	_	_	_	_	_	P	A	W	Q	I	V	L	W	A	A	A	Y	T	V	_	I	V	V	T	S	V	V	G	N	V	V	V	M	W	I	I	L	A	H	_	_	_	_	_	_
NK2 receptor	TACR2	_	_	_	_	_	_	_	_	P	S	W	Q	L	A	L	W	A	T	A	Y	L	A	_	L	V	L	V	A	V	T	G	N	A	I	V	I	W	I	I	L	A	H	_	_	_	_	_	_
NK3 receptor	TACR3	_	_	_	_	_	_	_	_	P	S	W	R	I	A	L	W	S	L	A	Y	G	V	_	V	V	A	V	A	V	L	G	N	L	I	V	I	W	I	I	L	A	H	_	_	_	_	_	_
TRH1 receptor	TRHR	_	_	_	_	_	_	_	_	_	L	E	Y	Q	V	V	T	I	L	L	V	L	I	_	I	C	G	L	G	I	V	G	N	I	M	V	V	L	V	V	M	R	T	_	_	_	_	_	_
UT receptor	UTS2R	_	_	_	_	_	S	L	E	D	L	V	A	T	G	T	I	G	T	L	L	S	A	_	M	G	V	V	G	V	V	G	N	A	Y	T	L	V	V	T	C	R	S	_	_	_	_	_	_
V1A receptor	AVPR1A	_	_	_	_	_	_	_	_	N	E	E	L	A	K	L	E	I	A	V	L	A	V	_	T	F	A	V	A	V	L	G	N	S	S	V	L	L	A	L	H	R	T	_	_	_	_	_	_
V1B receptor	AVPR1B	_	_	_	_	_	_	_	_	D	E	E	L	A	K	V	E	I	G	V	L	A	T	_	V	L	V	L	A	T	G	G	N	L	A	V	L	L	T	L	G	Q	L	_	_	_	_	_	_
V2 receptor	AVPR2	_	_	_	_	_	_	_	_	D	P	L	L	A	R	A	E	L	A	L	L	S	I	_	V	F	V	A	V	A	L	S	N	G	L	V	L	A	A	L	A	R	R	_	_	_	_	_	_
OT receptor	OXTR	_	_	_	_	_	_	_	_	N	E	A	L	A	R	V	E	V	A	V	L	C	L	_	I	L	L	L	A	L	S	G	N	A	C	V	L	L	A	L	R	T	T	_	_	_	_	_	_
chemerin receptor	CMKLR1	_	_	_	_	_	_	_	_	A	R	V	T	R	I	F	L	V	V	V	Y	S	I	_	V	C	F	L	G	I	L	G	N	G	L	V	I	I	I	A	T	F	K	_	_	_	_	_	_
CCR1	CCR1	_	_	_	_	K	V	N	E	R	A	F	G	A	Q	L	L	P	P	L	Y	S	L	_	V	F	V	I	G	L	V	G	N	I	L	V	V	L	V	L	V	Q	Y	_	_	_	_	_	_
CCR2	CCR2	_	_	_	_	_	_	_	V	K	Q	I	G	A	Q	L	L	P	P	L	Y	S	L	_	V	F	I	F	G	F	V	G	N	M	L	V	V	L	I	L	I	N	C	_	_	_	_	_	_
CCR3	CCR3	_	_	_	_	K	A	D	T	R	A	L	M	A	Q	F	V	P	P	L	Y	S	L	_	V	F	T	V	G	L	L	G	N	V	V	V	V	M	I	L	I	K	Y	_	_	_	_	_	_
CCR4	CCR4	_	_	_	_	K	E	G	I	K	A	F	G	E	L	F	L	P	P	L	Y	S	L	_	V	F	V	F	G	L	L	G	N	S	V	V	V	L	V	L	F	K	Y	_	_	_	_	_	_
CCR5	CCR5	_	_	_	_	K	I	N	V	K	Q	I	A	A	R	L	L	P	P	L	Y	S	L	_	V	F	I	F	G	F	V	G	N	M	L	V	I	L	I	L	I	N	C	_	_	_	_	_	_
CCR6	CCR6	_	_	_	_	_	Q	E	V	R	Q	F	S	R	L	F	V	P	I	A	Y	S	L	_	I	C	V	F	G	L	L	G	N	I	L	V	V	I	T	F	A	F	Y	_	_	_	_	_	_
CCR7	CCR7	_	_	_	_	_	_	_	_	_	N	F	K	A	W	F	L	P	I	M	Y	S	I	_	I	C	F	V	G	L	L	G	N	G	L	V	V	L	T	Y	I	Y	F	_	_	_	_	_	_
CCR8	CCR8	_	_	_	_	A	E	L	I	Q	T	N	G	K	L	L	L	A	V	F	Y	C	L	_	L	F	V	F	S	L	L	G	N	S	L	V	I	L	V	L	V	V	C	_	_	_	_	_	_
CCR9	CCR9	_	_	_	_	_	_	_	V	R	Q	F	A	S	H	F	L	P	P	L	Y	W	L	_	V	F	I	V	G	A	L	G	N	S	L	V	I	L	V	Y	W	Y	C	_	_	_	_	_	_
CCR10	CCR10	_	_	_	_	_	_	_	_	_	A	F	S	R	A	F	Q	P	S	V	S	L	T	_	V	A	A	L	G	L	A	G	N	G	L	V	L	A	T	H	L	A	A	_	_	_	_	_	_
CXCR1	CXCR1	_	_	_	_	_	_	_	_	_	T	L	N	K	Y	V	V	I	I	A	Y	A	L	_	V	F	L	L	S	L	L	G	N	S	L	V	M	L	V	I	L	Y	S	_	_	_	_	_	_
CXCR2	CXCR2	_	_	_	_	_	_	_	_	_	E	I	N	K	Y	F	V	V	I	I	Y	A	L	_	V	F	L	L	S	L	L	G	N	S	L	V	M	L	V	I	L	Y	S	_	_	_	_	_	_
CXCR3	CXCR3	_	_	_	_	_	_	_	_	_	N	F	D	R	A	F	L	P	A	L	Y	S	L	_	L	F	L	L	G	L	L	G	N	G	A	V	A	A	V	L	L	S	R	_	_	_	_	_	_
CXCR4	CXCR4	_	_	_	_	R	E	E	N	A	N	F	N	K	I	F	L	P	T	I	Y	S	I	_	I	F	L	T	G	I	V	G	N	G	L	V	I	L	V	M	G	Y	Q	_	_	_	_	_	_
CXCR5	CXCR5	_	_	_	_	_	_	_	_	_	S	F	K	A	V	F	V	P	V	A	Y	S	L	_	I	F	L	L	G	V	I	G	N	V	L	V	L	V	I	L	E	R	H	_	_	_	_	_	_
CXCR6	CXCR6	_	_	_	_	_	Q	D	F	L	Q	F	S	K	V	F	L	P	C	M	Y	L	V	_	V	F	V	C	G	L	V	G	N	S	L	V	L	V	I	S	I	F	Y	_	_	_	_	_	_
CX3CR1	CX3CR1	_	_	_	_	I	G	D	I	V	V	F	G	T	V	F	L	S	I	F	Y	S	V	_	I	F	A	I	G	L	V	G	N	L	L	V	V	F	A	L	T	N	S	_	_	_	_	_	_
XCR1	XCR1	_	_	_	_	_	_	_	_	_	V	F	A	T	L	A	T	T	V	L	Y	C	L	_	V	F	L	L	S	L	V	G	N	S	L	V	L	W	V	L	V	K	Y	_	_	_	_	_	_
ACKR1	ACKR1	_	_	_	_	_	_	_	_	_	N	L	L	D	D	S	A	L	P	F	F	I	L	_	T	S	V	L	G	I	L	A	S	S	T	V	L	F	M	L	F	R	P	_	_	_	_	_	_
ACKR2	ACKR2	_	_	_	_	K	D	A	V	V	S	F	G	K	V	F	L	P	V	F	Y	S	L	_	I	F	V	L	G	L	S	G	N	L	L	L	L	M	V	L	L	R	Y	_	_	_	_	_	_
ACKR3	ACKR3	_	_	_	_	_	_	_	_	_	S	V	L	L	Y	T	L	S	F	I	Y	I	F	_	I	F	V	I	G	M	I	A	N	S	V	V	V	W	V	N	I	Q	A	_	_	_	_	_	_
ACKR4	ACKR4	_	_	_	_	_	_	_	V	R	E	F	A	K	V	F	L	P	V	F	L	T	I	_	V	F	V	I	G	L	A	G	N	S	M	V	V	A	I	Y	A	Y	Y	_	_	_	_	_	_
CCRL2	CCRL2	_	_	_	_	K	Y	D	A	Q	A	L	S	A	Q	L	V	P	S	L	C	S	A	_	V	F	V	I	G	V	L	D	N	L	L	V	V	L	I	L	V	K	Y	_	_	_	_	_	_
FSH receptor	FSHR	_	_	_	_	_	_	_	E	D	I	M	G	Y	N	I	L	R	V	L	I	W	F	_	I	S	I	L	A	I	T	G	N	I	I	V	L	V	I	L	T	T	S	_	_	_	_	_	_
LH receptor	LHCGR	_	_	_	_	_	_	_	_	_	_	M	G	Y	D	F	L	R	V	L	I	W	L	_	I	N	I	L	A	I	M	G	N	M	T	V	L	F	V	L	L	T	S	_	_	_	_	_	_
TSH receptor	TSHR	_	_	_	_	_	_	_	E	D	I	M	G	Y	K	F	L	R	I	V	V	W	F	_	V	S	L	L	A	L	L	G	N	V	F	V	L	L	I	L	L	T	S	_	_	_	_	_	_
PKR1	PROKR1	_	_	_	_	_	_	_	_	_	_	A	A	K	I	V	I	G	M	A	L	V	G	_	I	M	L	V	C	G	I	G	N	F	I	F	I	A	A	L	V	R	Y	_	_	_	_	_	_
PKR2	PROKR2	_	_	_	_	_	_	_	_	_	_	A	A	K	I	V	I	G	I	A	L	A	G	_	I	M	L	V	C	G	I	G	N	F	V	F	I	A	A	L	T	R	Y	_	_	_	_	_	_
FFA1 receptor	FFAR1	_	_	_	_	_	_	_	_	_	_	_	P	P	Q	L	S	F	G	L	Y	V	A	_	A	F	A	L	G	F	P	L	N	V	L	A	I	R	G	A	T	A	H	A	R	L	R	_	_
FFA2 receptor	FFAR2	_	_	_	_	_	_	_	_	P	D	W	K	S	S	L	I	L	M	A	Y	I	I	_	I	F	L	T	G	L	P	A	N	L	L	A	L	R	A	F	V	G	R	_	_	_	_	_	_
FFA3 receptor	FFAR3	_	_	_	_	_	_	_	_	_	S	G	N	H	W	F	V	F	S	V	Y	L	L	_	T	F	L	V	G	L	P	L	N	L	L	A	L	V	V	F	V	G	K	_	_	_	_	_	_
FFA4 receptor	FFAR4	_	_	_	_	_	_	_	_	_	L	V	L	A	A	V	E	T	T	V	L	V	L	_	I	F	A	V	S	L	L	G	N	V	C	A	L	V	L	V	A	R	R	_	_	_	_	_	_
GPR42	GPR42	_	_	_	_	_	_	_	_	_	S	G	N	H	W	F	V	F	S	V	Y	L	L	_	T	F	L	V	G	L	P	L	N	L	L	A	L	V	V	F	V	G	K	_	_	_	_	_	_
BLT1 receptor	LTB4R	_	_	_	_	_	_	_	G	V	E	F	I	S	L	L	A	I	I	L	L	S	V	_	A	L	A	V	G	L	P	G	N	S	F	V	V	W	S	I	L	K	R	_	_	_	_	_	_
BLT2 receptor	LTB4R2	_	_	_	_	_	_	_	S	W	K	T	S	R	A	T	G	T	A	F	L	L	L	_	A	A	L	L	G	L	P	G	N	G	F	V	V	W	S	L	A	G	W	_	_	_	_	_	_
CysLT1 receptor	CYSLTR1	S	A	T	C	H	D	T	I	D	D	F	R	N	Q	V	Y	S	T	L	Y	S	M	_	I	S	V	V	G	F	F	G	N	G	F	V	L	Y	V	L	I	K	T	_	_	_	_	_	_
CysLT2 receptor	CYSLTR2	_	_	_	_	_	C	T	I	E	N	F	K	R	E	F	F	P	I	V	Y	L	I	_	I	F	F	W	G	V	L	G	N	G	L	S	I	Y	V	F	L	Q	P	_	_	_	_	_	_
OXE receptor	OXER1	_	_	_	_	_	_	_	_	_	_	_	_	S	A	F	L	A	P	I	L	A	L	_	E	F	V	L	G	L	V	G	N	S	L	A	L	F	I	F	C	I	H	_	_	_	_	_	_
LPA1 receptor	LPAR1	_	_	_	_	_	_	_	_	_	_	T	V	S	K	L	V	M	G	L	G	I	T	_	V	C	I	F	I	M	L	A	N	L	L	V	M	V	A	I	Y	V	N	_	_	_	_	_	_
LPA2 receptor	LPAR2	_	_	_	_	_	_	_	_	_	_	P	K	D	V	V	V	V	A	L	G	L	T	_	V	S	V	L	V	L	L	T	N	L	L	V	I	A	A	I	A	S	N	_	_	_	_	_	_
LPA3 receptor	LPAR3	_	_	_	_	_	_	_	_	_	_	T	K	L	V	I	V	L	C	V	G	T	F	_	F	C	L	F	I	F	F	S	N	S	L	V	I	A	A	V	I	K	N	_	_	_	_	_	_
LPA4 receptor	LPAR4	_	_	_	_	_	_	_	_	_	_	F	K	Y	N	L	N	G	A	V	Y	S	V	_	V	F	I	L	G	L	I	T	N	S	V	S	L	F	V	F	C	F	R	_	_	_	_	_	_
LPA5 receptor	LPAR5	_	_	_	_	_	_	_	_	_	R	P	T	H	R	L	H	L	V	V	Y	S	L	_	V	L	A	A	G	L	P	L	N	A	L	A	L	W	V	F	L	R	A	_	_	_	_	_	_
LPA6 receptor	LPAR6	N	S	S	H	C	F	Y	N	D	S	F	K	Y	T	L	Y	G	C	M	F	S	M	_	V	F	V	L	G	L	I	S	N	C	V	A	I	Y	I	F	I	C	V	_	_	_	_	_	_
S1P1 receptor	S1PR1	_	_	_	_	_	_	_	_	_	E	N	S	I	K	L	T	S	V	V	F	I	L	_	I	C	C	F	I	I	L	E	N	I	F	V	L	L	T	I	W	K	T	_	_	_	_	_	_
S1P2 receptor	S1PR2	_	_	_	_	_	_	_	_	_	T	T	S	R	Q	V	A	S	A	F	I	V	I	_	L	C	C	A	I	V	V	E	N	L	L	V	L	I	A	V	A	R	N	_	_	_	_	_	_
S1P3 receptor	S1PR3	_	_	_	_	_	_	_	_	_	S	E	G	S	T	L	T	T	V	L	F	L	V	_	I	C	S	F	I	V	L	E	N	L	M	V	L	I	A	I	W	K	N	_	_	_	_	_	_
S1P4 receptor	S1PR4	_	_	_	_	_	_	_	_	_	D	G	G	L	G	A	L	R	G	L	S	V	A	_	A	S	C	L	V	V	L	E	N	L	L	V	L	A	A	I	T	S	H	_	_	_	_	_	_
S1P5 receptor	S1PR5	_	_	_	_	_	_	_	_	_	G	A	G	L	R	A	D	A	V	V	C	L	A	_	V	C	A	F	I	V	L	E	N	L	A	V	L	L	V	L	G	R	H	_	_	_	_	_	_
CB1 receptor	CNR1	_	_	_	_	_	_	_	_	N	P	S	Q	Q	L	A	I	A	V	L	S	L	T	_	L	G	T	F	T	V	L	E	N	L	L	V	L	C	V	I	L	H	S	_	_	_	_	_	_
CB2 receptor	CNR2	_	_	_	_	_	_	_	_	S	G	P	Q	K	T	A	V	A	V	L	C	T	L	_	L	G	L	L	S	A	L	E	N	V	A	V	L	Y	L	I	L	S	S	_	_	_	_	_	_
GPR18	GPR18	_	_	_	_	_	_	_	_	_	D	E	Y	K	I	A	A	L	V	F	Y	S	C	_	I	F	I	I	G	L	F	V	N	I	T	A	L	W	V	F	S	C	T	_	_	_	_	_	_
GPR55	GPR55	_	_	_	_	_	_	_	_	_	E	L	M	K	T	L	Q	F	A	V	H	I	P	_	T	F	V	L	G	L	L	L	N	L	L	A	I	H	G	F	S	T	F	_	_	_	_	_	_
GPR119	GPR119	_	_	_	_	_	_	_	_	_	M	E	S	S	F	S	F	G	V	I	L	A	V	_	L	A	S	L	I	I	A	T	N	T	L	V	A	V	A	V	L	L	L	_	_	_	_	_	_
PAF receptor	PTAFR	_	_	_	_	_	_	_	D	S	E	F	R	Y	T	L	F	P	I	V	Y	S	I	_	I	F	V	L	G	V	I	A	N	G	Y	V	L	W	V	F	A	R	L	Y	_	_	_	_	_
DP1 receptor	PTGDR	_	_	_	_	_	_	_	_	_	_	_	_	_	G	N	S	A	V	M	G	G	V	_	L	F	S	T	G	L	L	G	N	L	L	A	L	G	L	L	A	R	S	_	_	_	_	G	L
DP2 receptor	PTGDR2	_	_	_	_	_	_	_	_	_	_	_	_	D	H	A	A	V	L	L	H	G	L	_	A	S	L	L	G	L	V	E	N	G	V	I	L	F	V	V	G	C	R	_	_	_	_	_	_
EP1 receptor	PTGER1	_	_	_	_	_	_	_	_	_	_	_	_	_	_	_	S	P	A	L	P	I	F	_	S	M	T	L	G	A	V	S	N	L	L	A	L	A	L	L	A	Q	A	A	_	_	_	_	_
EP2 receptor	PTGER2	_	_	_	_	_	_	_	_	_	_	_	_	_	G	E	S	P	A	I	S	S	V	_	M	F	S	A	G	V	L	G	N	L	I	A	L	A	L	L	A	R	R	_	_	_	_	_	_
EP3 receptor	PTGER3	_	_	_	_	_	_	_	_	_	_	_	_	_	_	_	_	V	A	F	P	I	T	_	M	L	L	T	G	F	V	G	N	A	L	A	M	L	L	V	S	R	S	Y	R	_	_	_	_
EP4 receptor	PTGER4	_	_	_	_	_	_	_	_	_	_	_	_	_	N	S	P	V	T	I	P	A	V	_	M	F	I	F	G	V	V	G	N	L	V	A	I	V	V	L	C	K	S	_	_	_	_	_	_
FP receptor	PTGFR	_	_	_	_	_	_	_	_	_	_	_	_	_	_	_	_	V	F	F	S	V	I	_	F	M	T	V	G	I	L	S	N	S	L	A	I	A	I	L	M	K	A	Y	_	_	_	_	_
IP receptor	PTGIR	_	_	_	_	_	_	_	_	_	_	_	_	_	S	V	G	P	A	T	S	T	L	_	M	F	V	A	G	V	V	G	N	G	L	A	L	G	I	L	S	A	R	_	_	_	_	_	_
TP receptor	TBXA2R	_	_	_	_	_	_	_	_	_	_	_	_	_	_	_	S	P	W	F	A	A	S	_	F	C	V	V	G	L	A	S	N	L	L	A	L	S	V	L	A	G	A	R	Q	_	_	_	_
MT1 receptor	MTNR1A	_	_	_	_	_	_	_	_	P	S	W	L	A	S	A	L	A	C	V	L	I	F	_	T	I	V	V	D	I	L	G	N	L	L	V	I	L	S	V	Y	R	N	_	_	_	_	_	_
MT2 receptor	MTNR1B	_	_	_	_	_	_	_	_	_	_	W	V	A	P	A	L	S	A	V	L	I	V	_	T	T	A	V	D	V	V	G	N	L	L	V	I	L	S	V	L	R	N	_	_	_	_	_	_
A1 receptor	ADORA1	_	_	_	_	_	_	_	_	_	S	A	F	Q	A	A	Y	I	G	I	E	V	L	_	I	A	L	V	S	V	P	G	N	V	L	V	I	W	A	V	K	V	N	_	_	_	_	_	_
A2A receptor	ADORA2A	_	_	_	_	_	_	_	M	P	I	M	G	S	S	V	Y	I	T	V	E	L	A	_	I	A	V	L	A	I	L	G	N	V	L	V	C	W	A	V	W	L	N	_	_	_	_	_	_
A2B receptor	ADORA2B	_	_	_	_	_	_	_	L	L	E	T	Q	D	A	L	Y	V	A	L	E	L	V	_	I	A	A	L	S	V	A	G	N	V	L	V	C	A	A	V	G	T	A	_	_	_	_	_	_
A3 receptor	ADORA3	_	_	_	_	_	_	_	_	_	S	L	A	N	V	T	Y	I	T	M	E	I	F	_	I	G	L	C	A	I	V	G	N	V	L	V	I	C	V	V	K	L	N	_	_	_	_	_	_
P2Y1 receptor	P2RY1	_	_	_	_	_	_	_	_	_	_	F	Q	F	Y	Y	L	P	A	V	Y	I	L	_	V	F	I	I	G	F	L	G	N	S	V	A	I	W	M	F	V	F	H	_	_	_	_	_	_
P2Y2 receptor	P2RY2	_	_	_	_	_	_	_	_	_	_	F	K	Y	V	L	L	P	V	S	Y	G	V	_	V	C	V	P	G	L	C	L	N	A	V	A	L	Y	I	F	L	C	R	_	_	_	_	_	_
P2Y4 receptor	P2RY4	_	_	_	_	_	_	_	_	_	_	F	K	F	I	L	L	P	V	S	Y	A	V	_	V	F	V	L	G	L	G	L	N	A	P	T	L	W	L	F	I	F	R	_	_	_	_	_	_
P2Y6 receptor	P2RY6	_	_	_	_	_	_	_	_	_	_	F	K	Q	L	L	L	P	P	V	Y	S	A	_	V	L	A	A	G	L	P	L	N	I	C	V	I	T	Q	I	C	T	S	_	_	_	_	_	_
P2Y11 receptor	P2RY11	_	_	_	_	_	_	_	_	_	_	F	Q	G	D	F	L	W	P	I	L	V	V	_	E	F	L	V	A	V	A	S	N	G	L	A	L	Y	R	F	S	I	R	_	_	_	_	_	_
P2Y12 receptor	P2RY12	_	_	_	_	_	_	_	_	Y	K	I	T	Q	V	L	F	P	L	L	Y	T	V	_	L	F	F	V	G	L	I	T	N	G	L	A	M	R	I	F	F	Q	I	_	_	_	_	_	_
P2Y13 receptor	P2RY13	_	_	_	_	_	_	_	_	T	R	I	V	Q	L	V	F	P	A	L	Y	T	V	_	V	F	L	T	G	I	L	L	N	T	L	A	L	W	V	F	V	H	I	_	_	_	_	_	_
P2Y14 receptor	P2RY14	_	_	_	_	_	_	_	_	L	L	I	T	Q	Q	I	I	P	V	L	Y	C	M	_	V	F	I	A	G	I	L	L	N	G	V	S	G	W	I	F	F	Y	V	_	_	_	_	_	_
GPBA receptor	GPBAR1	_	_	_	_	_	_	_	_	_	_	_	_	P	K	G	A	L	G	L	S	L	A	_	L	A	S	L	I	I	T	A	N	L	L	L	A	L	G	I	A	W	D	_	_	_	_	_	_
GPER	GPER1	_	_	_	_	_	_	_	_	_	V	I	G	L	F	L	S	C	L	Y	T	I	F	_	L	F	P	I	G	F	V	G	N	I	L	I	L	V	V	N	I	S	F	_	_	_	_	_	_
HCA1 receptor	HCAR1	_	_	_	_	_	_	_	_	_	_	T	I	S	Q	V	M	P	P	L	L	I	V	_	A	F	V	L	G	A	L	G	N	G	V	A	L	C	G	F	C	F	H	_	_	_	_	_	_
HCA2 receptor	HCAR2	_	_	_	_	_	V	F	R	D	D	F	I	V	K	V	L	P	P	V	L	G	L	_	E	F	I	F	G	L	L	G	N	G	L	A	L	W	I	F	C	F	H	_	_	_	_	_	_
HCA3 receptor	HCAR3	_	_	_	_	_	V	F	R	D	D	F	I	A	K	V	L	P	P	V	L	G	L	_	E	F	I	F	G	L	L	G	N	G	L	A	L	W	I	F	C	F	H	_	_	_	_	_	_
oxoglutarate receptor	OXGR1	_	_	_	_	_	_	_	_	_	_	L	K	M	H	Y	L	P	V	I	Y	G	I	_	I	F	L	V	G	F	P	G	N	A	V	V	I	S	T	Y	I	F	K	_	_	_	_	_	_
succinate receptor	SUCNR1	C	K	N	W	L	A	A	E	A	A	L	E	K	Y	Y	L	S	I	F	Y	G	I	_	E	F	V	V	G	V	L	G	N	T	I	V	V	Y	G	Y	I	F	S	L	_	_	_	_	_
Rhodopsin	Rho	_	_	_	_	_	_	_	_	E	P	W	Q	F	S	M	L	A	A	Y	M	F	L	_	L	I	V	L	G	F	P	I	N	F	L	T	L	Y	V	T	V	Q	H	_	_	_	_	_	_
OPN4	OPN4	_	_	_	_	_	_	_	_	P	D	H	A	H	Y	T	L	G	T	V	I	L	L	_	V	G	L	T	G	M	L	G	N	L	T	V	I	Y	T	F	C	R	S	_	_	_	_	_	_
OPN3	OPN3	_	_	_	_	_	_	_	_	S	P	G	T	Y	E	R	L	A	L	L	L	G	S	_	I	G	L	L	G	V	G	N	N	L	L	V	L	V	L	Y	Y	K	F	_	_	_	_	_	_
OPN5	OPN5	_	_	_	_	_	_	_	_	S	W	E	A	D	L	V	A	G	F	Y	L	T	I	_	I	G	I	L	S	T	F	G	N	G	Y	V	L	Y	M	S	S	R	R	_	_	_	_	_	_
Short-wave-sensitive opsin 1	OPN1SW	_	_	_	_	_	_	_	_	P	V	W	A	F	Y	L	Q	A	A	F	M	G	T	_	V	F	L	I	G	F	P	L	N	A	M	V	L	V	A	T	L	R	Y	_	_	_	_	_	_
Medium-wave-sensitive opsin 1	OPN1MW	_	_	_	_	_	_	_	_	P	R	W	V	Y	H	L	T	S	V	W	M	I	F	_	V	V	I	A	S	V	F	T	N	G	L	V	L	A	A	T	M	K	F	_	_	_	_	_	_
Long-wave-sensitive opsin 1	OPN1LW	_	_	_	_	_	_	_	_	P	R	W	V	Y	H	L	T	S	V	W	M	I	F	_	V	V	T	A	S	V	F	T	N	G	L	V	L	A	A	T	M	K	F	_	_	_	_	_	_
GPR1	CMKLR2	_	_	_	_	_	K	V	Q	L	G	V	V	H	W	V	S	L	V	L	Y	C	L	_	A	F	V	L	G	I	P	G	N	A	I	V	I	W	F	T	G	F	K	W	_	_	_	_	_
GPR3	GPR3	_	_	_	_	_	_	_	_	_	_	_	_	_	_	_	W	D	V	V	L	C	I	_	S	G	T	L	V	S	C	E	N	A	L	V	V	A	I	I	V	G	T	_	_	_	_	_	_
GPR4	GPR4	_	_	_	_	_	_	_	D	S	R	V	D	H	L	F	P	P	S	L	Y	I	F	_	V	I	G	V	G	L	P	T	N	C	L	A	L	W	A	A	Y	R	Q	V	_	_	_	_	_
GPR6	GPR6	_	_	_	_	_	_	_	_	_	_	_	_	_	_	_	W	D	V	L	L	C	V	_	S	G	T	V	I	A	G	E	N	A	L	V	V	A	L	I	A	S	T	_	_	_	_	_	_
GPR12	GPR12	_	_	_	_	_	_	_	_	_	_	_	_	_	_	_	W	D	I	V	L	C	T	_	S	G	T	L	I	S	C	E	N	A	I	V	V	L	I	I	F	H	N	_	_	_	_	_	_
GPR15	GPR15	_	_	_	_	_	_	_	_	_	P	Y	T	S	V	F	L	P	V	F	Y	T	A	_	V	F	L	T	G	V	L	G	N	L	V	L	M	G	A	L	H	F	K	_	_	_	_	_	_
GPR17	GPR17	_	_	_	_	_	G	Q	E	T	P	L	E	N	M	L	F	A	S	F	Y	L	L	_	D	F	I	L	A	L	V	G	N	T	L	A	L	W	L	F	I	R	D	_	_	_	_	_	_
GPR19	GPR19	_	_	_	_	_	_	_	_	_	_	_	E	V	A	T	A	S	I	F	F	G	I	_	L	W	L	F	S	I	F	G	N	S	L	V	C	L	V	I	H	R	S	_	_	_	_	_	_
GPR20	GPR20	_	_	_	_	_	_	_	_	_	_	G	L	W	L	A	L	M	A	V	H	G	A	_	I	F	L	A	G	L	V	L	N	G	L	A	L	Y	V	F	C	C	R	_	_	_	_	_	_
GPR21	GPR21	_	_	_	_	_	_	_	_	_	_	_	_	C	L	L	E	V	L	I	I	V	F	_	L	T	V	L	I	I	S	G	N	I	I	V	I	F	V	F	H	C	A	_	_	_	_	_	_
GPR22	GPR22	_	_	_	_	_	_	_	_	_	_	_	_	_	_	S	L	T	G	F	L	M	L	_	E	I	V	L	G	L	G	S	N	L	T	V	L	V	L	Y	C	M	K	_	_	_	_	_	_
GPR25	GPR25	_	_	_	_	_	_	_	_	L	P	Y	G	Y	V	Y	I	P	A	L	Y	L	A	_	A	F	A	V	G	L	L	G	N	A	F	V	V	W	L	L	A	G	R	_	_	_	_	_	_
GPR26	GPR26	_	_	_	_	_	_	_	_	_	N	S	W	D	A	G	L	A	G	L	L	V	G	_	T	M	G	V	S	L	L	S	N	A	L	V	L	L	C	L	L	H	S	_	_	_	_	_	_
GPR27	GPR27	_	_	_	_	_	_	_	_	_	_	_	_	L	G	L	K	L	A	T	L	S	L	_	L	L	C	V	S	L	A	G	N	V	L	F	A	L	L	I	V	R	E	_	_	_	_	_	_
GPR31	GPR31	_	_	_	_	_	_	_	_	_	T	V	V	A	T	A	V	G	V	L	L	G	L	_	E	C	G	L	G	L	L	G	N	A	V	A	L	W	T	F	L	F	R	_	_	_	_	_	_
GPR32	GPR32	_	_	_	_	_	S	E	E	V	G	S	L	R	P	L	T	V	V	I	L	S	A	_	S	I	V	V	G	V	L	G	N	G	L	V	L	W	M	T	V	F	R	M	_	_	_	_	_
GPR33	GPR33	_	_	_	_	_	Q	F	L	A	P	A	S	K	M	I	I	A	L	S	L	Y	I	_	S	S	I	I	G	T	I	T	N	G	L	Y	L	W	V	L	R	F	K	M	_	_	_	_	_
GPR34	GPR34	_	_	_	_	_	P	M	D	E	K	L	L	S	T	V	L	T	T	S	Y	S	V	_	I	F	I	V	G	L	V	G	N	I	I	A	L	Y	V	F	L	G	I	_	_	_	_	_	_
GPR35	GPR35	_	_	_	_	_	_	_	W	P	P	A	I	K	L	G	F	Y	A	Y	L	G	V	_	L	L	V	L	G	L	L	L	N	S	L	A	L	W	V	F	C	C	R	_	_	_	_	_	_
GPR37	GPR37	_	_	F	Y	P	L	T	Q	E	S	Y	G	A	Y	A	V	M	C	L	S	V	V	_	I	F	G	T	G	I	I	G	N	L	A	V	M	C	I	V	C	H	N	_	_	_	_	_	_
GPR37L1	GPR37L1	_	_	L	Y	P	V	T	E	S	S	Y	S	A	Y	A	I	M	L	L	A	L	V	_	V	F	A	V	G	I	V	G	N	L	S	V	M	C	I	V	W	H	S	_	_	_	_	_	_
GPR39	GPR39	_	_	_	_	_	_	_	_	_	T	W	I	K	I	T	L	I	L	V	Y	L	I	_	I	F	V	M	G	L	L	G	N	S	A	T	I	R	V	T	Q	V	L	_	_	_	_	_	_
GPR45	GPR45	_	_	_	_	_	_	_	_	_	A	P	L	R	I	S	L	A	I	V	M	L	L	_	M	T	V	V	G	F	L	G	N	T	V	V	C	I	I	V	Y	Q	R	_	_	_	_	_	_
GPR50	GPR50	_	_	_	_	_	_	_	_	P	P	A	L	I	I	F	M	F	C	A	M	V	I	_	T	I	V	V	D	L	I	G	N	S	M	V	I	L	A	V	T	K	N	_	_	_	_	_	_
GPR52	GPR52	_	_	_	_	_	_	_	_	_	_	_	_	C	I	F	E	T	V	V	I	V	L	_	L	T	F	L	I	I	A	G	N	L	T	V	I	F	V	F	H	C	A	_	_	_	_	_	_
GPR61	GPR61	_	_	_	_	_	_	_	_	_	_	_	_	_	S	V	A	L	F	F	M	L	L	_	L	D	L	T	A	V	A	G	N	A	A	V	M	A	V	I	A	K	T	_	_	_	_	_	_
GPR62	GPR62	_	_	_	_	_	_	_	_	_	E	V	A	G	S	L	G	L	I	L	A	A	V	_	V	E	V	G	A	L	L	G	N	G	A	L	L	V	V	V	L	R	T	_	_	_	_	_	_
GPR63	GPR63	_	_	_	_	_	_	_	_	_	_	_	_	_	I	T	L	S	A	I	M	I	F	_	I	L	F	V	S	F	L	G	N	L	V	V	C	L	M	V	Y	Q	K	_	_	_	_	_	_
GPR65	GPR65	_	_	_	_	_	_	_	_	_	D	L	D	H	Y	L	F	P	I	V	Y	I	F	_	V	I	I	V	S	I	P	A	N	I	G	S	L	C	V	S	F	L	Q	_	_	_	_	_	_
GPR68	GPR68	_	_	_	_	_	_	_	_	_	_	_	_	_	T	L	A	P	V	V	Y	V	T	_	V	L	V	V	G	F	P	A	N	C	L	S	L	Y	F	G	Y	L	Q	_	_	_	_	_	_
GPR75	GPR75	_	_	_	_	_	D	L	I	H	T	A	T	L	V	T	C	T	F	L	L	A	V	_	I	F	C	L	G	S	Y	G	N	F	I	V	F	L	S	F	F	D	P	_	_	_	_	_	_
GPR78	GPR78	_	_	_	_	_	_	_	_	_	G	P	G	E	A	L	L	A	G	L	L	V	M	_	V	L	A	V	A	L	L	S	N	A	L	V	L	L	C	C	A	Y	S	_	_	_	_	_	_
GPR82	GPR82	_	_	_	_	_	_	_	_	_	M	I	S	S	M	A	L	P	I	I	Y	I	L	_	L	C	I	V	G	V	F	G	N	T	L	S	Q	W	I	F	L	T	K	_	_	_	_	_	_
GPR83	GPR83	_	_	_	_	_	_	_	_	_	_	T	V	K	A	L	L	I	V	A	Y	S	F	_	I	I	V	F	S	L	F	G	N	V	L	V	C	H	V	I	F	K	N	_	_	_	_	_	_
GPR84	GPR84	_	_	_	_	_	_	_	S	V	L	G	Y	R	Y	V	A	V	S	W	G	V	V	_	V	A	V	T	G	T	V	G	N	V	L	T	L	L	A	L	A	I	Q	_	_	_	_	_	_
GPR85	GPR85	_	_	_	_	_	_	_	_	_	_	_	_	_	F	L	K	L	T	S	L	G	F	_	I	I	G	V	S	V	V	G	N	L	L	I	S	I	L	L	V	K	D	_	_	_	_	_	_
GPR87	GPR87	_	_	_	_	_	_	_	_	N	E	F	D	T	I	V	L	P	V	L	Y	L	I	_	I	F	V	A	S	I	L	L	N	G	L	A	V	W	I	F	F	H	I	_	_	_	_	_	_
GPR88	GPR88	_	_	_	_	_	_	_	_	_	_	G	R	R	I	P	V	S	L	L	Y	S	G	_	L	A	I	G	G	T	L	A	N	G	M	V	I	Y	L	V	S	S	F	_	_	_	_	_	_
GPR101	GPR101	_	_	_	_	_	_	_	_	_	_	_	_	_	I	I	R	S	T	V	L	V	I	_	F	L	A	A	S	F	V	G	N	I	V	L	A	L	V	L	Q	R	K	_	_	_	_	_	_
GPR132	GPR132	_	_	_	_	_	_	_	_	_	_	E	S	R	I	V	L	V	V	V	Y	S	A	_	V	C	T	L	G	V	P	A	N	C	L	T	A	W	L	A	L	L	Q	_	_	_	_	_	_
GPR135	GPR135	_	_	_	_	_	_	_	_	_	_	A	A	V	A	A	Q	A	L	V	L	L	L	_	I	F	L	L	S	S	L	G	N	C	A	V	M	G	V	I	V	K	H	_	_	_	_	_	_
GPR139	GPR139	_	_	_	_	_	_	_	_	_	_	_	_	_	F	V	P	V	V	Y	Y	S	L	_	L	L	C	L	G	L	P	A	N	I	L	T	V	I	I	L	S	_	_	_	_	_	_	_	_
GPR141	GPR141	_	_	_	_	_	_	_	_	_	D	P	I	V	T	P	H	L	I	S	L	Y	F	_	I	V	L	I	G	G	L	V	G	V	I	S	I	L	F	L	L	V	K	_	_	_	_	_	_
GPR142	GPR142	_	_	_	_	_	_	_	S	P	C	V	A	G	V	I	P	V	I	Y	Y	S	V	_	L	L	G	L	G	L	P	V	S	L	L	T	A	V	A	L	A	R	L	_	_	_	_	_	_
GPR146	GPR146	_	_	_	_	_	Q	D	L	Q	L	G	L	S	L	L	S	L	L	G	L	V	V	_	G	V	P	V	G	L	C	Y	N	A	L	L	V	L	A	N	L	H	S	_	_	_	_	_	_
GPR148	GPR148	_	_	_	_	_	_	_	_	_	S	S	M	L	Y	W	L	F	L	P	S	S	L	_	L	A	A	A	T	L	A	V	S	P	L	L	L	V	T	I	L	R	N	_	_	_	_	_	_
GPR149	GPR149	_	_	_	_	_	_	_	_	_	D	S	S	L	W	K	E	N	H	N	S	T	D	_	L	L	N	P	P	G	T	L	N	I	Y	L	F	C	L	T	C	L	M	_	_	_	_	_	_
GPR150	GPR150	_	_	_	_	_	_	_	_	G	P	P	S	R	R	V	R	L	V	F	L	G	V	_	I	L	V	V	A	V	A	G	N	T	T	V	L	C	R	L	C	G	G	_	_	_	_	_	_
GPR151	GPR151	_	_	_	_	_	_	_	_	_	_	_	_	_	T	I	I	P	A	L	L	V	A	_	V	C	L	V	G	F	V	G	N	L	C	V	I	G	I	L	L	H	N	_	_	_	_	_	_
GPR152	GPR152	_	_	_	_	_	D	E	D	S	Y	P	Q	G	G	W	D	T	V	F	L	V	A	_	L	L	L	L	G	L	P	A	N	G	L	M	A	W	L	A	G	S	Q	A	_	_	_	_	_
GPR153	GPR153	_	_	_	_	_	_	_	S	D	E	R	R	L	P	G	S	A	V	G	W	L	V	_	C	G	G	L	S	L	L	A	N	A	W	G	I	L	S	V	G	A	K	_	_	_	_	_	_
GPR160	GPR160	_	_	_	_	_	_	_	_	_	T	N	Q	P	L	D	V	N	Y	L	L	F	L	_	I	I	L	G	K	I	L	L	N	I	L	T	L	G	M	R	R	K	N	_	_	_	_	_	_
GPR161	GPR161	_	_	_	_	_	_	_	_	E	G	G	V	I	I	T	Q	F	I	A	I	I	V	_	I	T	I	F	V	C	L	G	N	L	V	I	V	V	T	L	Y	K	K	_	_	_	_	_	_
GPR162	GPR162	_	_	_	_	_	_	_	_	E	E	A	S	L	R	S	N	A	L	S	W	L	A	_	C	G	L	L	A	L	L	A	N	A	W	I	I	L	S	I	S	A	K	_	_	_	_	_	_
GPR171	GPR171	_	_	_	_	_	_	_	_	V	Y	K	D	L	E	P	F	T	Y	F	F	Y	L	_	V	F	L	V	G	I	I	G	S	C	F	A	T	W	A	F	I	Q	K	_	_	_	_	_	_
GPR173	GPR173	_	_	_	_	_	_	_	_	_	S	A	S	A	Y	V	K	L	V	L	L	G	L	_	I	M	C	V	S	L	A	G	N	A	I	L	S	L	L	V	L	K	E	_	_	_	_	_	_
GPR174	GPR174	_	_	_	_	_	_	_	_	_	_	F	R	Y	F	I	Y	A	V	T	Y	T	V	_	I	L	V	P	G	L	I	G	N	I	L	A	L	W	V	F	Y	G	Y	_	_	_	_	_	_
GPR176	GPR176	_	_	_	_	_	_	_	_	_	_	_	Y	R	Q	F	T	T	T	V	Q	V	V	_	I	F	I	G	S	L	L	G	N	F	M	V	L	W	S	T	C	R	T	_	_	_	_	_	_
GPR182	GPR182	_	_	_	_	_	_	_	_	_	_	_	_	_	V	V	L	F	A	L	Y	L	A	_	M	F	V	V	G	L	V	E	N	L	L	V	I	C	V	N	W	R	G	_	_	_	_	_	_
GPR183	GPR183	_	_	_	_	_	_	_	_	_	S	T	A	R	I	V	M	P	L	H	Y	S	L	_	V	F	I	I	G	L	V	G	N	L	L	A	L	V	V	I	V	Q	N	_	_	_	_	_	_
LGR4	LGR4	_	_	_	_	_	_	_	_	Y	L	L	G	S	W	M	I	R	L	T	V	W	F	_	I	F	L	V	A	L	F	F	N	L	L	V	I	L	T	T	F	A	S	_	_	_	_	_	_
LGR5	LGR5	_	_	_	_	_	_	_	E	H	L	L	D	G	W	L	I	R	I	G	V	W	T	_	I	A	V	L	A	L	T	C	N	A	L	V	T	S	T	V	F	R	S	_	_	_	_	_	_
LGR6	LGR6	_	_	_	_	_	_	_	_	Y	L	F	E	S	W	G	I	R	L	A	V	W	A	_	I	V	L	L	S	V	L	C	N	G	L	V	L	L	T	V	F	A	G	_	_	_	_	_	_
MAS1	MAS1	_	_	_	_	_	_	_	_	A	H	R	Q	I	P	I	V	H	W	V	I	M	S	_	I	S	P	V	G	F	V	E	N	G	I	L	L	W	F	L	C	F	R	_	_	_	_	_	_
MAS1L	MAS1L	_	_	_	_	_	_	_	_	_	A	L	P	L	N	I	I	A	P	K	A	V	L	_	V	S	L	C	G	V	L	L	N	G	T	V	F	W	L	L	C	C	G	_	_	_	_	_	_
MRGPRD	MRGPRD	_	_	_	_	_	_	_	_	_	H	T	A	Y	L	V	L	S	S	L	A	M	F	_	T	C	L	C	G	M	A	G	N	S	M	V	I	W	L	L	G	F	R	_	_	_	_	_	_
MRGPRE	MRGPRE	_	_	_	_	_	_	_	_	_	V	A	F	N	L	I	I	L	S	L	T	E	G	_	L	G	L	G	G	L	L	G	N	G	A	V	L	W	L	L	S	S	N	_	_	_	_	_	_
MRGPRF	MRGPRF	_	_	_	_	_	Q	I	A	M	L	P	P	P	A	V	M	N	Y	I	F	L	L	_	L	C	L	C	G	L	V	G	N	G	L	V	L	W	F	F	G	F	S	_	_	_	_	_	_
MRGPRG	MRGPRG	_	_	_	_	_	_	_	_	_	_	_	_	D	S	V	V	F	Y	L	T	L	I	_	V	G	L	G	G	P	V	G	N	G	L	V	L	W	N	L	G	F	R	_	_	_	_	_	_
MRGPRX1	MRGPRX1	_	_	_	_	_	_	_	_	C	Y	K	Q	T	L	S	L	T	V	L	T	C	I	_	V	S	L	V	G	L	T	G	N	A	V	V	L	W	L	L	G	C	R	_	_	_	_	_	_
MRGPRX2	MRGPRX2	_	_	_	_	_	_	_	_	_	G	K	E	T	L	I	P	V	F	L	I	L	F	_	I	A	L	V	G	L	V	G	N	G	F	V	L	W	L	L	G	F	R	_	_	_	_	_	_
MRGPRX3	MRGPRX3	_	_	_	_	_	_	_	_	_	_	_	_	T	L	S	F	T	G	L	T	C	I	_	V	S	L	V	A	L	T	G	N	A	V	V	L	W	L	L	G	C	R	_	_	_	_	_	_
MRGPRX4	MRGPRX4	_	_	_	_	_	_	_	_	_	Y	N	Q	T	L	S	F	T	V	L	T	C	I	_	I	S	L	V	G	L	T	G	N	A	V	V	L	W	L	L	G	Y	R	_	_	_	_	_	_
P2RY8	P2RY8	_	_	_	_	_	_	_	_	N	P	A	I	A	V	A	L	P	V	V	Y	S	L	_	V	A	A	V	S	I	P	G	N	L	F	S	L	W	V	L	C	R	R	_	_	_	_	_	_
P2RY10	P2RY10	_	_	_	_	_	_	_	N	V	K	F	Q	Y	S	L	Y	A	T	T	Y	I	L	_	I	F	I	P	G	L	L	A	N	S	A	A	L	W	V	L	C	R	F	I	_	_	_	_	_
TAAR2	TAAR2	_	_	_	_	_	_	_	_	_	_	_	_	R	V	A	M	Y	S	F	M	A	G	_	S	I	F	I	T	I	F	G	N	L	A	M	I	I	S	I	S	Y	F	_	_	_	_	_	_
TAAR5	TAAR5	_	_	_	_	_	_	_	_	T	L	G	I	Q	L	V	I	Y	L	A	C	A	A	_	G	M	L	I	I	V	L	G	N	V	F	V	A	F	A	V	S	Y	F	_	_	_	_	_	_
TAAR6	TAAR6	_	_	_	_	_	_	_	_	S	P	G	S	R	V	I	L	Y	I	V	F	G	F	_	G	A	V	L	A	V	F	G	N	L	L	V	M	I	S	I	L	H	F	_	_	_	_	_	_
TAAR8	TAAR8	_	_	_	_	_	_	_	_	S	P	G	S	R	V	I	L	Y	T	A	F	S	F	_	G	S	L	L	A	V	F	G	N	L	L	V	M	T	S	V	L	H	F	_	_	_	_	_	_
TAAR9	TAAR9	_	_	_	_	_	_	_	_	S	P	G	P	R	S	I	L	Y	A	V	L	G	F	_	G	A	V	L	A	A	F	G	N	L	L	V	M	I	A	I	L	H	F	_	_	_	_	_	_
Binding residue																																								1		1	1
Binding surface																																								1	1	1	1	1	1	1	1	1	1
[truncated: 906 more columns]
