# Supplementary material for: Rules and mechanisms governing G protein coupling selectivity of GPCRs
Source: Cell Rep. Author manuscript; Available in PMC 2024 Feb 5. (PMC10842385; doi:10.1016/j.celrep.2023.113173)
Supplement: 5 [file NIHMS1941869-supplement-5.xlsx]

## Sheet: HTR1A
Chromosome	Position	rsIDs	Reference	Alternate	Source	Filters - exomes	Filters - genomes	Transcript	HGVS Consequence	Protein Consequence	AA Number from gnomAD	Common_numbering_missense	Transcript Consequence	VEP Annotation	ClinVar Clinical Significance	ClinVar Variation ID	Flags	Allele Count	Allele Number	Allele Frequency	Homozygote Count	Hemizygote Count	Allele Count African/African American	Allele Number African/African American	Homozygote Count African/African American	Hemizygote Count African/African American	Allele Count Latino/Admixed American	Allele Number Latino/Admixed American	Homozygote Count Latino/Admixed American	Hemizygote Count Latino/Admixed American	Allele Count Ashkenazi Jewish	Allele Number Ashkenazi Jewish	Homozygote Count Ashkenazi Jewish	Hemizygote Count Ashkenazi Jewish	Allele Count East Asian	Allele Number East Asian	Homozygote Count East Asian	Hemizygote Count East Asian	Allele Count European (Finnish)	Allele Number European (Finnish)	Homozygote Count European (Finnish)	Hemizygote Count European (Finnish)	Allele Count European (non-Finnish)	Allele Number European (non-Finnish)	Homozygote Count European (non-Finnish)	Hemizygote Count European (non-Finnish)	Allele Count Other	Allele Number Other	Homozygote Count Other
5	63257542	rs757955796	T	C	gnomAD Exomes	PASS	NA	ENST00000323865.3	p.Asp2Gly	p.Asp2Gly	2	NA	c.5A>G	missense_variant				2	244370	8.18431e-06	0	0	0	15852	0	0	0	34464	0	0	0	9858	0	0	1	18320	0	0	0	21636	0	0	1	107736	0	0	0	5996	0
5	63257540	rs200251982	C	T	gnomAD Exomes,gnomAD Genomes	PASS	PASS	ENST00000323865.3	p.Val3Met	p.Val3Met	3	NA	c.7G>A	missense_variant				183	275936	0.000663197	1	0	0	24576	0	0	0	35316	0	0	0	10154	0	0	1	19880	0	0	127	25112	1	0	52	123304	0	0	3	7086	0
5	63257533	rs1429353062	C	T	gnomAD Genomes	NA	PASS	ENST00000323865.3	p.Ser5Asn	p.Ser5Asn	5	NA	c.14G>A	missense_variant				1	31400	3.18471e-05	0	0	1	8716	0	0	0	848	0	0	0	290	0	0	0	1560	0	0	0	3474	0	0	0	15426	0	0	0	1086	0
5	63257527	rs1427602417	C	T	gnomAD Exomes	PASS	NA	ENST00000323865.3	p.Gly7Asp	p.Gly7Asp	7	NA	c.20G>A	missense_variant				1	245114	4.07973e-06	0	0	0	15882	0	0	0	34472	0	0	0	9870	0	0	0	18320	0	0	0	21640	0	0	1	108416	0	0	0	6004	0
5	63257522	rs201221036	C	T	gnomAD Exomes,gnomAD Genomes	PASS	PASS	ENST00000323865.3	p.Gly9Ser	p.Gly9Ser	9	NA	c.25G>A	missense_variant				9	276680	3.25286e-05	0	0	0	24598	0	0	0	35324	0	0	0	10162	0	0	0	19880	0	0	3	25122	0	0	6	123990	0	0	0	7094	0
5	63257517	rs1473053420	G	T	gnomAD Exomes	PASS	NA	ENST00000323865.3	p.Asn10Lys	p.Asn10Lys	10	NA	c.30C>A	missense_variant				1	245410	4.07481e-06	0	0	0	15892	0	0	0	34472	0	0	0	9870	0	0	0	18318	0	0	0	21644	0	0	1	108700	0	0	0	6004	0
5	63257515	rs201654331	T	G	gnomAD Exomes,gnomAD Genomes	PASS	PASS	ENST00000323865.3	p.Asn11Thr	p.Asn11Thr	11	NA	c.32A>C	missense_variant				17	276856	6.14038e-05	0	0	2	24596	0	0	10	35318	0	0	0	10164	0	0	0	19878	0	0	0	25120	0	0	3	124178	0	0	2	7092	0
5	63257515	rs201654331	T	C	gnomAD Exomes	PASS	NA	ENST00000323865.3	p.Asn11Ser	p.Asn11Ser	11	NA	c.32A>G	missense_variant				1	245498	4.07335e-06	0	0	0	15896	0	0	0	34472	0	0	0	9874	0	0	1	18320	0	0	0	21646	0	0	0	108774	0	0	0	6006	0
5	63257512	rs199681622	G	C	gnomAD Exomes	PASS	NA	ENST00000323865.3	p.Thr12Ser	p.Thr12Ser	12	NA	c.35C>G	missense_variant				3	245544	1.22178e-05	0	0	0	15900	0	0	0	34472	0	0	0	9872	0	0	0	18320	0	0	0	21644	0	0	3	108822	0	0	0	6004	0
5	63257500	rs1800041	G	A	gnomAD Exomes,gnomAD Genomes	PASS	PASS	ENST00000323865.3	p.Pro16Leu	p.Pro16Leu	16	NA	c.47C>T	missense_variant	Benign	713219		479	277160	0.00172824	6	0	0	24624	0	0	1	35320	0	0	0	10168	0	0	470	19882	6	0	0	25122	0	0	1	124432	0	0	5	7102	0
5	63257498	rs775618804	C	A	gnomAD Exomes	PASS	NA	ENST00000323865.3	p.Ala17Ser	p.Ala17Ser	17	NA	c.49G>T	missense_variant				1	245770	4.06884e-06	0	0	0	15910	0	0	1	34476	0	0	0	9880	0	0	0	18322	0	0	0	21646	0	0	0	109012	0	0	0	6014	0
5	63257495	rs769995349	G	A	gnomAD Exomes,gnomAD Genomes	PASS	PASS	ENST00000323865.3	p.Pro18Ser	p.Pro18Ser	18	NA	c.52C>T	missense_variant				8	277266	2.88532e-05	0	0	0	24622	0	0	0	35324	0	0	0	10170	0	0	0	19882	0	0	0	25124	0	0	8	124532	0	0	0	7100	0
5	63257491	rs977172338	A	G	gnomAD Exomes	PASS	NA	ENST00000323865.3	p.Phe19Ser	p.Phe19Ser	19	NA	c.56T>C	missense_variant				1	245962	4.06567e-06	0	0	0	15912	0	0	0	34478	0	0	0	9880	0	0	0	18322	0	0	0	21648	0	0	1	109194	0	0	0	6014	0
5	63257487	rs1329474310	C	G	gnomAD Exomes	PASS	NA	ENST00000323865.3	p.Glu20Asp	p.Glu20Asp	20	NA	c.60G>C	missense_variant				1	246086	4.06362e-06	0	0	0	15916	0	0	0	34478	0	0	0	9890	0	0	0	18326	0	0	0	21648	0	0	0	109302	0	0	0	6012	0
5	63257486	rs138639292	T	A	gnomAD Exomes	PASS	NA	ENST00000323865.3	p.Thr21Ser	p.Thr21Ser	21	NA	c.61A>T	missense_variant				3	246106	1.21899e-05	0	0	0	15912	0	0	0	34478	0	0	0	9890	0	0	0	18328	0	0	0	21648	0	0	3	109318	0	0	0	6018	0
5	63257483	rs1799920	C	T	gnomAD Exomes,gnomAD Genomes	PASS	PASS	ENST00000323865.3	p.Gly22Ser	p.Gly22Ser	22	NA	c.64G>A	missense_variant				95	277514	0.000342325	0	0	0	24628	0	0	0	35326	0	0	0	10178	0	0	0	19888	0	0	93	25120	0	0	2	124750	0	0	0	7110	0
5	63257479	rs777788129	C	T	gnomAD Exomes	PASS	NA	ENST00000323865.3	p.Gly23Asp	p.Gly23Asp	23	NA	c.68G>A	missense_variant				1	246138	4.06276e-06	0	0	0	15920	0	0	0	34478	0	0	0	9884	0	0	0	18328	0	0	0	21648	0	0	1	109346	0	0	0	6020	0
5	63257476	rs1323000923	T	C	gnomAD Exomes	PASS	NA	ENST00000323865.3	p.Asn24Ser	p.Asn24Ser	24	NA	c.71A>G	missense_variant				1	246180	4.06207e-06	0	0	0	15912	0	0	1	34476	0	0	0	9892	0	0	0	18330	0	0	0	21646	0	0	0	109388	0	0	0	6022	0
5	63257474	rs778633941	T	C	gnomAD Exomes	PASS	NA	ENST00000323865.3	p.Thr25Ala	p.Thr25Ala	25	NA	c.73A>G	missense_variant				1	246274	4.06052e-06	0	0	0	15902	0	0	0	34478	0	0	0	9892	0	0	0	18328	0	0	0	21646	0	0	0	109490	0	0	0	6024	0
5	63257471	rs1157172126	T	C	gnomAD Exomes	PASS	NA	ENST00000323865.3	p.Thr26Ala	p.Thr26Ala	26	NA	c.76A>G	missense_variant				1	246376	4.05884e-06	0	0	0	15906	0	0	0	34480	0	0	0	9896	0	0	0	18330	0	0	0	21648	0	0	1	109570	0	0	0	6030	0
5	63257465	rs1799921	T	C	gnomAD Exomes,gnomAD Genomes	PASS	PASS	ENST00000323865.3	p.Ile28Val	p.Ile28Val	28	NA	c.82A>G	missense_variant	Benign	771709		2561	277956	0.00921369	18	0	48	24622	0	0	290	35330	2	0	115	10186	0	0	0	19888	0	0	338	25122	2	0	1550	125172	11	0	66	7120	1
5	63257457	rs751966197	G	T	gnomAD Exomes	PASS	NA	ENST00000323865.3	p.Asp30Glu	p.Asp30Glu	30	NA	c.90C>A	missense_variant				1	246752	4.05265e-06	0	0	0	15926	0	0	0	34484	0	0	0	9906	0	0	0	18322	0	0	0	21646	0	0	0	109914	0	0	0	6038	0
5	63257457	rs751966197	G	C	gnomAD Exomes	PASS	NA	ENST00000323865.3	p.Asp30Glu	p.Asp30Glu	30	NA	c.90C>G	missense_variant				3	246752	1.2158e-05	0	0	0	15926	0	0	2	34484	0	0	0	9906	0	0	0	18322	0	0	0	21646	0	0	0	109914	0	0	1	6038	0
5	63257456	rs764663330	C	T	gnomAD Exomes,gnomAD Genomes	PASS	PASS	ENST00000323865.3	p.Val31Met	p.Val31Met	31	NA	c.91G>A	missense_variant				3	278248	1.07817e-05	0	0	3	24644	0	0	0	35332	0	0	0	10200	0	0	0	19886	0	0	0	25124	0	0	0	125418	0	0	0	7126	0
5	63257456	rs764663330	C	A	gnomAD Exomes,gnomAD Genomes	PASS	PASS	ENST00000323865.3	p.Val31Leu	p.Val31Leu	31	NA	c.91G>T	missense_variant				2	278248	7.18783e-06	0	0	1	24644	0	0	0	35332	0	0	0	10200	0	0	0	19886	0	0	0	25124	0	0	1	125418	0	0	0	7126	0
5	63257450	rs763513993	C	T	gnomAD Exomes	PASS	NA	ENST00000323865.3	p.Val33Ile	p.Val33Ile	33	1x29	c.97G>A	missense_variant				4	246986	1.61952e-05	0	0	0	15932	0	0	0	34486	0	0	0	9918	0	0	1	18324	0	0	0	21648	0	0	3	110116	0	0	0	6040	0
5	63257444	rs200981219	A	G	gnomAD Exomes	PASS	NA	ENST00000323865.3	p.Tyr35His	p.Tyr35His	35	1x31	c.103T>C	missense_variant				1	247484	4.04067e-06	0	0	0	15950	0	0	0	34492	0	0	0	9928	0	0	0	18330	0	0	0	21648	0	0	1	110552	0	0	0	6054	0
5	63257443	rs936239418	T	A	gnomAD Genomes	NA	PASS	ENST00000323865.3	p.Tyr35Phe	p.Tyr35Phe	35	1x31	c.104A>T	missense_variant				1	31398	3.18492e-05	0	0	0	8716	0	0	0	848	0	0	0	290	0	0	0	1560	0	0	0	3474	0	0	1	15422	0	0	0	1088	0
5	63257434	rs1312837294	A	T	gnomAD Exomes	PASS	NA	ENST00000323865.3	p.Ile38Asn	p.Ile38Asn	38	1x34	c.113T>A	missense_variant				1	247894	4.03398e-06	0	0	1	15976	0	0	0	34500	0	0	0	9944	0	0	0	18336	0	0	0	21648	0	0	0	110896	0	0	0	6060	0
5	63257431	rs759721599	G	A	gnomAD Exomes	PASS	NA	ENST00000323865.3	p.Thr39Ile	p.Thr39Ile	39	1x35	c.116C>T	missense_variant				7	248104	2.8214e-05	0	0	0	15978	0	0	0	34498	0	0	0	9956	0	0	0	18336	0	0	0	21648	0	0	7	111080	0	0	0	6070	0
5	63257398	rs777505491	G	C	gnomAD Exomes	PASS	NA	ENST00000323865.3	p.Ala50Gly	p.Ala50Gly	50	1x46	c.149C>G	missense_variant				3	249450	1.20265e-05	0	0	0	16086	0	0	0	34532	0	0	0	9992	0	0	0	18348	0	0	0	21628	0	0	3	112196	0	0	0	6100	0
5	63257396	rs772131512	C	A	gnomAD Exomes	PASS	NA	ENST00000323865.3	p.Val51Leu	p.Val51Leu	51	1x47	c.151G>T	missense_variant				1	249552	4.00718e-06	0	0	0	16094	0	0	0	34540	0	0	0	9998	0	0	0	18348	0	0	0	21634	0	0	1	112270	0	0	0	6102	0
5	63257389	rs778545977	C	A	gnomAD Exomes	PASS	NA	ENST00000323865.3	p.Gly53Val	p.Gly53Val	53	1x49	c.158G>T	missense_variant				1	249712	4.00461e-06	0	0	0	16110	0	0	0	34540	0	0	0	9992	0	0	0	18350	0	0	0	21626	0	0	0	112418	0	0	0	6100	0
5	63257383	rs1396274167	G	C	gnomAD Exomes	PASS	NA	ENST00000323865.3	p.Ala55Gly	p.Ala55Gly	55	1x51	c.164C>G	missense_variant				1	249882	4.00189e-06	0	0	0	16114	0	0	0	34546	0	0	0	10004	0	0	0	18350	0	0	0	21632	0	0	1	112552	0	0	0	6104	0
5	63257366	rs748855705	T	C	gnomAD Exomes	PASS	NA	ENST00000323865.3	p.Ile61Val	p.Ile61Val	61	1x57	c.181A>G	missense_variant				1	250486	3.99224e-06	0	0	0	16154	0	0	0	34564	0	0	0	10026	0	0	0	18364	0	0	1	21636	0	0	0	113036	0	0	0	6110	0
5	63257364	rs375977137	G	C	gnomAD Exomes	PASS	NA	ENST00000323865.3	p.Ile61Met	p.Ile61Met	61	1x57	c.183C>G	missense_variant				1	250488	3.99221e-06	0	0	0	16168	0	0	0	34560	0	0	0	10030	0	0	0	18368	0	0	0	21632	0	0	1	113022	0	0	0	6112	0
5	63257363	rs1428970401	C	A	gnomAD Exomes,gnomAD Genomes	PASS	PASS	ENST00000323865.3	p.Ala62Ser	p.Ala62Ser	62	1x58	c.184G>T	missense_variant				3	281858	1.06437e-05	0	0	0	24878	0	0	3	35406	0	0	0	10318	0	0	0	19924	0	0	0	25108	0	0	0	128432	0	0	0	7200	0
5	63257362	rs751944692	G	A	gnomAD Exomes	PASS	NA	ENST00000323865.3	p.Ala62Val	p.Ala62Val	62	1x58	c.185C>T	missense_variant				4	250498	1.59682e-05	0	0	0	16162	0	0	0	34556	0	0	0	10034	0	0	0	18366	0	0	0	21630	0	0	0	113044	0	0	1	6112	0
5	63257354	rs764496968	G	T	gnomAD Exomes	PASS	NA	ENST00000323865.3	p.Arg65Ser	p.Arg65Ser	65	12x48	c.193C>A	missense_variant				1	250632	3.98991e-06	0	0	0	16178	0	0	0	34560	0	0	0	10046	0	0	1	18372	0	0	0	21630	0	0	0	113124	0	0	0	6118	0
5	63257350	rs1221106719	G	A	gnomAD Exomes	PASS	NA	ENST00000323865.3	p.Ser66Phe	p.Ser66Phe	66	12x49	c.197C>T	missense_variant				1	250746	3.9881e-06	0	0	0	16180	0	0	0	34562	0	0	0	10048	0	0	0	18372	0	0	1	21634	0	0	0	113218	0	0	0	6126	0
5	63257343	rs1356621942	C	G	gnomAD Exomes	PASS	NA	ENST00000323865.3	p.Gln68His	p.Gln68His	68	12x51	c.204G>C	missense_variant				1	250796	3.9873e-06	0	0	0	16186	0	0	0	34562	0	0	0	10052	0	0	0	18380	0	0	1	21628	0	0	0	113258	0	0	0	6120	0
5	63257342	rs1277472972	T	C	gnomAD Exomes	PASS	NA	ENST00000323865.3	p.Asn69Asp	p.Asn69Asp	69	2x37	c.205A>G	missense_variant				2	250854	7.97277e-06	0	0	0	16194	0	0	0	34566	0	0	0	10056	0	0	2	18380	0	0	0	21626	0	0	0	113302	0	0	0	6120	0
5	63257341	rs753240653	T	G	gnomAD Exomes,gnomAD Genomes	PASS	PASS	ENST00000323865.3	p.Asn69Thr	p.Asn69Thr	69	2x37	c.206A>C	missense_variant				3	282280	1.06277e-05	0	0	0	24906	0	0	0	35410	0	0	0	10348	0	0	0	19934	0	0	0	25102	0	0	3	128760	0	0	0	7210	0
5	63257340	rs1326266023	G	T	gnomAD Exomes	PASS	NA	ENST00000323865.3	p.Asn69Lys	p.Asn69Lys	69	2x37	c.207C>A	missense_variant				1	250822	3.98689e-06	0	0	0	16182	0	0	0	34562	0	0	0	10056	0	0	1	18372	0	0	0	21616	0	0	0	113306	0	0	0	6126	0
5	63257339	rs201160588	C	T	gnomAD Genomes	NA	PASS	ENST00000323865.3	p.Val70Met	p.Val70Met	70	2x38	c.208G>A	missense_variant				1	31404	3.18431e-05	0	0	0	8716	0	0	0	848	0	0	0	290	0	0	0	1560	0	0	0	3474	0	0	1	15428	0	0	0	1088	0
5	63257332	rs920591557	T	C	gnomAD Exomes,gnomAD Genomes	PASS	PASS	ENST00000323865.3	p.Asn72Ser	p.Asn72Ser	72	2x40	c.215A>G	missense_variant				2	282278	7.08521e-06	0	0	1	24886	0	0	0	35412	0	0	0	10352	0	0	0	19942	0	0	0	25076	0	0	1	128788	0	0	0	7210	0
5	63257327	rs199847800	G	A	gnomAD Exomes	PASS	NA	ENST00000323865.3	p.Leu74Phe	p.Leu74Phe	74	2x42	c.220C>T	missense_variant				1	250858	3.98632e-06	0	0	0	16170	0	0	0	34562	0	0	0	10064	0	0	0	18382	0	0	0	21596	0	0	1	113352	0	0	0	6126	0
5	63257288	rs201675006	C	G	gnomAD Exomes	PASS	NA	ENST00000323865.3	p.Val87Leu	p.Val87Leu	87	2x55	c.259G>C	missense_variant				1	250160	3.99744e-06	0	0	0	16052	0	0	0	34506	0	0	0	10050	0	0	0	18350	0	0	0	21474	0	0	1	113044	0	0	0	6094	0
5	63257288	rs201675006	C	A	gnomAD Exomes	PASS	NA	ENST00000323865.3	p.Val87Leu	p.Val87Leu	87	2x55	c.259G>T	missense_variant				1	250160	3.99744e-06	0	0	0	16052	0	0	0	34506	0	0	0	10050	0	0	0	18350	0	0	0	21474	0	0	1	113044	0	0	0	6094	0
5	63257279	rs372275048	G	GCACCAA	gnomAD Exomes	PASS	NA	ENST00000323865.3	p.Val89_Leu90dup	p.Val89_Leu90dup	not msv	not msv	c.262_267dupTTGGTG	inframe_insertion				1	249950	4.0008e-06	0	0	0	16032	0	0	0	34490	0	0	0	10034	0	0	0	18330	0	0	0	21452	0	0	1	112946	0	0	0	6090	0
5	63257272	rs201953609	A	G	gnomAD Exomes,gnomAD Genomes	PASS	PASS	ENST00000323865.3	p.Met92Thr	p.Met92Thr	92	2x59	c.275T>C	missense_variant	Uncertain significance	1048921		3	281516	1.06566e-05	0	0	0	24784	0	0	0	35350	0	0	0	10340	0	0	0	19894	0	0	0	24934	0	0	3	128454	0	0	0	7182	0
5	63257252	rs201760902	G	A	gnomAD Exomes	PASS	NA	ENST00000323865.3	p.Leu99Phe	p.Leu99Phe	99	2x66	c.295C>T	missense_variant				29	249956	0.00011602	0	0	0	16090	0	0	0	34494	0	0	0	10056	0	0	0	18296	0	0	0	21414	0	0	1	112950	0	0	0	6102	0
5	63257239	rs1313137301	G	A	gnomAD Exomes	PASS	NA	ENST00000323865.3	p.Thr103Ile	p.Thr103Ile	103	NA	c.308C>T	missense_variant				1	249886	4.00182e-06	0	0	1	16090	0	0	0	34480	0	0	0	10056	0	0	0	18312	0	0	0	21370	0	0	0	112918	0	0	0	6106	0
5	63257219	rs962187267	C	G	gnomAD Exomes	PASS	NA	ENST00000323865.3	p.Asp110His	p.Asp110His	110	3x26	c.328G>C	missense_variant				1	249752	4.00397e-06	0	0	1	16096	0	0	0	34438	0	0	0	10052	0	0	0	18316	0	0	0	21360	0	0	0	112844	0	0	0	6100	0
5	63257219	rs962187267	C	T	gnomAD Exomes,gnomAD Genomes	PASS	PASS	ENST00000323865.3	p.Asp110Asn	p.Asp110Asn	110	3x26	c.328G>A	missense_variant				3	281142	1.06708e-05	0	0	3	24808	0	0	0	35286	0	0	0	10342	0	0	0	19876	0	0	0	24832	0	0	0	128266	0	0	0	7186	0
5	63257216	rs748848484	G	C	gnomAD Exomes	PASS	NA	ENST00000323865.3	p.Leu111Val	p.Leu111Val	111	3x27	c.331C>G	missense_variant				3	249852	1.20071e-05	0	0	0	16104	0	0	0	34452	0	0	0	10056	0	0	3	18296	0	0	0	21392	0	0	0	112888	0	0	0	6104	0
5	63257209	rs779492405	A	G	gnomAD Exomes	PASS	NA	ENST00000323865.3	p.Ile113Thr	p.Ile113Thr	113	3x29	c.338T>C	missense_variant				2	250014	7.99955e-06	0	0	0	16132	0	0	1	34462	0	0	0	10052	0	0	0	18326	0	0	0	21414	0	0	1	112968	0	0	0	6100	0
5	63257204	rs755773890	G	A	gnomAD Exomes	PASS	NA	ENST00000323865.3	p.Leu115Phe	p.Leu115Phe	115	3x31	c.343C>T	missense_variant				4	249976	1.60015e-05	0	0	0	16128	0	0	0	34446	0	0	0	10054	0	0	1	18308	0	0	0	21432	0	0	3	112942	0	0	0	6096	0
5	63257191	rs778078124	C	G	gnomAD Exomes	PASS	NA	ENST00000323865.3	p.Cys119Ser	p.Cys119Ser	119	3x35	c.356G>C	missense_variant				1	250314	3.99498e-06	0	0	0	16158	0	0	0	34486	0	0	0	10052	0	0	0	18336	0	0	0	21458	0	0	1	113118	0	0	0	6112	0
5	63257176	rs750636045	A	T	gnomAD Exomes	PASS	NA	ENST00000323865.3	p.Ile124Asn	p.Ile124Asn	124	3x40	c.371T>A	missense_variant				2	250478	7.98473e-06	0	0	0	16172	0	0	0	34520	0	0	0	10046	0	0	0	18372	0	0	0	21496	0	0	2	113152	0	0	0	6112	0
5	63257173	rs1249110171	A	G	gnomAD Exomes	PASS	NA	ENST00000323865.3	p.Leu125Ser	p.Leu125Ser	125	3x41	c.374T>C	missense_variant				1	250524	3.99163e-06	0	0	0	16176	0	0	0	34530	0	0	0	10044	0	0	0	18374	0	0	0	21498	0	0	1	113176	0	0	0	6116	0
5	63257162	rs765745470	C	A	gnomAD Exomes	PASS	NA	ENST00000323865.3	p.Ala129Ser	p.Ala129Ser	129	3x45	c.385G>T	missense_variant				1	250490	3.99218e-06	0	0	0	16188	0	0	1	34532	0	0	0	10044	0	0	0	18362	0	0	0	21544	0	0	0	113100	0	0	0	6104	0
5	63257145	rs766427659	C	G	gnomAD Exomes	PASS	NA	ENST00000323865.3	p.Arg134Ser	p.Arg134Ser	134	3x50	c.402G>C	missense_variant				1	250640	3.98979e-06	0	0	0	16202	0	0	0	34552	0	0	0	10044	0	0	0	18374	0	0	0	21608	0	0	1	113142	0	0	0	6108	0
5	63257143	rs1289208359	T	G	gnomAD Genomes	NA	PASS	ENST00000323865.3	p.Tyr135Ser	p.Tyr135Ser	135	3x51	c.404A>C	missense_variant				1	31394	3.18532e-05	0	0	0	8712	0	0	0	848	0	0	0	290	0	0	0	1560	0	0	1	3474	0	0	0	15422	0	0	0	1088	0
5	63257138	rs1334049995	C	T	gnomAD Exomes	PASS	NA	ENST00000323865.3	p.Ala137Thr	p.Ala137Thr	137	3x53	c.409G>A	missense_variant				1	250590	3.99058e-06	0	0	0	16200	0	0	0	34554	0	0	0	10038	0	0	0	18378	0	0	0	21614	0	0	1	113092	0	0	0	6108	0
5	63257131	rs760931046	G	A	gnomAD Exomes	PASS	NA	ENST00000323865.3	p.Thr139Met	p.Thr139Met	139	3x55	c.416C>T	missense_variant				4	250548	1.5965e-05	0	0	0	16196	0	0	0	34556	0	0	0	10034	0	0	1	18378	0	0	0	21618	0	0	1	113058	0	0	1	6106	0
5	63257129	rs1029278109	C	G	gnomAD Exomes	PASS	NA	ENST00000323865.3	p.Asp140His	p.Asp140His	140	3x56	c.418G>C	missense_variant				6	250474	2.39546e-05	0	0	0	16180	0	0	6	34556	0	0	0	10028	0	0	0	18374	0	0	0	21618	0	0	0	113010	0	0	0	6102	0
5	63257122	rs562559511	A	G	gnomAD Exomes	PASS	NA	ENST00000323865.3	p.Ile142Thr	p.Ile142Thr	142	34x51	c.425T>C	missense_variant				1	250502	3.99198e-06	0	0	0	16182	0	0	0	34564	0	0	0	10026	0	0	1	18382	0	0	0	21626	0	0	0	113016	0	0	0	6102	0
5	63257121	rs774360620	G	C	gnomAD Exomes	PASS	NA	ENST00000323865.3	p.Ile142Met	p.Ile142Met	142	34x51	c.426C>G	missense_variant				1	250422	3.99326e-06	0	0	0	16180	0	0	0	34562	0	0	0	10026	0	0	1	18380	0	0	0	21622	0	0	0	112946	0	0	0	6102	0
5	63257116	rs768723506	T	C	gnomAD Exomes	PASS	NA	ENST00000323865.3	p.Tyr144Cys	p.Tyr144Cys	144	34x53	c.431A>G	missense_variant				2	250398	7.98728e-06	0	0	0	16180	0	0	0	34558	0	0	0	10024	0	0	0	18380	0	0	0	21626	0	0	2	112916	0	0	0	6110	0
5	63257114	rs199752875	C	T	gnomAD Exomes,gnomAD Genomes	PASS	PASS	ENST00000323865.3	p.Val145Met	p.Val145Met	145	34x54	c.433G>A	missense_variant				4	281720	1.41985e-05	0	0	1	24888	0	0	0	35410	0	0	0	10308	0	0	0	19936	0	0	0	25102	0	0	3	128272	0	0	0	7198	0
5	63257114	rs199752875	C	G	gnomAD Exomes	PASS	NA	ENST00000323865.3	p.Val145Leu	p.Val145Leu	145	34x54	c.433G>C	missense_variant				1	250332	3.9947e-06	0	0	0	16182	0	0	0	34562	0	0	0	10018	0	0	0	18376	0	0	0	21626	0	0	0	112852	0	0	0	6110	0
5	63257113	rs1469242763	A	G	gnomAD Exomes	PASS	NA	ENST00000323865.3	p.Val145Ala	p.Val145Ala	145	34x54	c.434T>C	missense_variant				2	250362	7.98843e-06	0	0	0	16182	0	0	0	34560	0	0	0	10020	0	0	0	18380	0	0	0	21630	0	0	2	112876	0	0	0	6112	0
5	63257103	rs780855295	C	G	gnomAD Exomes	PASS	NA	ENST00000323865.3	p.Arg148Ser	p.Arg148Ser	148	34x57	c.444G>C	missense_variant				1	250232	3.99629e-06	0	0	0	16180	0	0	0	34566	0	0	0	10018	0	0	0	18386	0	0	0	21634	0	0	0	112738	0	0	0	6108	0
5	63257098	rs748526206	G	C	gnomAD Exomes	PASS	NA	ENST00000323865.3	p.Pro150Arg	p.Pro150Arg	150	4x39	c.449C>G	missense_variant				4	249970	1.60019e-05	0	0	0	16160	0	0	4	34562	0	0	0	10012	0	0	0	18380	0	0	0	21634	0	0	0	112518	0	0	0	6106	0
5	63257096	rs755504345	G	A	gnomAD Exomes	PASS	NA	ENST00000323865.3	p.Arg151Trp	p.Arg151Trp	151	4x40	c.451C>T	missense_variant				1	249870	4.00208e-06	0	0	0	16158	0	0	0	34560	0	0	0	10012	0	0	0	18380	0	0	0	21636	0	0	1	112426	0	0	0	6100	0
5	63257092	rs201954577	C	G	gnomAD Exomes,gnomAD Genomes	PASS	PASS	ENST00000323865.3	p.Arg152Pro	p.Arg152Pro	152	4x41	c.455G>C	missense_variant				4	281122	1.42287e-05	0	0	0	24854	0	0	0	35408	0	0	0	10296	0	0	0	19928	0	0	0	25108	0	0	4	127742	0	0	0	7192	0
5	63257092	rs201954577	C	A	gnomAD Exomes	PASS	NA	ENST00000323865.3	p.Arg152Leu	p.Arg152Leu	152	4x41	c.455G>T	missense_variant				1	249722	4.00445e-06	0	0	0	16140	0	0	0	34560	0	0	0	10006	0	0	0	18370	0	0	0	21634	0	0	1	112314	0	0	0	6104	0
5	63257083	rs145641566	G	C	gnomAD Exomes,gnomAD Genomes	PASS	PASS	ENST00000323865.3	p.Ala155Gly	p.Ala155Gly	155	4x44	c.464C>G	missense_variant	Likely benign	781737		171	280872	0.000608818	2	0	1	24834	0	0	113	35408	2	0	0	10290	0	0	50	19920	0	0	0	25110	0	0	0	127532	0	0	3	7190	0
5	63257053	rs1399736027	A	C	gnomAD Exomes,gnomAD Genomes	PASS	PASS	ENST00000323865.3	p.Phe165Cys	p.Phe165Cys	165	4x54	c.494T>G	missense_variant				2	280462	7.13109e-06	0	0	0	24818	0	0	0	35392	0	0	0	10280	0	0	0	19916	0	0	0	25118	0	0	2	127166	0	0	0	7180	0
5	63257046	rs763839609	G	C	gnomAD Exomes	PASS	NA	ENST00000323865.3	p.Ile167Met	p.Ile167Met	167	4x56	c.501C>G	missense_variant				1	248952	4.01684e-06	0	0	0	16098	0	0	0	34540	0	0	0	9990	0	0	0	18352	0	0	0	21642	0	0	1	111656	0	0	0	6086	0
5	63257045	rs1164498057	A	G	gnomAD Exomes	PASS	NA	ENST00000323865.3	p.Ser168Pro	p.Ser168Pro	168	4x57	c.502T>C	missense_variant				1	248944	4.01697e-06	0	0	0	16098	0	0	1	34540	0	0	0	9988	0	0	0	18352	0	0	0	21642	0	0	0	111648	0	0	0	6088	0
5	63257044	rs146873107	G	A	gnomAD Exomes,gnomAD Genomes	PASS	PASS	ENST00000323865.3	p.Ser168Phe	p.Ser168Phe	168	4x57	c.503C>T	missense_variant				5	280334	1.78359e-05	0	0	0	24820	0	0	0	35386	0	0	0	10280	0	0	0	19914	0	0	0	25118	0	0	5	127044	0	0	0	7182	0
5	63257036	rs202063419	G	A	gnomAD Exomes	PASS	NA	ENST00000323865.3	p.Pro171Ser	p.Pro171Ser	171	4x60	c.511C>T	missense_variant				8	248802	3.21541e-05	0	0	0	16102	0	0	6	34538	0	0	0	9986	0	0	0	18352	0	0	0	21644	0	0	1	111488	0	0	1	6098	0
5	63257035	rs775315146	G	A	gnomAD Exomes	PASS	NA	ENST00000323865.3	p.Pro171Leu	p.Pro171Leu	171	4x60	c.512C>T	missense_variant				1	248852	4.01845e-06	0	0	0	16108	0	0	1	34536	0	0	0	9984	0	0	0	18350	0	0	0	21644	0	0	0	111536	0	0	0	6100	0
5	63257017	rs1445530254	G	A	gnomAD Exomes	PASS	NA	ENST00000323865.3	p.Thr177Ile	p.Thr177Ile	177	NA	c.530C>T	missense_variant				2	248840	8.03729e-06	0	0	0	16094	0	0	1	34534	0	0	0	9996	0	0	0	18354	0	0	0	21648	0	0	0	111528	0	0	0	6094	0
5	63257006	rs1223344777	G	T	gnomAD Exomes	PASS	NA	ENST00000323865.3	p.Arg181Ser	p.Arg181Ser	181	NA	c.541C>A	missense_variant				1	248868	4.01819e-06	0	0	0	16118	0	0	1	34540	0	0	0	9996	0	0	0	18364	0	0	0	21648	0	0	0	111518	0	0	0	6092	0
5	63257002	rs112846276	G	A	gnomAD Exomes,gnomAD Genomes	PASS	PASS	ENST00000323865.3	p.Ser182Leu	p.Ser182Leu	182	NA	c.545C>T	missense_variant	Likely benign	725315		140	280448	0.000499201	2	0	4	24844	0	0	0	35392	0	0	0	10290	0	0	96	19926	1	0	0	25122	0	0	21	127092	0	0	7	7184	0
5	63256997	rs779217199	G	T	gnomAD Exomes,gnomAD Genomes	PASS	PASS	ENST00000323865.3	p.Pro184Thr	p.Pro184Thr	184	NA	c.550C>A	missense_variant				2	280486	7.13048e-06	0	0	1	24848	0	0	1	35394	0	0	0	10290	0	0	0	19932	0	0	0	25124	0	0	0	127108	0	0	0	7190	0
5	63256997	rs779217199	G	A	gnomAD Exomes	PASS	NA	ENST00000323865.3	p.Pro184Ser	p.Pro184Ser	184	NA	c.550C>T	missense_variant				2	249080	8.02955e-06	0	0	0	16134	0	0	0	34546	0	0	0	10000	0	0	0	18372	0	0	0	21648	0	0	0	111678	0	0	0	6102	0
5	63256994	rs1452211745	C	T	gnomAD Genomes	NA	PASS	ENST00000323865.3	p.Asp185Asn	p.Asp185Asn	185	NA	c.553G>A	missense_variant				1	31404	3.18431e-05	0	0	0	8718	0	0	0	848	0	0	0	290	0	0	0	1560	0	0	0	3476	0	0	1	15424	0	0	0	1088	0
5	63256991	rs557845021	C	T	gnomAD Exomes,gnomAD Genomes	PASS	PASS	ENST00000323865.3	p.Ala186Thr	p.Ala186Thr	186	NA	c.556G>A	missense_variant			mnv	2	280688	7.12535e-06	0	0	1	24864	0	0	0	35396	0	0	0	10298	0	0	0	19938	0	0	0	25124	0	0	0	127270	0	0	0	7196	0
5	63256990	rs537559050	G	T	gnomAD Exomes	PASS	NA	ENST00000323865.3	p.Ala186Glu	p.Ala186Glu	186	NA	c.557C>A	missense_variant			mnv	1	249448	4.00885e-06	0	0	0	16156	0	0	0	34556	0	0	0	10016	0	0	0	18376	0	0	0	21648	0	0	0	111982	0	0	0	6110	0
5	63256984	rs149998895	G	C	gnomAD Exomes	PASS	NA	ENST00000323865.3	p.Thr188Ser	p.Thr188Ser	188	NA	c.563C>G	missense_variant				1	249712	4.00461e-06	0	0	0	16176	0	0	0	34562	0	0	0	10020	0	0	0	18374	0	0	0	21648	0	0	1	112216	0	0	0	6110	0
5	63256978	rs1324333436	C	A	gnomAD Exomes,gnomAD Genomes	PASS	PASS	ENST00000323865.3	p.Ser190Ile	p.Ser190Ile	190	NA	c.569G>T	missense_variant				3	281422	1.06601e-05	0	0	0	24906	0	0	0	35414	0	0	0	10330	0	0	0	19936	0	0	0	25124	0	0	3	127902	0	0	0	7202	0
5	63256972	rs781475070	T	A	gnomAD Exomes	PASS	NA	ENST00000323865.3	p.Asp192Val	p.Asp192Val	192	5x36	c.575A>T	missense_variant				1	250122	3.99805e-06	0	0	0	16202	0	0	1	34566	0	0	0	10034	0	0	0	18380	0	0	0	21648	0	0	0	112556	0	0	0	6128	0
5	63256972	rs781475070	T	C	gnomAD Exomes	PASS	NA	ENST00000323865.3	p.Asp192Gly	p.Asp192Gly	192	5x36	c.575A>G	missense_variant				1	250122	3.99805e-06	0	0	0	16202	0	0	0	34566	0	0	0	10034	0	0	0	18380	0	0	0	21648	0	0	1	112556	0	0	0	6128	0
5	63256971	rs1405098010	A	T	gnomAD Exomes	PASS	NA	ENST00000323865.3	p.Asp192Glu	p.Asp192Glu	192	5x36	c.576T>A	missense_variant				1	250110	3.99824e-06	0	0	0	16204	0	0	1	34566	0	0	0	10034	0	0	0	18380	0	0	0	21648	0	0	0	112540	0	0	0	6128	0
5	63256969	rs757525509	T	C	gnomAD Exomes,gnomAD Genomes	PASS	PASS	ENST00000323865.3	p.His193Arg	p.His193Arg	193	5x37	c.578A>G	missense_variant				4	281624	1.42033e-05	0	0	0	24928	0	0	0	35414	0	0	0	10324	0	0	4	19940	0	0	0	25124	0	0	0	128070	0	0	0	7216	0
5	63256958	rs751883662	T	C	gnomAD Exomes	PASS	NA	ENST00000323865.3	p.Ile197Val	p.Ile197Val	197	5x41	c.589A>G	missense_variant				2	250626	7.98002e-06	0	0	0	16234	0	0	0	34572	0	0	0	10052	0	0	0	18388	0	0	0	21648	0	0	2	112990	0	0	0	6128	0
5	63256952	rs763904022	A	G	gnomAD Exomes	PASS	NA	ENST00000323865.3	p.Ser199Pro	p.Ser199Pro	199	5x43	c.595T>C	missense_variant				1	250774	3.98765e-06	0	0	1	16236	0	0	0	34572	0	0	0	10050	0	0	0	18392	0	0	0	21648	0	0	0	113132	0	0	0	6130	0
5	63256933	rs752614842	T	C	gnomAD Exomes	PASS	NA	ENST00000323865.3	p.Tyr205Cys	p.Tyr205Cys	205	5x48	c.614A>G	missense_variant				1	251194	3.98099e-06	0	0	0	16250	0	0	0	34582	0	0	0	10072	0	0	0	18394	0	0	0	21648	0	0	1	113498	0	0	0	6136	0
5	63256931	rs1266156831	T	G	gnomAD Genomes	NA	PASS	ENST00000323865.3	p.Ile206Leu	p.Ile206Leu	206	5x49	c.616A>C	missense_variant				1	31394	3.18532e-05	0	0	0	8706	0	0	0	848	0	0	0	290	0	0	0	1560	0	0	0	3476	0	0	1	15426	0	0	0	1088	0
5	63256930	rs1474599448	A	T	gnomAD Exomes	PASS	NA	ENST00000323865.3	p.Ile206Asn	p.Ile206Asn	206	5x49	c.617T>A	missense_variant				1	251234	3.98035e-06	0	0	0	16250	0	0	0	34582	0	0	0	10072	0	0	0	18394	0	0	0	21648	0	0	1	113540	0	0	0	6134	0
5	63256928	rs1248736722	G	A	gnomAD Exomes	PASS	NA	ENST00000323865.3	p.Pro207Ser	p.Pro207Ser	207	5x50	c.619C>T	missense_variant				1	251260	3.97994e-06	0	0	0	16250	0	0	1	34582	0	0	0	10076	0	0	0	18394	0	0	0	21648	0	0	0	113558	0	0	0	6136	0
5	63256927	rs949518910	G	A	gnomAD Exomes	PASS	NA	ENST00000323865.3	p.Pro207Leu	p.Pro207Leu	207	5x50	c.620C>T	missense_variant				1	251256	3.98e-06	0	0	0	16252	0	0	0	34580	0	0	0	10076	0	0	0	18394	0	0	0	21648	0	0	1	113554	0	0	0	6136	0
5	63256924	rs759529264	A	G	gnomAD Exomes	PASS	NA	ENST00000323865.3	p.Leu208Pro	p.Leu208Pro	208	5x51	c.623T>C	missense_variant				4	251278	1.59186e-05	0	0	0	16254	0	0	1	34580	0	0	0	10076	0	0	0	18394	0	0	0	21648	0	0	0	113576	0	0	3	6134	0
5	63256903	rs760297873	T	C	gnomAD Exomes	PASS	NA	ENST00000323865.3	p.Tyr215Cys	p.Tyr215Cys	215	5x58	c.644A>G	missense_variant				2	251350	7.95703e-06	0	0	0	16248	0	0	0	34590	0	0	0	10076	0	0	0	18392	0	0	0	21648	0	0	2	113642	0	0	0	6138	0
5	63256900	rs1273554893	C	T	gnomAD Exomes	PASS	NA	ENST00000323865.3	p.Gly216Glu	p.Gly216Glu	216	5x59	c.647G>A	missense_variant				1	251352	3.97848e-06	0	0	0	16248	0	0	0	34588	0	0	1	10076	0	0	0	18392	0	0	0	21646	0	0	0	113648	0	0	0	6138	0
5	63256897	rs772760594	C	A	gnomAD Exomes	PASS	NA	ENST00000323865.3	p.Arg217Leu	p.Arg217Leu	217	5x60	c.650G>T	missense_variant				1	251332	3.9788e-06	0	0	1	16242	0	0	0	34588	0	0	0	10074	0	0	0	18392	0	0	0	21642	0	0	0	113644	0	0	0	6134	0
5	63256894	rs769022804	A	T	gnomAD Exomes	PASS	NA	ENST00000323865.3	p.Ile218Lys	p.Ile218Lys	218	5x61	c.653T>A	missense_variant				1	251350	3.97852e-06	0	0	0	16244	0	0	0	34588	0	0	0	10078	0	0	0	18392	0	0	0	21644	0	0	1	113652	0	0	0	6136	0
5	63256890	rs377011173	G	C	gnomAD Exomes	PASS	NA	ENST00000323865.3	p.Phe219Leu	p.Phe219Leu	219	5x62	c.657C>G	missense_variant				1	251330	3.97883e-06	0	0	1	16238	0	0	0	34588	0	0	0	10076	0	0	0	18392	0	0	0	21644	0	0	0	113640	0	0	0	6136	0
5	63256888	rs1800044	C	A	gnomAD Exomes,gnomAD Genomes	PASS	PASS	ENST00000323865.3	p.Arg220Leu	p.Arg220Leu	220	5x63	c.659G>T	missense_variant				1080	282718	0.00382006	2	0	16	24936	0	0	53	35434	0	0	23	10368	0	0	0	19952	0	0	58	25116	1	0	789	129074	1	0	35	7222	0
5	63256883	rs1443653373	C	G	gnomAD Exomes	PASS	NA	ENST00000323865.3	p.Ala222Pro	p.Ala222Pro	222	5x65	c.664G>C	missense_variant				1	251272	3.97975e-06	0	0	0	16228	0	0	0	34586	0	0	0	10078	0	0	0	18388	0	0	0	21640	0	0	1	113602	0	0	0	6136	0
5	63256882	rs746421729	G	A	gnomAD Exomes	PASS	NA	ENST00000323865.3	p.Ala222Val	p.Ala222Val	222	5x65	c.665C>T	missense_variant				1	251236	3.98032e-06	0	0	0	16224	0	0	0	34584	0	0	0	10076	0	0	0	18382	0	0	0	21636	0	0	1	113588	0	0	0	6132	0
5	63256880	rs555710952	G	A	gnomAD Exomes	PASS	NA	ENST00000323865.3	p.Arg223Cys	p.Arg223Cys	223	5x66	c.667C>T	missense_variant				7	251238	2.7862e-05	0	0	0	16220	0	0	5	34578	0	0	0	10076	0	0	0	18384	0	0	0	21636	0	0	1	113596	0	0	0	6134	0
5	63256879	rs757438767	C	T	gnomAD Exomes	PASS	NA	ENST00000323865.3	p.Arg223His	p.Arg223His	223	5x66	c.668G>A	missense_variant				1	251220	3.98057e-06	0	0	0	16216	0	0	0	34578	0	0	0	10076	0	0	1	18382	0	0	0	21640	0	0	0	113580	0	0	0	6134	0
5	63256874	rs1177483577	G	A	gnomAD Exomes	PASS	NA	ENST00000323865.3	p.Arg225Cys	p.Arg225Cys	225	5x68	c.673C>T	missense_variant				1	251146	3.98175e-06	0	0	0	16198	0	0	1	34578	0	0	0	10074	0	0	0	18380	0	0	0	21632	0	0	0	113538	0	0	0	6134	0
5	63256867	rs1427412024	C	A	gnomAD Exomes	PASS	NA	ENST00000323865.3	p.Arg227Leu	p.Arg227Leu	227	5x70	c.680G>T	missense_variant				2	250850	7.97289e-06	0	0	0	16096	0	0	0	34582	0	0	0	10064	0	0	0	18374	0	0	0	21616	0	0	1	113378	0	0	0	6128	0
5	63256844	rs1233452752	TCTC	T	gnomAD Exomes	PASS	NA	ENST00000323865.3	p.Glu234del	p.Glu234del	not msv	not msv	c.700_702delGAG	inframe_deletion				1	250484	3.99227e-06	0	0	0	15968	0	0	1	34576	0	0	0	10050	0	0	0	18378	0	0	0	21636	0	0	0	113142	0	0	0	6118	0
5	63256843	rs1486795930	T	C	gnomAD Genomes	NA	PASS	ENST00000323865.3	p.Lys235Arg	p.Lys235Arg	235	56xN2	c.704A>G	missense_variant				1	31406	3.1841e-05	0	0	0	8718	0	0	0	848	0	0	0	290	0	0	1	1560	0	0	0	3476	0	0	0	15426	0	0	0	1088	0
5	63256840	rs758155850	G	A	gnomAD Exomes	PASS	NA	ENST00000323865.3	p.Thr236Ile	p.Thr236Ile	236	56xN3	c.707C>T	missense_variant				1	250374	3.99402e-06	0	0	1	15982	0	0	0	34574	0	0	0	10046	0	0	0	18378	0	0	0	21618	0	0	0	113044	0	0	0	6118	0
5	63256838	rs201899093	C	T	gnomAD Exomes,gnomAD Genomes	PASS	PASS	ENST00000323865.3	p.Gly237Arg	p.Gly237Arg	237	56xN4	c.709G>A	missense_variant				17	281474	6.03963e-05	0	0	1	24612	0	0	1	35424	0	0	1	10330	0	0	0	19926	0	0	0	25084	0	0	14	128290	0	0	0	7196	0
5	63256837	rs1223852313	C	G	gnomAD Exomes	PASS	NA	ENST00000323865.3	p.Gly237Ala	p.Gly237Ala	237	56xN4	c.710G>C	missense_variant				1	250016	3.99974e-06	0	0	0	15870	0	0	0	34572	0	0	0	10038	0	0	1	18364	0	0	0	21610	0	0	0	112840	0	0	0	6110	0
5	63256831	rs201179587	T	C	gnomAD Exomes	PASS	NA	ENST00000323865.3	p.Asp239Gly	p.Asp239Gly	239	56xN6	c.716A>G	missense_variant				4	249542	1.60294e-05	0	0	0	15792	0	0	0	34572	0	0	0	10032	0	0	4	18358	0	0	0	21518	0	0	0	112554	0	0	0	6110	0
5	63256826	rs761581962	G	C	gnomAD Exomes	PASS	NA	ENST00000323865.3	p.Arg241Gly	p.Arg241Gly	241	56xN8	c.721C>G	missense_variant				1	250042	3.99933e-06	0	0	0	15838	0	0	0	34576	0	0	0	10032	0	0	0	18374	0	0	0	21626	0	0	0	112868	0	0	1	6116	0
5	63256825	rs775709782	C	T	gnomAD Exomes	PASS	NA	ENST00000323865.3	p.Arg241His	p.Arg241His	241	56xN8	c.722G>A	missense_variant				2	249804	8.00628e-06	0	0	0	15746	0	0	0	34576	0	0	0	10030	0	0	0	18374	0	0	0	21620	0	0	0	112732	0	0	0	6114	0
5	63256822	rs1440620503	T	C	gnomAD Exomes	PASS	NA	ENST00000323865.3	p.His242Arg	p.His242Arg	242	56xN9	c.725A>G	missense_variant				1	249878	4.00195e-06	0	0	0	15794	0	0	0	34580	0	0	0	10028	0	0	0	18374	0	0	0	21630	0	0	1	112744	0	0	0	6114	0
5	63256821	rs770336424	A	T	gnomAD Exomes	PASS	NA	ENST00000323865.3	p.His242Gln	p.His242Gln	242	56xN9	c.726T>A	missense_variant				1	249856	4.00231e-06	0	0	0	15778	0	0	1	34578	0	0	0	10030	0	0	0	18372	0	0	0	21630	0	0	0	112740	0	0	0	6114	0
5	63256819	rs150835535	C	G	gnomAD Exomes	PASS	NA	ENST00000323865.3	p.Gly243Ala	p.Gly243Ala	243	56xN10	c.728G>C	missense_variant				1	250100	3.9984e-06	0	0	1	15874	0	0	0	34580	0	0	0	10040	0	0	0	18376	0	0	0	21632	0	0	0	112864	0	0	0	6120	0
5	63256817	rs142264665	C	T	gnomAD Exomes	PASS	NA	ENST00000323865.3	p.Ala244Thr	p.Ala244Thr	244	56xN11	c.730G>A	missense_variant				6	250496	2.39525e-05	0	0	2	15946	0	0	0	34584	0	0	0	10052	0	0	0	18382	0	0	0	21636	0	0	4	113162	0	0	0	6120	0
5	63256813	rs771070406	G	A	gnomAD Exomes	PASS	NA	ENST00000323865.3	p.Ser245Phe	p.Ser245Phe	245	56xN12	c.734C>T	missense_variant				1	250514	3.99179e-06	0	0	0	15948	0	0	0	34586	0	0	0	10054	0	0	0	18384	0	0	1	21634	0	0	0	113172	0	0	0	6122	0
5	63256808	rs202078108	C	T	gnomAD Exomes	PASS	NA	ENST00000323865.3	p.Ala247Thr	p.Ala247Thr	247	56xN14	c.739G>A	missense_variant				4	250504	1.59678e-05	0	0	0	15960	0	0	3	34586	0	0	0	10054	0	0	0	18380	0	0	0	21628	0	0	1	113160	0	0	0	6122	0
5	63256807	rs758546216	G	A	gnomAD Exomes	PASS	NA	ENST00000323865.3	p.Ala247Val	p.Ala247Val	247	56xN14	c.740C>T	missense_variant				1	250464	3.99259e-06	0	0	0	15936	0	0	0	34584	0	0	0	10052	0	0	0	18382	0	0	0	21630	0	0	0	113144	0	0	0	6122	0
5	63256805	rs1468561116	G	A	gnomAD Exomes	PASS	NA	ENST00000323865.3	p.Pro248Ser	p.Pro248Ser	248	56xN15	c.742C>T	missense_variant				1	250488	3.99221e-06	0	0	0	15950	0	0	0	34586	0	0	0	10052	0	0	0	18384	0	0	0	21626	0	0	0	113152	0	0	0	6124	0
5	63256805	rs1468561116	G	T	gnomAD Exomes	PASS	NA	ENST00000323865.3	p.Pro248Thr	p.Pro248Thr	248	56xN15	c.742C>A	missense_variant				1	250488	3.99221e-06	0	0	0	15950	0	0	1	34586	0	0	0	10052	0	0	0	18384	0	0	0	21626	0	0	0	113152	0	0	0	6124	0
5	63256799	rs148698436	G	A	gnomAD Exomes,gnomAD Genomes	PASS	PASS	ENST00000323865.3	p.Pro250Ser	p.Pro250Ser	250	56xN17	c.748C>T	missense_variant				12	281870	4.25728e-05	0	0	12	24640	0	0	0	35434	0	0	0	10346	0	0	0	19946	0	0	0	25110	0	0	0	128566	0	0	0	7214	0
5	63256794	rs753733145	C	G	gnomAD Exomes,gnomAD Genomes	PASS	PASS	ENST00000323865.3	p.Lys251Asn	p.Lys251Asn	251	56xN18	c.753G>C	missense_variant				2	281942	7.09366e-06	0	0	0	24658	0	0	0	35436	0	0	0	10348	0	0	0	19940	0	0	0	25116	0	0	2	128616	0	0	0	7214	0
5	63256789	rs147211774	C	T	gnomAD Exomes	PASS	NA	ENST00000323865.3	p.Ser253Asn	p.Ser253Asn	253	56xN20	c.758G>A	missense_variant				3	250676	1.19676e-05	0	0	0	16004	0	0	0	34590	0	0	0	10064	0	0	0	18382	0	0	0	21632	0	0	3	113268	0	0	0	6122	0
5	63256789	rs147211774	C	A	gnomAD Exomes	PASS	NA	ENST00000323865.3	p.Ser253Ile	p.Ser253Ile	253	56xN20	c.758G>T	missense_variant				1	250676	3.98921e-06	0	0	0	16004	0	0	0	34590	0	0	0	10064	0	0	0	18382	0	0	1	21632	0	0	0	113268	0	0	0	6122	0
5	63256780	rs1317040159	C	G	gnomAD Exomes	PASS	NA	ENST00000323865.3	p.Gly256Ala	p.Gly256Ala	256	56xN23	c.767G>C	missense_variant				1	250704	3.98877e-06	0	0	0	16012	0	0	0	34582	0	0	0	10060	0	0	0	18380	0	0	0	21632	0	0	1	113302	0	0	0	6122	0
5	63256778	rs1305700771	C	T	gnomAD Exomes	PASS	NA	ENST00000323865.3	p.Glu257Lys	p.Glu257Lys	257	56xN24	c.769G>A	missense_variant				1	250716	3.98858e-06	0	0	0	16008	0	0	0	34590	0	0	0	10060	0	0	0	18382	0	0	0	21634	0	0	1	113306	0	0	0	6122	0
5	63256774	rs761266205	G	A	gnomAD Exomes	PASS	NA	ENST00000323865.3	p.Ser258Leu	p.Ser258Leu	258	56xN25	c.773C>T	missense_variant				2	250726	7.97684e-06	0	0	0	16032	0	0	0	34578	0	0	0	10062	0	0	0	18380	0	0	0	21626	0	0	2	113310	0	0	0	6124	0
5	63256768	rs1380997484	C	T	gnomAD Exomes	PASS	NA	ENST00000323865.3	p.Ser260Asn	p.Ser260Asn	260	56xN27	c.779G>A	missense_variant				1	250616	3.99017e-06	0	0	0	15986	0	0	0	34588	0	0	0	10056	0	0	0	18378	0	0	0	21626	0	0	1	113250	0	0	0	6120	0
5	63256762	rs761353761	T	C	gnomAD Exomes	PASS	NA	ENST00000323865.3	p.Asn262Ser	p.Asn262Ser	262	56xN29	c.785A>G	missense_variant				1	250890	3.98581e-06	0	0	0	16098	0	0	0	34588	0	0	0	10064	0	0	0	18376	0	0	0	21624	0	0	0	113406	0	0	0	6122	0
5	63256750		C	T	gnomAD Exomes	PASS	NA	ENST00000323865.3	p.Gly266Asp	p.Gly266Asp	266	56xN33	c.797G>A	missense_variant				1	250906	3.98556e-06	0	0	0	16130	0	0	0	34588	0	0	0	10058	0	0	0	18376	0	0	0	21616	0	0	1	113408	0	0	0	6122	0
5	63256748	rs34158987	C	G	gnomAD Exomes	PASS	NA	ENST00000323865.3	p.Val267Leu	p.Val267Leu	267	56xN34	c.799G>C	missense_variant				1	250888	3.98584e-06	0	0	0	16124	0	0	0	34588	0	0	0	10060	0	0	0	18376	0	0	0	21606	0	0	0	113402	0	0	0	6122	0
5	63256748	rs34158987	C	T	gnomAD Exomes,gnomAD Genomes	PASS	PASS	ENST00000323865.3	p.Val267Met	p.Val267Met	267	56xN34	c.799G>A	missense_variant				5	282282	1.77128e-05	0	0	1	24836	0	0	0	35436	0	0	0	10350	0	0	0	19936	0	0	0	25082	0	0	4	128822	0	0	0	7210	0
5	63256741	rs759986249	C	T	gnomAD Exomes	PASS	NA	ENST00000323865.3	p.Ser269Asn	p.Ser269Asn	269	56xN36	c.806G>A	missense_variant				1	250930	3.98518e-06	0	0	0	16144	0	0	0	34586	0	0	0	10062	0	0	0	18370	0	0	0	21612	0	0	1	113426	0	0	0	6126	0
5	63256741	rs759986249	C	G	gnomAD Exomes	PASS	NA	ENST00000323865.3	p.Ser269Thr	p.Ser269Thr	269	56xN36	c.806G>C	missense_variant				4	250930	1.59407e-05	0	0	0	16144	0	0	0	34586	0	0	0	10062	0	0	0	18370	0	0	0	21612	0	0	4	113426	0	0	0	6126	0
5	63256740	rs777222317	G	T	gnomAD Exomes	PASS	NA	ENST00000323865.3	p.Ser269Arg	p.Ser269Arg	269	56xN36	c.807C>A	missense_variant				1	250920	3.98533e-06	0	0	0	16152	0	0	0	34586	0	0	0	10058	0	0	0	18368	0	0	0	21616	0	0	1	113410	0	0	0	6126	0
5	63256738	rs1443824454	T	TTGCTCTCCACGCCCAGCCTCCAGTTCC	gnomAD Exomes	PASS	NA	ENST00000323865.3	p.Arg261_Ser269dup	p.Arg261_Ser269dup	not msv	not msv	c.782_808dupGGAACTGGAGGCTGGGCGTGGAGAGCA	inframe_insertion				5	251016	1.9919e-05	0	0	0	16174	0	0	5	34584	0	0	0	10066	0	0	0	18372	0	0	0	21612	0	0	0	113476	0	0	0	6126	0
5	63256733	rs771552839	C	T	gnomAD Exomes	PASS	NA	ENST00000323865.3	p.Gly272Arg	p.Gly272Arg	272	56xN39	c.814G>A	missense_variant				2	250970	7.96908e-06	0	0	0	16164	0	0	0	34578	0	0	0	10070	0	0	0	18368	0	0	0	21612	0	0	2	113446	0	0	0	6126	0
5	63256730	rs138074971	C	T	gnomAD Exomes,gnomAD Genomes	PASS	PASS	ENST00000323865.3	p.Gly273Ser	p.Gly273Ser	273	56xN40	c.817G>A	missense_variant				5	282382	1.77065e-05	0	0	5	24888	0	0	0	35424	0	0	0	10356	0	0	0	19930	0	0	0	25072	0	0	0	128896	0	0	0	7212	0
5	63256729	rs1800042	C	T	gnomAD Exomes,gnomAD Genomes	PASS	PASS	ENST00000323865.3	p.Gly273Asp	p.Gly273Asp	273	56xN40	c.818G>A	missense_variant	Benign	779885		386	282390	0.0013669	4	0	0	24888	0	0	8	35434	0	0	14	10360	0	0	310	19932	4	0	4	25074	0	0	37	128890	0	0	5	7212	0
5	63256729	rs1800042	C	A	gnomAD Exomes	PASS	NA	ENST00000323865.3	p.Gly273Val	p.Gly273Val	273	56xN40	c.818G>T	missense_variant				2	250992	7.96838e-06	0	0	1	16174	0	0	0	34586	0	0	0	10070	0	0	1	18372	0	0	0	21598	0	0	0	113466	0	0	0	6126	0
5	63256726	rs373988348	G	C	gnomAD Exomes,gnomAD Genomes	PASS	PASS	ENST00000323865.3	p.Ala274Gly	p.Ala274Gly	274	56xN41	c.821C>G	missense_variant				16	282328	5.66717e-05	0	0	14	24886	0	0	0	35420	0	0	0	10350	0	0	0	19924	0	0	0	25080	0	0	1	128856	0	0	0	7212	0
5	63256724	rs372264021	G	C	gnomAD Exomes	PASS	NA	ENST00000323865.3	p.Leu275Val	p.Leu275Val	275	56xN42	c.823C>G	missense_variant				1	250962	3.98467e-06	0	0	1	16178	0	0	0	34568	0	0	0	10064	0	0	0	18362	0	0	0	21610	0	0	0	113448	0	0	0	6130	0
5	63256712	rs1293191104	C	T	gnomAD Exomes	PASS	NA	ENST00000323865.3	p.Gly279Ser	p.Gly279Ser	279	56xN46	c.835G>A	missense_variant				4	250996	1.59365e-05	0	0	0	16170	0	0	4	34576	0	0	0	10066	0	0	0	18370	0	0	0	21624	0	0	0	113462	0	0	0	6130	0
5	63256708	rs1357859963	G	A	gnomAD Exomes	PASS	NA	ENST00000323865.3	p.Ala280Val	p.Ala280Val	280	56xN47	c.839C>T	missense_variant				1	250930	3.98518e-06	0	0	0	16164	0	0	0	34584	0	0	0	10062	0	0	0	18368	0	0	0	21614	0	0	1	113412	0	0	0	6126	0
5	63256702	rs1361540968	C	T	gnomAD Exomes	PASS	NA	ENST00000323865.3	p.Arg282Lys	p.Arg282Lys	282	56xN49	c.845G>A	missense_variant				1	251002	3.98403e-06	0	0	0	16170	0	0	1	34584	0	0	0	10060	0	0	0	18372	0	0	0	21634	0	0	0	113454	0	0	0	6128	0
5	63256699	rs1287317501	T	G	gnomAD Exomes	PASS	NA	ENST00000323865.3	p.Gln283Pro	p.Gln283Pro	283	56xN50	c.848A>C	missense_variant				1	250998	3.9841e-06	0	0	0	16170	0	0	0	34584	0	0	0	10058	0	0	0	18374	0	0	0	21634	0	0	0	113456	0	0	0	6122	0
5	63256697	rs1406918237	C	T	gnomAD Exomes	PASS	NA	ENST00000323865.3	p.Gly284Ser	p.Gly284Ser	284	56xC50	c.850G>A	missense_variant				1	250976	3.98444e-06	0	0	0	16168	0	0	0	34584	0	0	0	10056	0	0	0	18372	0	0	0	21630	0	0	0	113440	0	0	0	6126	0
5	63256694	rs1164192846	C	T	gnomAD Exomes	PASS	NA	ENST00000323865.3	p.Asp285Asn	p.Asp285Asn	285	56xC49	c.853G>A	missense_variant				1	250928	3.98521e-06	0	0	0	16150	0	0	0	34582	0	0	0	10056	0	0	0	18370	0	0	0	21630	0	0	1	113416	0	0	0	6124	0
5	63256692	rs149284354	G	T	gnomAD Exomes	PASS	NA	ENST00000323865.3	p.Asp285Glu	p.Asp285Glu	285	56xC49	c.855C>A	missense_variant				2	250980	7.96876e-06	0	0	0	16174	0	0	0	34580	0	0	0	10056	0	0	0	18368	0	0	0	21628	0	0	2	113438	0	0	0	6130	0
5	63256692	rs149284354	G	C	gnomAD Exomes,gnomAD Genomes	PASS	PASS	ENST00000323865.3	p.Asp285Glu	p.Asp285Glu	285	56xC49	c.855C>G	missense_variant				2	282378	7.0827e-06	0	0	0	24890	0	0	0	35428	0	0	0	10346	0	0	0	19928	0	0	0	25104	0	0	2	128858	0	0	0	7218	0
5	63256691	rs1366606163	C	G	gnomAD Exomes	PASS	NA	ENST00000323865.3	p.Asp286His	p.Asp286His	286	56xC48	c.856G>C	missense_variant				2	250990	7.96844e-06	0	0	0	16176	0	0	0	34580	0	0	0	10060	0	0	1	18366	0	0	0	21636	0	0	0	113438	0	0	0	6128	0
5	63256685	rs1260684033	C	A	gnomAD Exomes	PASS	NA	ENST00000323865.3	p.Ala288Ser	p.Ala288Ser	288	56xC46	c.862G>T	missense_variant				1	250898	3.98568e-06	0	0	0	16168	0	0	0	34578	0	0	0	10052	0	0	0	18374	0	0	0	21624	0	0	0	113366	0	0	0	6128	0
5	63256685	rs1260684033	C	T	gnomAD Exomes	PASS	NA	ENST00000323865.3	p.Ala288Thr	p.Ala288Thr	288	56xC46	c.862G>A	missense_variant				1	250898	3.98568e-06	0	0	0	16168	0	0	0	34578	0	0	0	10052	0	0	0	18374	0	0	0	21624	0	0	1	113366	0	0	0	6128	0
5	63256684	rs1191018744	G	T	gnomAD Exomes	PASS	NA	ENST00000323865.3	p.Ala288Asp	p.Ala288Asp	288	56xC46	c.863C>A	missense_variant				1	250902	3.98562e-06	0	0	0	16162	0	0	0	34578	0	0	0	10054	0	0	0	18372	0	0	0	21630	0	0	1	113368	0	0	0	6128	0
5	63256667	rs761065498	C	G	gnomAD Exomes	PASS	NA	ENST00000323865.3	p.Glu294Gln	p.Glu294Gln	294	56xC40	c.880G>C	missense_variant				1	250824	3.98686e-06	0	0	0	16178	0	0	0	34574	0	0	0	10056	0	0	0	18370	0	0	0	21630	0	0	1	113276	0	0	0	6128	0
5	63256664	rs772003513	C	G	gnomAD Exomes	PASS	NA	ENST00000323865.3	p.Val295Leu	p.Val295Leu	295	56xC39	c.883G>C	missense_variant				1	250824	3.98686e-06	0	0	0	16184	0	0	0	34570	0	0	0	10056	0	0	0	18374	0	0	0	21632	0	0	1	113268	0	0	0	6128	0
5	63256661	rs925000687	G	A	gnomAD Exomes	PASS	NA	ENST00000323865.3	p.His296Tyr	p.His296Tyr	296	56xC38	c.886C>T	missense_variant				1	250758	3.98791e-06	0	0	0	16188	0	0	0	34568	0	0	0	10054	0	0	0	18374	0	0	0	21632	0	0	1	113200	0	0	0	6130	0
5	63256660		T	G	gnomAD Exomes	PASS	NA	ENST00000323865.3	p.His296Pro	p.His296Pro	296	56xC38	c.887A>C	missense_variant				1	250748	3.98807e-06	0	0	0	16182	0	0	1	34568	0	0	0	10054	0	0	0	18376	0	0	0	21634	0	0	0	113194	0	0	0	6128	0
5	63256658	rs761956170	G	C	gnomAD Exomes,gnomAD Genomes	PASS	PASS	ENST00000323865.3	p.Arg297Gly	p.Arg297Gly	297	56xC37	c.889C>G	missense_variant				3	282062	1.0636e-05	0	0	0	24892	0	0	0	35414	0	0	0	10344	0	0	3	19936	0	0	0	25106	0	0	0	128552	0	0	0	7214	0
5	63256657	rs866709542	C	T	gnomAD Exomes	PASS	NA	ENST00000323865.3	p.Arg297Gln	p.Arg297Gln	297	56xC37	c.890G>A	missense_variant				1	250698	3.98886e-06	0	0	1	16178	0	0	0	34570	0	0	0	10050	0	0	0	18374	0	0	0	21634	0	0	0	113154	0	0	0	6126	0
5	63256655	rs774496102	C	G	gnomAD Exomes,gnomAD Genomes	PASS	PASS	ENST00000323865.3	p.Val298Leu	p.Val298Leu	298	56xC36	c.892G>C	missense_variant				3	282080	1.06353e-05	0	0	1	24892	0	0	0	35414	0	0	0	10344	0	0	0	19938	0	0	0	25110	0	0	2	128560	0	0	0	7212	0
5	63256649	rs201332668	T	C	gnomAD Exomes	PASS	NA	ENST00000323865.3	p.Asn300Asp	p.Asn300Asp	300	56xC34	c.898A>G	missense_variant				1	250598	3.99045e-06	0	0	0	16182	0	0	0	34562	0	0	0	10050	0	0	0	18374	0	0	0	21634	0	0	1	113064	0	0	0	6122	0
5	63256648	rs150096239	T	C	gnomAD Exomes,gnomAD Genomes	PASS	PASS	ENST00000323865.3	p.Asn300Ser	p.Asn300Ser	300	56xC34	c.899A>G	missense_variant				30	281794	0.000106461	0	0	28	24862	0	0	1	35408	0	0	0	10340	0	0	0	19922	0	0	0	25092	0	0	0	128356	0	0	1	7204	0
5	63256648	rs150096239	T	A	gnomAD Exomes	PASS	NA	ENST00000323865.3	p.Asn300Ile	p.Asn300Ile	300	56xC34	c.899A>T	missense_variant				1	250554	3.99116e-06	0	0	0	16184	0	0	0	34560	0	0	0	10052	0	0	1	18368	0	0	0	21632	0	0	0	113028	0	0	0	6120	0
5	63256645	rs367954876	G	A	gnomAD Exomes	PASS	NA	ENST00000323865.3	p.Ser301Phe	p.Ser301Phe	301	56xC33	c.902C>T	missense_variant				12	250480	4.7908e-05	0	0	0	16176	0	0	1	34560	0	0	0	10046	0	0	11	18370	0	0	0	21630	0	0	0	112964	0	0	0	6124	0
5	63256635	rs769656650	G	T	gnomAD Exomes	PASS	NA	ENST00000323865.3	p.His304Gln	p.His304Gln	304	56xC30	c.912C>A	missense_variant				1	250298	3.99524e-06	0	0	0	16190	0	0	0	34556	0	0	0	10044	0	0	0	18364	0	0	0	21630	0	0	0	112788	0	0	0	6116	0
5	63256631	rs745757475	G	A	gnomAD Exomes	PASS	NA	ENST00000323865.3	p.Pro306Ser	p.Pro306Ser	306	56xC28	c.916C>T	missense_variant				1	250192	3.99693e-06	0	0	0	16192	0	0	0	34558	0	0	0	10038	0	0	0	18352	0	0	0	21634	0	0	1	112688	0	0	0	6118	0
5	63256630	rs202228609	G	A	gnomAD Exomes	PASS	NA	ENST00000323865.3	p.Pro306Leu	p.Pro306Leu	306	56xC28	c.917C>T	missense_variant				3	250190	1.19909e-05	0	0	0	16188	0	0	0	34562	0	0	0	10038	0	0	0	18350	0	0	0	21628	0	0	2	112694	0	0	1	6118	0
5	63256622	rs1202886495	T	A	gnomAD Genomes	NA	PASS	ENST00000323865.3	p.Ser309Cys	p.Ser309Cys	309	56xC25	c.925A>T	missense_variant				1	31392	3.18552e-05	0	0	0	8712	0	0	0	848	0	0	0	290	0	0	0	1560	0	0	0	3476	0	0	1	15418	0	0	0	1088	0
5	63256620	rs140681943	G	C	gnomAD Exomes,gnomAD Genomes	PASS	PASS	ENST00000323865.3	p.Ser309Arg	p.Ser309Arg	309	56xC25	c.927C>G	missense_variant				6	281230	2.13349e-05	0	0	6	24876	0	0	0	35408	0	0	0	10318	0	0	0	19922	0	0	0	25110	0	0	0	127792	0	0	0	7198	0
5	63256619	rs751102953	C	T	gnomAD Exomes	PASS	NA	ENST00000323865.3	p.Glu310Lys	p.Glu310Lys	310	56xC24	c.928G>A	missense_variant				3	250062	1.1997e-05	0	0	0	16170	0	0	0	34560	0	0	0	10032	0	0	0	18366	0	0	0	21634	0	0	3	112570	0	0	0	6118	0
5	63256616	rs777494279	C	T	gnomAD Exomes	PASS	NA	ENST00000323865.3	p.Ala311Thr	p.Ala311Thr	311	56xC23	c.931G>A	missense_variant				6	249976	2.40023e-05	0	0	0	16170	0	0	4	34562	0	0	0	10038	0	0	0	18368	0	0	2	21638	0	0	0	112476	0	0	0	6112	0
5	63256609	rs1256589065	G	C	gnomAD Exomes	PASS	NA	ENST00000323865.3	p.Pro313Arg	p.Pro313Arg	313	56xC21	c.938C>G	missense_variant				1	249962	4.00061e-06	0	0	0	16178	0	0	0	34566	0	0	0	10030	0	0	0	18366	0	0	0	21640	0	0	1	112454	0	0	0	6116	0
5	63256606	rs758093561	G	T	gnomAD Exomes	PASS	NA	ENST00000323865.3	p.Thr314Asn	p.Thr314Asn	314	56xC20	c.941C>A	missense_variant				2	249986	8.00045e-06	0	0	0	16190	0	0	2	34566	0	0	0	10024	0	0	0	18370	0	0	0	21640	0	0	0	112468	0	0	0	6116	0
5	63256604	rs899324898	G	A	gnomAD Exomes	PASS	NA	ENST00000323865.3	p.Pro315Ser	p.Pro315Ser	315	56xC19	c.943C>T	missense_variant				1	250056	3.9991e-06	0	0	0	16186	0	0	1	34572	0	0	0	10032	0	0	0	18382	0	0	0	21638	0	0	0	112518	0	0	0	6116	0
5	63256603	rs766800783	G	C	gnomAD Exomes	PASS	NA	ENST00000323865.3	p.Pro315Arg	p.Pro315Arg	315	56xC19	c.944C>G	missense_variant				1	250050	3.9992e-06	0	0	0	16188	0	0	1	34572	0	0	0	10032	0	0	0	18380	0	0	0	21636	0	0	0	112514	0	0	0	6116	0
5	63256603	rs766800783	G	A	gnomAD Exomes	PASS	NA	ENST00000323865.3	p.Pro315Leu	p.Pro315Leu	315	56xC19	c.944C>T	missense_variant				1	250050	3.9992e-06	0	0	0	16188	0	0	0	34572	0	0	0	10032	0	0	0	18380	0	0	0	21636	0	0	1	112514	0	0	0	6116	0
5	63256601	rs1261288982	AAGG	A	gnomAD Exomes	PASS	NA	ENST00000323865.3	p.Pro315del	p.Pro315del	not msv	not msv	c.943_945delCCT	inframe_deletion				3	250026	1.19988e-05	0	0	0	16178	0	0	0	34570	0	0	0	10030	0	0	0	18382	0	0	0	21632	0	0	3	112502	0	0	0	6120	0
5	63256601	rs1261288982	A	G	gnomAD Genomes	NA	PASS	ENST00000323865.3	p.Cys316Arg	p.Cys316Arg	316	56xC18	c.946T>C	missense_variant				1	31394	3.18532e-05	0	0	0	8708	0	0	0	848	0	0	0	288	0	0	0	1560	0	0	0	3476	0	0	1	15426	0	0	0	1088	0
5	63256598	rs756532927	C	G	gnomAD Exomes	PASS	NA	ENST00000323865.3	p.Ala317Pro	p.Ala317Pro	317	56xC17	c.949G>C	missense_variant				1	249808	4.00307e-06	0	0	0	16162	0	0	0	34568	0	0	0	10022	0	0	0	18380	0	0	0	21626	0	0	0	112322	0	0	0	6116	0
5	63256597	rs750826326	G	A	gnomAD Exomes	PASS	NA	ENST00000323865.3	p.Ala317Val	p.Ala317Val	317	56xC17	c.950C>T	missense_variant				2	249906	8.00301e-06	0	0	0	16172	0	0	0	34568	0	0	0	10024	0	0	2	18384	0	0	0	21638	0	0	0	112392	0	0	0	6116	0
5	63256592	rs1395635564	C	A	gnomAD Exomes	PASS	NA	ENST00000323865.3	p.Ala319Ser	p.Ala319Ser	319	56xC15	c.955G>T	missense_variant				1	250112	3.99821e-06	0	0	1	16172	0	0	0	34578	0	0	0	10046	0	0	0	18384	0	0	0	21628	0	0	0	112574	0	0	0	6118	0
5	63256585	rs1470798298	A	G	gnomAD Exomes	PASS	NA	ENST00000323865.3	p.Phe321Ser	p.Phe321Ser	321	56xC13	c.962T>C	missense_variant				1	250380	3.99393e-06	0	0	0	16192	0	0	0	34574	0	0	1	10042	0	0	0	18382	0	0	0	21642	0	0	0	112816	0	0	0	6118	0
5	63256577	rs768080641	T	C	gnomAD Exomes	PASS	NA	ENST00000323865.3	p.Lys324Glu	p.Lys324Glu	324	56xC10	c.970A>G	missense_variant				1	250532	3.99151e-06	0	0	0	16230	0	0	1	34580	0	0	0	10048	0	0	0	18386	0	0	0	21642	0	0	0	112906	0	0	0	6126	0
5	63256577	rs768080641	T	G	gnomAD Genomes	NA	PASS	ENST00000323865.3	p.Lys324Gln	p.Lys324Gln	324	56xC10	c.970A>C	missense_variant				1	31400	3.18471e-05	0	0	1	8712	0	0	0	848	0	0	0	290	0	0	0	1558	0	0	0	3474	0	0	0	15430	0	0	0	1088	0
5	63256573	rs762281720	T	G	gnomAD Exomes	PASS	NA	ENST00000323865.3	p.Asn325Thr	p.Asn325Thr	325	56xC9	c.974A>C	missense_variant				1	250582	3.99071e-06	0	0	0	16238	0	0	0	34582	0	0	0	10054	0	0	0	18390	0	0	0	21642	0	0	0	112936	0	0	0	6126	0
5	63256571	rs1365009552	C	T	gnomAD Exomes	PASS	NA	ENST00000323865.3	p.Glu326Lys	p.Glu326Lys	326	56xC8	c.976G>A	missense_variant				1	250562	3.99103e-06	0	0	0	16232	0	0	0	34582	0	0	0	10048	0	0	0	18390	0	0	0	21638	0	0	0	112928	0	0	0	6130	0
5	63256563	rs200770355	G	T	gnomAD Exomes	PASS	NA	ENST00000323865.3	p.Asn328Lys	p.Asn328Lys	328	56xC6	c.984C>A	missense_variant				2	250636	7.9797e-06	0	0	0	16234	0	0	0	34584	0	0	0	10046	0	0	0	18390	0	0	0	21642	0	0	2	112994	0	0	0	6132	0
5	63256559	rs1236815465	C	G	gnomAD Exomes	PASS	NA	ENST00000323865.3	p.Glu330Gln	p.Glu330Gln	330	56xC4	c.988G>C	missense_variant				1	250664	3.9894e-06	0	0	0	16240	0	0	0	34582	0	0	0	10048	0	0	0	18390	0	0	0	21640	0	0	1	113018	0	0	0	6132	0
5	63256557	rs763135676	C	G	gnomAD Exomes	PASS	NA	ENST00000323865.3	p.Glu330Asp	p.Glu330Asp	330	56xC4	c.990G>C	missense_variant				1	250700	3.98883e-06	0	0	0	16242	0	0	1	34582	0	0	0	10046	0	0	0	18390	0	0	0	21638	0	0	0	113056	0	0	0	6132	0
5	63256555	rs775724917	G	C	gnomAD Exomes	PASS	NA	ENST00000323865.3	p.Ala331Gly	p.Ala331Gly	331	56xC3	c.992C>G	missense_variant				3	250710	1.1966e-05	0	0	0	16242	0	0	0	34580	0	0	0	10044	0	0	0	18390	0	0	0	21644	0	0	1	113070	0	0	0	6128	0
5	63256552	rs769413533	T	G	gnomAD Exomes	PASS	NA	ENST00000323865.3	p.Lys332Thr	p.Lys332Thr	332	56xC2	c.995A>C	missense_variant				1	250830	3.98676e-06	0	0	0	16248	0	0	0	34580	0	0	0	10052	0	0	1	18390	0	0	0	21646	0	0	0	113168	0	0	0	6132	0
5	63256549	rs745690816	C	A	gnomAD Exomes	PASS	NA	ENST00000323865.3	p.Arg333Leu	p.Arg333Leu	333	56xC1	c.998G>T	missense_variant				2	250796	7.97461e-06	0	0	0	16248	0	0	0	34580	0	0	0	10052	0	0	1	18390	0	0	0	21646	0	0	1	113136	0	0	0	6130	0
5	63256547	rs181835946	T	G	gnomAD Exomes,gnomAD Genomes	PASS	PASS	ENST00000323865.3	p.Lys334Gln	p.Lys334Gln	334	6x24	c.1000A>C	missense_variant				98	282298	0.000347151	0	0	4	24962	0	0	31	35430	0	0	0	10342	0	0	0	19950	0	0	1	25120	0	0	60	128662	0	0	2	7218	0
5	63256542	rs200535872	C	T	gnomAD Exomes	PASS	NA	ENST00000323865.3	p.Met335Ile	p.Met335Ile	335	6x25	c.1005G>A	missense_variant				13	251014	5.17899e-05	0	0	0	16248	0	0	0	34580	0	0	0	10062	0	0	0	18392	0	0	0	21646	0	0	0	113340	0	0	0	6132	0
5	63256537	rs1306968077	A	T	gnomAD Exomes	PASS	NA	ENST00000323865.3	p.Leu337Gln	p.Leu337Gln	337	6x27	c.1010T>A	missense_variant				1	251072	3.98292e-06	0	0	0	16250	0	0	1	34582	0	0	0	10064	0	0	0	18394	0	0	0	21648	0	0	0	113388	0	0	0	6132	0
5	63256535	rs1454434636	C	T	gnomAD Exomes	PASS	NA	ENST00000323865.3	p.Ala338Thr	p.Ala338Thr	338	6x28	c.1012G>A	missense_variant				1	251078	3.98283e-06	0	0	0	16244	0	0	0	34582	0	0	0	10064	0	0	0	18394	0	0	0	21648	0	0	0	113398	0	0	0	6134	0
5	63256531	rs777400546	C	G	gnomAD Exomes	PASS	NA	ENST00000323865.3	p.Arg339Pro	p.Arg339Pro	339	6x29	c.1016G>C	missense_variant				3	251088	1.1948e-05	0	0	0	16252	0	0	0	34582	0	0	0	10062	0	0	0	18394	0	0	0	21646	0	0	2	113406	0	0	0	6132	0
5	63256525	rs747762187	C	T	gnomAD Exomes,gnomAD Genomes	PASS	PASS	ENST00000323865.3	p.Arg341Lys	p.Arg341Lys	341	6x31	c.1022G>A	missense_variant				2	282570	7.07789e-06	0	0	2	24964	0	0	0	35432	0	0	0	10358	0	0	0	19954	0	0	0	25124	0	0	0	128898	0	0	0	7224	0
5	63256510	rs756374179	G	A	gnomAD Exomes	PASS	NA	ENST00000323865.3	p.Thr346Met	p.Thr346Met	346	6x36	c.1037C>T	missense_variant				1	251310	3.97915e-06	0	0	0	16252	0	0	1	34586	0	0	0	10070	0	0	0	18394	0	0	0	21648	0	0	0	113604	0	0	0	6140	0
5	63256481	rs750784546	G	T	gnomAD Exomes	PASS	NA	ENST00000323865.3	p.Leu356Ile	p.Leu356Ile	356	6x46	c.1066C>A	missense_variant				1	251458	3.97681e-06	0	0	0	16256	0	0	0	34590	0	0	1	10076	0	0	0	18394	0	0	0	21648	0	0	0	113740	0	0	0	6138	0
5	63256468	rs1242941126	G	A	gnomAD Exomes	PASS	NA	ENST00000323865.3	p.Pro360Leu	p.Pro360Leu	360	6x50	c.1079C>T	missense_variant				1	251482	3.97643e-06	0	0	0	16256	0	0	0	34590	0	0	0	10080	0	0	1	18394	0	0	0	21648	0	0	0	113758	0	0	0	6140	0
5	63256460	rs201890227	T	G	gnomAD Exomes	PASS	NA	ENST00000323865.3	p.Ile363Leu	p.Ile363Leu	363	6x53	c.1087A>C	missense_variant				1	251490	3.9763e-06	0	0	0	16256	0	0	0	34592	0	0	0	10080	0	0	0	18394	0	0	0	21648	0	0	0	113764	0	0	0	6140	0
5	63256460	rs201890227	T	C	gnomAD Exomes	PASS	NA	ENST00000323865.3	p.Ile363Val	p.Ile363Val	363	6x53	c.1087A>G	missense_variant				1	251490	3.9763e-06	0	0	0	16256	0	0	1	34592	0	0	0	10080	0	0	0	18394	0	0	0	21648	0	0	0	113764	0	0	0	6140	0
5	63256459	rs1262622336	A	G	gnomAD Exomes	PASS	NA	ENST00000323865.3	p.Ile363Thr	p.Ile363Thr	363	6x53	c.1088T>C	missense_variant				1	251490	3.9763e-06	0	0	0	16256	0	0	1	34592	0	0	0	10080	0	0	0	18394	0	0	0	21648	0	0	0	113764	0	0	0	6140	0
5	63256457	rs764122815	C	T	gnomAD Exomes	PASS	NA	ENST00000323865.3	p.Val364Met	p.Val364Met	364	6x54	c.1090G>A	missense_variant				1	251486	3.97636e-06	0	0	0	16256	0	0	0	34592	0	0	0	10078	0	0	0	18394	0	0	0	21648	0	0	1	113762	0	0	0	6140	0
5	63256457	rs764122815	C	A	gnomAD Exomes	PASS	NA	ENST00000323865.3	p.Val364Leu	p.Val364Leu	364	6x54	c.1090G>T	missense_variant				1	251486	3.97636e-06	0	0	0	16256	0	0	0	34592	0	0	0	10078	0	0	0	18394	0	0	0	21648	0	0	1	113762	0	0	0	6140	0
5	63256448	rs775635014	C	T	gnomAD Exomes	PASS	NA	ENST00000323865.3	p.Val367Ile	p.Val367Ile	367	6x57	c.1099G>A	missense_variant				5	251488	1.98817e-05	0	0	0	16256	0	0	0	34592	0	0	0	10080	0	0	0	18394	0	0	0	21648	0	0	0	113762	0	0	0	6140	0
5	63256445	rs1360006268	G	C	gnomAD Exomes	PASS	NA	ENST00000323865.3	p.Leu368Val	p.Leu368Val	368	6x58	c.1102C>G	missense_variant				1	251488	3.97633e-06	0	0	0	16254	0	0	0	34592	0	0	0	10080	0	0	0	18394	0	0	0	21648	0	0	0	113764	0	0	0	6140	0
5	63256441	rs765486347	G	A	gnomAD Exomes	PASS	NA	ENST00000323865.3	p.Pro369Leu	p.Pro369Leu	369	6x59	c.1106C>T	missense_variant				1	251494	3.97624e-06	0	0	0	16256	0	0	0	34592	0	0	0	10080	0	0	0	18394	0	0	0	21648	0	0	0	113768	0	0	0	6140	0
5	63256427	rs1327848498	T	C	gnomAD Exomes	PASS	NA	ENST00000323865.3	p.Ser374Gly	p.Ser374Gly	374	NA	c.1120A>G	missense_variant				1	251486	3.97636e-06	0	0	0	16254	0	0	0	34592	0	0	0	10080	0	0	1	18394	0	0	0	21646	0	0	0	113764	0	0	0	6140	0
5	63256415	rs1318556302	G	A	gnomAD Exomes	PASS	NA	ENST00000323865.3	p.Pro378Ser	p.Pro378Ser	378	7x30	c.1132C>T	missense_variant				1	251494	3.97624e-06	0	0	0	16256	0	0	0	34592	0	0	0	10080	0	0	0	18394	0	0	0	21648	0	0	1	113768	0	0	0	6140	0
5	63256411	rs776458272	G	T	gnomAD Exomes	PASS	NA	ENST00000323865.3	p.Thr379Asn	p.Thr379Asn	379	7x31	c.1136C>A	missense_variant				1	251496	3.97621e-06	0	0	0	16256	0	0	0	34592	0	0	0	10080	0	0	0	18394	0	0	0	21648	0	0	1	113770	0	0	0	6140	0
5	63256403	rs746894232	C	T	gnomAD Exomes	PASS	NA	ENST00000323865.3	p.Gly382Ser	p.Gly382Ser	382	7x34	c.1144G>A	missense_variant				3	251496	1.19286e-05	0	0	3	16256	0	0	0	34592	0	0	0	10080	0	0	0	18394	0	0	0	21648	0	0	0	113770	0	0	0	6140	0
5	63256396	rs1385081541	A	C	gnomAD Exomes	PASS	NA	ENST00000323865.3	p.Ile384Arg	p.Ile384Arg	384	7x36	c.1151T>G	missense_variant				1	251496	3.97621e-06	0	0	0	16256	0	0	1	34592	0	0	0	10080	0	0	0	18394	0	0	0	21648	0	0	0	113770	0	0	0	6140	0
5	63256391	rs1339053959	TGATTATGGCGCCCAACAGGGTGGG	T	gnomAD Exomes	PASS	NA	ENST00000323865.3	p.Pro378_Ile385del	p.Pro378_Ile385del	not msv	not msv	c.1132_1155delCCCACCCTGTTGGGCGCCATAATC	inframe_deletion				1	251496	3.97621e-06	0	0	0	16256	0	0	0	34592	0	0	0	10080	0	0	1	18394	0	0	0	21648	0	0	0	113770	0	0	0	6140	0
5	63256390	rs1476586438	T	C	gnomAD Exomes	PASS	NA	ENST00000323865.3	p.Asn386Ser	p.Asn386Ser	386	7x38	c.1157A>G	missense_variant				2	251496	7.95241e-06	0	0	0	16256	0	0	0	34592	0	0	0	10080	0	0	1	18394	0	0	1	21648	0	0	0	113770	0	0	0	6140	0
5	63256381	rs747672805	C	T	gnomAD Exomes	PASS	NA	ENST00000323865.3	p.Gly389Asp	p.Gly389Asp	389	7x41	c.1166G>A	missense_variant				1	251496	3.97621e-06	0	0	0	16256	0	0	0	34592	0	0	0	10080	0	0	0	18394	0	0	0	21648	0	0	0	113770	0	0	0	6140	0
5	63256379	rs778344352	A	G	gnomAD Exomes	PASS	NA	ENST00000323865.3	p.Tyr390His	p.Tyr390His	390	7x42	c.1168T>C	missense_variant				2	251496	7.95241e-06	0	0	0	16256	0	0	0	34592	0	0	0	10080	0	0	0	18394	0	0	0	21648	0	0	0	113770	0	0	0	6140	0
5	63256375	rs1404586951	G	A	gnomAD Genomes	NA	PASS	ENST00000323865.3	p.Ser391Phe	p.Ser391Phe	391	7x43	c.1172C>T	missense_variant				1	31406	3.1841e-05	0	0	1	8712	0	0	0	846	0	0	0	290	0	0	0	1560	0	0	0	3476	0	0	0	15434	0	0	0	1088	0
5	63256372	rs1271172204	T	C	gnomAD Exomes	PASS	NA	ENST00000323865.3	p.Asn392Ser	p.Asn392Ser	392	7x45	c.1175A>G	missense_variant				1	251494	3.97624e-06	0	0	0	16256	0	0	0	34592	0	0	0	10080	0	0	1	18394	0	0	0	21648	0	0	0	113770	0	0	0	6138	0
5	63256369	rs921728780	G	C	gnomAD Exomes	PASS	NA	ENST00000323865.3	p.Ser393Cys	p.Ser393Cys	393	7x46	c.1178C>G	missense_variant				1	251494	3.97624e-06	0	0	1	16256	0	0	0	34592	0	0	0	10080	0	0	0	18394	0	0	0	21648	0	0	0	113770	0	0	0	6138	0
5	63256363	rs1288985628	A	G	gnomAD Exomes	PASS	NA	ENST00000323865.3	p.Leu395Pro	p.Leu395Pro	395	7x48	c.1184T>C	missense_variant				1	251492	3.97627e-06	0	0	0	16256	0	0	0	34590	0	0	0	10080	0	0	0	18394	0	0	0	21648	0	0	1	113770	0	0	0	6138	0
5	63256357	rs754651969	G	A	gnomAD Exomes	PASS	NA	ENST00000323865.3	p.Pro397Leu	p.Pro397Leu	397	7x50	c.1190C>T	missense_variant				2	251490	7.9526e-06	0	0	2	16256	0	0	0	34590	0	0	0	10080	0	0	0	18394	0	0	0	21646	0	0	0	113770	0	0	0	6138	0
5	63256346	rs1270454037	C	T	gnomAD Exomes	PASS	NA	ENST00000323865.3	p.Ala401Thr	p.Ala401Thr	401	7x54	c.1201G>A	missense_variant				1	251488	3.97633e-06	0	0	0	16256	0	0	0	34590	0	0	0	10080	0	0	0	18394	0	0	0	21646	0	0	1	113768	0	0	0	6138	0
5	63256325	rs1217657912	G	C	gnomAD Exomes	PASS	NA	ENST00000323865.3	p.Gln408Glu	p.Gln408Glu	408	8x51	c.1222C>G	missense_variant				1	251494	3.97624e-06	0	0	0	16256	0	0	0	34592	0	0	0	10080	0	0	1	18394	0	0	0	21648	0	0	0	113770	0	0	0	6138	0
5	63256324	rs1337905645	T	C	gnomAD Exomes	PASS	NA	ENST00000323865.3	p.Gln408Arg	p.Gln408Arg	408	8x51	c.1223A>G	missense_variant				1	251494	3.97624e-06	0	0	0	16256	0	0	0	34592	0	0	0	10080	0	0	0	18394	0	0	0	21648	0	0	0	113770	0	0	0	6138	0
5	63256318	rs781594054	G	C	gnomAD Exomes	PASS	NA	ENST00000323865.3	p.Ala410Gly	p.Ala410Gly	410	8x53	c.1229C>G	missense_variant				1	251496	3.97621e-06	0	0	0	16256	0	0	0	34592	0	0	0	10080	0	0	0	18394	0	0	0	21648	0	0	1	113770	0	0	0	6140	0
5	63256308	rs752001226	C	A	gnomAD Exomes	PASS	NA	ENST00000323865.3	p.Lys413Asn	p.Lys413Asn	413	8x56	c.1239G>T	missense_variant				1	251494	3.97624e-06	0	0	0	16256	0	0	0	34592	0	0	0	10080	0	0	0	18394	0	0	0	21648	0	0	1	113768	0	0	0	6140	0
5	63256306		A	G	gnomAD Exomes	PASS	NA	ENST00000323865.3	p.Ile414Thr	p.Ile414Thr	414	8x57	c.1241T>C	missense_variant				1	251492	3.97627e-06	0	0	0	16256	0	0	0	34592	0	0	0	10080	0	0	0	18394	0	0	0	21648	0	0	1	113766	0	0	0	6140	0
5	63256289	rs752821044	A	G	gnomAD Exomes	PASS	NA	ENST00000323865.3	p.Cys420Arg	p.Cys420Arg	420	NA	c.1258T>C	missense_variant				1	251484	3.9764e-06	0	0	0	16252	0	0	0	34592	0	0	0	10080	0	0	0	18394	0	0	0	21648	0	0	0	113764	0	0	0	6138	0
[truncated: 5 more columns]

## Sheet: HTR1B
Chromosome	Position	rsIDs	Reference	Alternate	Source	Filters - exomes	Filters - genomes	Transcript	HGVS Consequence	Protein Consequence	AA Number from gnomAD	Common_numbering_missense	Transcript Consequence	VEP Annotation	ClinVar Clinical Significance	ClinVar Variation ID	Flags	Allele Count	Allele Number	Allele Frequency	Homozygote Count	Hemizygote Count	Allele Count African/African American	Allele Number African/African American	Homozygote Count African/African American	Hemizygote Count African/African American	Allele Count Latino/Admixed American	Allele Number Latino/Admixed American	Homozygote Count Latino/Admixed American	Hemizygote Count Latino/Admixed American	Allele Count Ashkenazi Jewish	Allele Number Ashkenazi Jewish	Homozygote Count Ashkenazi Jewish	Hemizygote Count Ashkenazi Jewish	Allele Count East Asian	Allele Number East Asian	Homozygote Count East Asian	Hemizygote Count East Asian	Allele Count European (Finnish)	Allele Number European (Finnish)	Homozygote Count European (Finnish)	Hemizygote Count European (Finnish)	Allele Count European (non-Finnish)	Allele Number European (non-Finnish)	Homozygote Count European (non-Finnish)	Hemizygote Count European (non-Finnish)	Allele Count Other	Allele Number Other	Homozygote Count Other
6	78173120	rs1173267350	T	C	gnomAD Exomes	PASS	NA	ENST00000369947.2	p.Met1?	p.Met1?	not msv	not msv	c.1A>G	start_lost				1	247574	4.0392e-06	0	0	0	16054	0	0	1	34398	0	0	0	9760	0	0	0	18370	0	0	0	20884	0	0	0	111904	0	0	0	6012	0
6	78173115	rs1467605770	C	G	gnomAD Exomes	PASS	NA	ENST00000369947.2	p.Glu2Asp	p.Glu2Asp	2	NA	c.6G>C	missense_variant				1	247662	4.03776e-06	0	0	0	16050	0	0	0	34404	0	0	0	9760	0	0	0	18370	0	0	0	20908	0	0	0	111984	0	0	0	6018	0
6	78173114	rs148495357	C	G	gnomAD Exomes	PASS	NA	ENST00000369947.2	p.Glu3Gln	p.Glu3Gln	3	NA	c.7G>C	missense_variant				3	248534	1.20708e-05	0	0	2	16114	0	0	1	34434	0	0	0	9834	0	0	0	18374	0	0	0	21090	0	0	0	112334	0	0	0	6060	0
6	78173111	rs1440772703	G	A	gnomAD Exomes	PASS	NA	ENST00000369947.2	p.Pro4Ser	p.Pro4Ser	4	NA	c.10C>T	missense_variant				1	249012	4.01587e-06	0	0	0	16128	0	0	0	34482	0	0	0	9882	0	0	0	18384	0	0	0	21122	0	0	0	112566	0	0	0	6066	0
6	78173108	rs776753830	C	T	gnomAD Exomes	PASS	NA	ENST00000369947.2	p.Gly5Ser	p.Gly5Ser	5	NA	c.13G>A	missense_variant				1	249362	4.01023e-06	0	0	0	16156	0	0	0	34486	0	0	0	9916	0	0	0	18386	0	0	0	21212	0	0	0	112706	0	0	0	6076	0
6	78173107	rs768570316	C	T	gnomAD Exomes	PASS	NA	ENST00000369947.2	p.Gly5Asp	p.Gly5Asp	5	NA	c.14G>A	missense_variant				1	249338	4.01062e-06	0	0	0	16150	0	0	0	34488	0	0	0	9918	0	0	0	18388	0	0	0	21208	0	0	1	112696	0	0	0	6074	0
6	78173100	rs1256359382	C	A	gnomAD Exomes	PASS	NA	ENST00000369947.2	p.Gln7His	p.Gln7His	7	NA	c.21G>T	missense_variant				1	250220	3.99648e-06	0	0	0	16218	0	0	0	34552	0	0	0	9974	0	0	0	18392	0	0	0	21322	0	0	1	113164	0	0	0	6088	0
6	78173095	rs746855180	G	A	gnomAD Exomes	PASS	NA	ENST00000369947.2	p.Ala9Val	p.Ala9Val	9	NA	c.26C>T	missense_variant				1	250580	3.99074e-06	0	0	0	16238	0	0	1	34558	0	0	0	10008	0	0	0	18390	0	0	0	21384	0	0	0	113350	0	0	0	6106	0
6	78173089	rs1484569492	G	A	gnomAD Exomes	PASS	NA	ENST00000369947.2	p.Pro11Leu	p.Pro11Leu	11	NA	c.32C>T	missense_variant				1	250918	3.98537e-06	0	0	0	16240	0	0	0	34580	0	0	0	10042	0	0	0	18394	0	0	0	21450	0	0	0	113508	0	0	0	6122	0
6	78173087	rs770989704	G	A	gnomAD Exomes	PASS	NA	ENST00000369947.2	p.Pro12Ser	p.Pro12Ser	12	NA	c.34C>T	missense_variant				1	250998	3.9841e-06	0	0	0	16242	0	0	0	34584	0	0	0	10046	0	0	0	18394	0	0	0	21476	0	0	1	113532	0	0	0	6122	0
6	78173084	rs146785709	G	A	gnomAD Exomes	PASS	NA	ENST00000369947.2	p.Pro13Ser	p.Pro13Ser	13	NA	c.37C>T	missense_variant				1	251082	3.98276e-06	0	0	1	16244	0	0	0	34590	0	0	0	10052	0	0	0	18394	0	0	0	21506	0	0	0	113570	0	0	0	6126	0
6	78173083	rs777664760	G	A	gnomAD Exomes	PASS	NA	ENST00000369947.2	p.Pro13Leu	p.Pro13Leu	13	NA	c.38C>T	missense_variant				34	251078	0.000135416	0	0	0	16242	0	0	0	34588	0	0	0	10050	0	0	0	18394	0	0	0	21520	0	0	0	113558	0	0	0	6126	0
6	78173080	rs1340121865	G	T	gnomAD Exomes	PASS	NA	ENST00000369947.2	p.Ala14Glu	p.Ala14Glu	14	NA	c.41C>A	missense_variant				1	251116	3.98222e-06	0	0	0	16250	0	0	0	34588	0	0	0	10054	0	0	0	18392	0	0	0	21534	0	0	1	113572	0	0	0	6124	0
6	78173078	rs1335037824	C	T	gnomAD Exomes	PASS	NA	ENST00000369947.2	p.Gly15Ser	p.Gly15Ser	15	NA	c.43G>A	missense_variant				1	251180	3.98121e-06	0	0	0	16256	0	0	0	34588	0	0	0	10050	0	0	1	18392	0	0	0	21566	0	0	0	113596	0	0	0	6124	0
6	78173074	rs753170993	G	A	gnomAD Exomes	PASS	NA	ENST00000369947.2	p.Ser16Phe	p.Ser16Phe	16	NA	c.47C>T	missense_variant				1	251232	3.98038e-06	0	0	0	16254	0	0	1	34590	0	0	0	10060	0	0	0	18394	0	0	0	21578	0	0	0	113620	0	0	0	6126	0
6	78173064	rs781707888	C	G	gnomAD Exomes	PASS	NA	ENST00000369947.2	p.Trp19Cys	p.Trp19Cys	19	NA	c.57G>C	missense_variant				1	251380	3.97804e-06	0	0	0	16254	0	0	1	34590	0	0	0	10070	0	0	0	18394	0	0	0	21626	0	0	0	113704	0	0	0	6128	0
6	78173060	rs755489481	G	A	gnomAD Exomes	PASS	NA	ENST00000369947.2	p.Pro21Ser	p.Pro21Ser	21	NA	c.61C>T	missense_variant				1	251430	3.97725e-06	0	0	0	16256	0	0	0	34590	0	0	0	10072	0	0	0	18394	0	0	0	21634	0	0	1	113734	0	0	0	6134	0
6	78173056	rs751856435	T	G	gnomAD Exomes	PASS	NA	ENST00000369947.2	p.Gln22Pro	p.Gln22Pro	22	NA	c.65A>C	missense_variant				2	251430	7.9545e-06	0	0	0	16256	0	0	0	34590	0	0	0	10076	0	0	0	18394	0	0	0	21632	0	0	0	113732	0	0	0	6134	0
6	78173045	rs1426278000	A	C	gnomAD Exomes	PASS	NA	ENST00000369947.2	p.Ser26Ala	p.Ser26Ala	26	NA	c.76T>G	missense_variant				1	251440	3.97709e-06	0	0	0	16256	0	0	0	34580	0	0	0	10080	0	0	0	18392	0	0	0	21648	0	0	1	113732	0	0	0	6136	0
6	78173041	rs140068707	G	A	gnomAD Exomes	PASS	NA	ENST00000369947.2	p.Ser27Phe	p.Ser27Phe	27	NA	c.80C>T	missense_variant				24	251464	9.54411e-05	1	0	1	16256	0	0	0	34590	0	0	0	10078	0	0	0	18394	0	0	0	21642	0	0	0	113752	0	0	0	6136	0
6	78173039	rs377111845	C	G	gnomAD Genomes	NA	PASS	ENST00000369947.2	p.Ala28Pro	p.Ala28Pro	28	NA	c.82G>C	missense_variant				1	31386	3.18613e-05	0	0	1	8708	0	0	0	848	0	0	0	290	0	0	0	1560	0	0	0	3476	0	0	0	15420	0	0	0	1084	0
6	78173039	rs377111845	C	T	gnomAD Exomes	PASS	NA	ENST00000369947.2	p.Ala28Thr	p.Ala28Thr	28	NA	c.82G>A	missense_variant				1	251462	3.97674e-06	0	0	1	16256	0	0	0	34590	0	0	0	10080	0	0	0	18394	0	0	0	21644	0	0	0	113746	0	0	0	6136	0
6	78173036	rs375645956	G	C	gnomAD Exomes	PASS	NA	ENST00000369947.2	p.Pro29Ala	p.Pro29Ala	29	NA	c.85C>G	missense_variant				1	251474	3.97655e-06	0	0	1	16256	0	0	0	34590	0	0	0	10078	0	0	0	18394	0	0	0	21648	0	0	0	113754	0	0	0	6138	0
6	78173036	rs375645956	G	A	gnomAD Exomes	PASS	NA	ENST00000369947.2	p.Pro29Ser	p.Pro29Ser	29	NA	c.85C>T	missense_variant				1	251474	3.97655e-06	0	0	0	16256	0	0	0	34590	0	0	0	10078	0	0	0	18394	0	0	0	21648	0	0	1	113754	0	0	0	6138	0
6	78173032	rs776692520	G	C	gnomAD Exomes	PASS	NA	ENST00000369947.2	p.Ser30Cys	p.Ser30Cys	30	NA	c.89C>G	missense_variant				2	251476	7.95305e-06	0	0	0	16256	0	0	0	34592	0	0	0	10078	0	0	0	18394	0	0	0	21648	0	0	0	113754	0	0	0	6138	0
6	78173021	rs1285079772	T	A	gnomAD Exomes	PASS	NA	ENST00000369947.2	p.Ser34Cys	p.Ser34Cys	34	NA	c.100A>T	missense_variant				1	251484	3.9764e-06	0	0	0	16256	0	0	0	34590	0	0	0	10078	0	0	0	18394	0	0	0	21648	0	0	1	113764	0	0	0	6138	0
6	78173018	rs200659363	C	T	gnomAD Exomes	PASS	NA	ENST00000369947.2	p.Ala35Thr	p.Ala35Thr	35	NA	c.103G>A	missense_variant				2	251486	7.95273e-06	0	0	0	16256	0	0	0	34590	0	0	0	10078	0	0	0	18394	0	0	0	21648	0	0	2	113764	0	0	0	6140	0
6	78173017	rs771922182	G	A	gnomAD Exomes	PASS	NA	ENST00000369947.2	p.Ala35Val	p.Ala35Val	35	NA	c.104C>T	missense_variant				1	251486	3.97636e-06	0	0	0	16256	0	0	0	34590	0	0	0	10078	0	0	0	18394	0	0	0	21648	0	0	0	113764	0	0	0	6140	0
6	78173015	rs200072518	T	C	gnomAD Exomes	PASS	NA	ENST00000369947.2	p.Lys36Glu	p.Lys36Glu	36	NA	c.106A>G	missense_variant				1	251490	3.9763e-06	0	0	0	16256	0	0	0	34590	0	0	0	10078	0	0	1	18394	0	0	0	21648	0	0	0	113768	0	0	0	6140	0
6	78173012	rs375937396	C	T	gnomAD Exomes	PASS	NA	ENST00000369947.2	p.Asp37Asn	p.Asp37Asn	37	NA	c.109G>A	missense_variant				1	251488	3.97633e-06	0	0	0	16256	0	0	0	34590	0	0	0	10078	0	0	1	18394	0	0	0	21648	0	0	0	113766	0	0	0	6140	0
6	78173010	rs1405209370	G	T	gnomAD Exomes	PASS	NA	ENST00000369947.2	p.Asp37Glu	p.Asp37Glu	37	NA	c.111C>A	missense_variant				1	251486	3.97636e-06	0	0	0	16256	0	0	1	34590	0	0	0	10078	0	0	0	18394	0	0	0	21648	0	0	0	113764	0	0	0	6140	0
6	78173006	rs769758176	TGTA	T	gnomAD Exomes	PASS	NA	ENST00000369947.2	p.Tyr38del	p.Tyr38del	not msv	not msv	c.112_114delTAC	inframe_deletion				2	251492	7.95254e-06	0	0	0	16256	0	0	1	34592	0	0	0	10080	0	0	0	18394	0	0	0	21648	0	0	1	113766	0	0	0	6140	0
6	78173006	rs769758176	T	C	gnomAD Exomes	PASS	NA	ENST00000369947.2	p.Ile39Val	p.Ile39Val	39	NA	c.115A>G	missense_variant				6	251492	2.38576e-05	0	0	1	16256	0	0	1	34592	0	0	0	10080	0	0	0	18394	0	0	0	21648	0	0	4	113766	0	0	0	6140	0
6	78173002	rs1391890305	T	G	gnomAD Exomes	PASS	NA	ENST00000369947.2	p.Tyr40Ser	p.Tyr40Ser	40	NA	c.119A>C	missense_variant				1	251494	3.97624e-06	0	0	0	16256	0	0	0	34592	0	0	0	10078	0	0	0	18394	0	0	0	21648	0	0	0	113770	0	0	0	6140	0
6	78172991	rs1193783064	T	C	gnomAD Exomes	PASS	NA	ENST00000369947.2	p.Ile44Val	p.Ile44Val	44	NA	c.130A>G	missense_variant				1	251496	3.97621e-06	0	0	0	16256	0	0	0	34592	0	0	0	10080	0	0	0	18394	0	0	0	21648	0	0	0	113770	0	0	1	6140	0
6	78172989	rs1478483813	G	C	gnomAD Exomes	PASS	NA	ENST00000369947.2	p.Ile44Met	p.Ile44Met	44	NA	c.132C>G	missense_variant				1	251496	3.97621e-06	0	0	0	16256	0	0	0	34592	0	0	0	10080	0	0	0	18394	0	0	0	21648	0	0	0	113770	0	0	0	6140	0
6	78172988	rs139152500	A	G	gnomAD Exomes,gnomAD Genomes	PASS	PASS	ENST00000369947.2	p.Ser45Pro	p.Ser45Pro	45	1x28	c.133T>C	missense_variant				2	282886	7.06999e-06	0	0	2	24962	0	0	0	35440	0	0	0	10370	0	0	0	19952	0	0	0	25124	0	0	0	129200	0	0	0	7222	0
6	78172987	rs1283036441	G	C	gnomAD Genomes	NA	PASS	ENST00000369947.2	p.Ser45Cys	p.Ser45Cys	45	1x28	c.134C>G	missense_variant				1	31410	3.1837e-05	0	0	1	8716	0	0	0	848	0	0	0	290	0	0	0	1560	0	0	0	3476	0	0	0	15434	0	0	0	1086	0
6	78172984	rs1198079043	A	G	gnomAD Exomes	PASS	NA	ENST00000369947.2	p.Leu46Pro	p.Leu46Pro	46	1x29	c.137T>C	missense_variant				1	251496	3.97621e-06	0	0	0	16256	0	0	0	34592	0	0	0	10080	0	0	0	18394	0	0	0	21648	0	0	0	113770	0	0	1	6140	0
6	78172982	rs780263216	G	A	gnomAD Exomes	PASS	NA	ENST00000369947.2	p.Pro47Ser	p.Pro47Ser	47	1x30	c.139C>T	missense_variant				2	251496	7.95241e-06	0	0	0	16256	0	0	0	34592	0	0	0	10080	0	0	0	18394	0	0	0	21648	0	0	1	113770	0	0	0	6140	0
6	78172982	rs780263216	G	T	gnomAD Exomes	PASS	NA	ENST00000369947.2	p.Pro47Thr	p.Pro47Thr	47	1x30	c.139C>A	missense_variant				2	251496	7.95241e-06	0	0	0	16256	0	0	0	34592	0	0	0	10080	0	0	0	18394	0	0	0	21648	0	0	2	113770	0	0	0	6140	0
6	78172975	rs758839736	T	G	gnomAD Exomes	PASS	NA	ENST00000369947.2	p.Lys49Thr	p.Lys49Thr	49	1x32	c.146A>C	missense_variant				1	251496	3.97621e-06	0	0	0	16256	0	0	0	34592	0	0	0	10080	0	0	1	18394	0	0	0	21648	0	0	0	113770	0	0	0	6140	0
6	78172973	rs750043441	C	T	gnomAD Exomes	PASS	NA	ENST00000369947.2	p.Val50Ile	p.Val50Ile	50	1x33	c.148G>A	missense_variant				1	251494	3.97624e-06	0	0	0	16256	0	0	0	34592	0	0	0	10080	0	0	0	18394	0	0	0	21648	0	0	1	113768	0	0	0	6140	0
6	78172969	rs765001832	A	G	gnomAD Exomes	PASS	NA	ENST00000369947.2	p.Leu51Pro	p.Leu51Pro	51	1x34	c.152T>C	missense_variant			mnv	1	251496	3.97621e-06	0	0	0	16256	0	0	0	34592	0	0	0	10080	0	0	0	18394	0	0	0	21648	0	0	1	113770	0	0	0	6140	0
6	78172964	rs1219326802	C	T	gnomAD Exomes	PASS	NA	ENST00000369947.2	p.Val53Ile	p.Val53Ile	53	1x36	c.157G>A	missense_variant				1	251492	3.97627e-06	0	0	0	16256	0	0	1	34592	0	0	0	10078	0	0	0	18394	0	0	0	21648	0	0	0	113768	0	0	0	6140	0
6	78172961	rs1442529720	T	C	gnomAD Genomes	NA	PASS	ENST00000369947.2	p.Met54Val	p.Met54Val	54	1x37	c.160A>G	missense_variant				1	31404	3.18431e-05	0	0	1	8716	0	0	0	846	0	0	0	290	0	0	0	1558	0	0	0	3476	0	0	0	15430	0	0	0	1088	0
6	78172951	rs1342445179	G	T	gnomAD Exomes	PASS	NA	ENST00000369947.2	p.Ala57Glu	p.Ala57Glu	57	1x40	c.170C>A	missense_variant				1	251486	3.97636e-06	0	0	0	16256	0	0	0	34592	0	0	0	10080	0	0	0	18394	0	0	0	21646	0	0	1	113766	0	0	0	6136	0
6	78172949	rs199682585	G	C	gnomAD Exomes	PASS	NA	ENST00000369947.2	p.Leu58Val	p.Leu58Val	58	1x41	c.172C>G	missense_variant				2	251492	7.95254e-06	0	0	0	16256	0	0	2	34592	0	0	0	10080	0	0	0	18394	0	0	0	21648	0	0	0	113770	0	0	0	6136	0
6	78172949	rs199682585	G	A	gnomAD Exomes	PASS	NA	ENST00000369947.2	p.Leu58Phe	p.Leu58Phe	58	1x41	c.172C>T	missense_variant				1	251492	3.97627e-06	0	0	0	16256	0	0	0	34592	0	0	0	10080	0	0	0	18394	0	0	0	21648	0	0	1	113770	0	0	0	6136	0
6	78172948	rs1436360198	A	G	gnomAD Exomes	PASS	NA	ENST00000369947.2	p.Leu58Pro	p.Leu58Pro	58	1x41	c.173T>C	missense_variant				1	251482	3.97643e-06	0	0	0	16256	0	0	1	34592	0	0	0	10080	0	0	0	18394	0	0	0	21648	0	0	0	113760	0	0	0	6136	0
6	78172946	rs1332080529	T	C	gnomAD Exomes	PASS	NA	ENST00000369947.2	p.Ile59Val	p.Ile59Val	59	1x42	c.175A>G	missense_variant				1	251488	3.97633e-06	0	0	0	16256	0	0	0	34592	0	0	0	10078	0	0	0	18394	0	0	0	21648	0	0	1	113768	0	0	0	6136	0
6	78172942	rs763726263	G	A	gnomAD Exomes	PASS	NA	ENST00000369947.2	p.Thr60Ile	p.Thr60Ile	60	1x43	c.179C>T	missense_variant				2	251492	7.95254e-06	0	0	0	16256	0	0	0	34592	0	0	0	10080	0	0	0	18394	0	0	0	21648	0	0	2	113770	0	0	0	6136	0
6	78172921	rs200718719	T	C	gnomAD Exomes	PASS	NA	ENST00000369947.2	p.Asn67Ser	p.Asn67Ser	67	1x50	c.200A>G	missense_variant				4	251482	1.59057e-05	0	0	0	16256	0	0	1	34592	0	0	1	10078	0	0	0	18394	0	0	0	21644	0	0	2	113766	0	0	0	6136	0
6	78172919	rs561026594	C	T	gnomAD Exomes	PASS	NA	ENST00000369947.2	p.Ala68Thr	p.Ala68Thr	68	1x51	c.202G>A	missense_variant				1	251480	3.97646e-06	0	0	0	16256	0	0	0	34592	0	0	0	10078	0	0	1	18394	0	0	0	21642	0	0	0	113766	0	0	0	6136	0
6	78172909	rs199727324	A	G	gnomAD Exomes	PASS	NA	ENST00000369947.2	p.Ile71Thr	p.Ile71Thr	71	1x54	c.212T>C	missense_variant				3	251482	1.19293e-05	0	0	0	16256	0	0	0	34592	0	0	0	10078	0	0	0	18394	0	0	0	21646	0	0	3	113766	0	0	0	6134	0
6	78172906	rs1179408892	G	A	gnomAD Exomes	PASS	NA	ENST00000369947.2	p.Ala72Val	p.Ala72Val	72	1x55	c.215C>T	missense_variant				1	251480	3.97646e-06	0	0	0	16256	0	0	0	34592	0	0	0	10076	0	0	0	18394	0	0	0	21646	0	0	1	113766	0	0	0	6134	0
6	78172906	rs1179408892	G	T	gnomAD Exomes	PASS	NA	ENST00000369947.2	p.Ala72Asp	p.Ala72Asp	72	1x55	c.215C>A	missense_variant				1	251480	3.97646e-06	0	0	0	16256	0	0	0	34592	0	0	1	10076	0	0	0	18394	0	0	0	21646	0	0	0	113766	0	0	0	6134	0
6	78172903	rs748401697	G	A	gnomAD Exomes,gnomAD Genomes	PASS	PASS	ENST00000369947.2	p.Thr73Ile	p.Thr73Ile	73	1x56	c.218C>T	missense_variant				3	282890	1.06048e-05	0	0	0	24972	0	0	0	35440	0	0	0	10368	0	0	2	19954	0	0	0	25120	0	0	0	129200	0	0	1	7220	0
6	78172895	rs768775173	G	A	gnomAD Exomes	PASS	NA	ENST00000369947.2	p.Arg76Trp	p.Arg76Trp	76	1x59	c.226C>T	missense_variant				2	251484	7.95279e-06	0	0	1	16256	0	0	0	34592	0	0	0	10078	0	0	0	18394	0	0	0	21646	0	0	1	113768	0	0	0	6134	0
6	78172894	rs1320155895	C	T	gnomAD Exomes	PASS	NA	ENST00000369947.2	p.Arg76Gln	p.Arg76Gln	76	1x59	c.227G>A	missense_variant				3	251488	1.1929e-05	0	0	0	16256	0	0	3	34592	0	0	0	10080	0	0	0	18394	0	0	0	21648	0	0	0	113768	0	0	0	6134	0
6	78172857	rs267601132	G	C	gnomAD Exomes	PASS	NA	ENST00000369947.2	p.Ile88Met	p.Ile88Met	88	2x43	c.264C>G	missense_variant				1	251482	3.97643e-06	0	0	0	16256	0	0	0	34592	0	0	0	10078	0	0	0	18394	0	0	0	21644	0	0	1	113762	0	0	0	6140	0
6	78172856	rs1440474263	C	G	gnomAD Genomes	NA	PASS	ENST00000369947.2	p.Ala89Pro	p.Ala89Pro	89	2x44	c.265G>C	missense_variant				1	31406	3.1841e-05	0	0	0	8714	0	0	0	848	0	0	0	290	0	0	0	1560	0	0	1	3476	0	0	0	15430	0	0	0	1088	0
6	78172847	rs200352111	C	T	gnomAD Exomes	PASS	NA	ENST00000369947.2	p.Ala92Thr	p.Ala92Thr	92	2x47	c.274G>A	missense_variant				1	251468	3.97665e-06	0	0	0	16254	0	0	0	34592	0	0	1	10078	0	0	0	18394	0	0	0	21648	0	0	0	113748	0	0	0	6138	0
6	78172846	rs544367019	G	A	gnomAD Exomes	PASS	NA	ENST00000369947.2	p.Ala92Val	p.Ala92Val	92	2x47	c.275C>T	missense_variant				1	251470	3.97662e-06	0	0	0	16256	0	0	0	34592	0	0	0	10076	0	0	1	18394	0	0	0	21646	0	0	0	113752	0	0	0	6138	0
6	78172844	rs753565408	C	A	gnomAD Exomes	PASS	NA	ENST00000369947.2	p.Val93Phe	p.Val93Phe	93	2x48	c.277G>T	missense_variant				1	251462	3.97674e-06	0	0	0	16256	0	0	0	34592	0	0	0	10076	0	0	0	18394	0	0	0	21646	0	0	0	113744	0	0	0	6138	0
6	78172844	rs753565408	C	T	gnomAD Exomes	PASS	NA	ENST00000369947.2	p.Val93Ile	p.Val93Ile	93	2x48	c.277G>A	missense_variant				1	251462	3.97674e-06	0	0	0	16256	0	0	0	34592	0	0	0	10076	0	0	0	18394	0	0	0	21646	0	0	1	113744	0	0	0	6138	0
6	78172840	rs1459758778	G	C	gnomAD Genomes	NA	PASS	ENST00000369947.2	p.Thr94Ser	p.Thr94Ser	94	2x49	c.281C>G	missense_variant				1	31398	3.18492e-05	0	0	1	8710	0	0	0	848	0	0	0	290	0	0	0	1560	0	0	0	3476	0	0	0	15432	0	0	0	1082	0
6	78172806	rs575410261	G	C	gnomAD Exomes	PASS	NA	ENST00000369947.2	p.Ile105Met	p.Ile105Met	105	2x59	c.315C>G	missense_variant				2	251436	7.95431e-06	0	0	0	16254	0	0	0	34592	0	0	0	10078	0	0	0	18394	0	0	0	21648	0	0	0	113720	0	0	0	6134	0
6	78172805	rs202077759	T	C	gnomAD Exomes	PASS	NA	ENST00000369947.2	p.Ser106Gly	p.Ser106Gly	106	2x60	c.316A>G	missense_variant				1	251436	3.97716e-06	0	0	0	16254	0	0	0	34592	0	0	1	10078	0	0	0	18394	0	0	0	21648	0	0	0	113718	0	0	0	6136	0
6	78172799	rs1380657850	T	G	gnomAD Exomes	PASS	NA	ENST00000369947.2	p.Met108Leu	p.Met108Leu	108	2x62	c.322A>C	missense_variant				1	251432	3.97722e-06	0	0	0	16254	0	0	0	34592	0	0	0	10078	0	0	0	18394	0	0	0	21648	0	0	0	113714	0	0	1	6136	0
6	78172796	rs1179538574	A	G	gnomAD Exomes	PASS	NA	ENST00000369947.2	p.Tyr109His	p.Tyr109His	109	2x63	c.325T>C	missense_variant				1	251424	3.97735e-06	0	0	0	16254	0	0	1	34592	0	0	0	10078	0	0	0	18394	0	0	0	21646	0	0	0	113708	0	0	0	6136	0
6	78172792	rs558616082	G	C	gnomAD Exomes,gnomAD Genomes	PASS	PASS	ENST00000369947.2	p.Thr110Ser	p.Thr110Ser	110	2x64	c.329C>G	missense_variant				4	282826	1.4143e-05	0	0	4	24970	0	0	0	35440	0	0	0	10366	0	0	0	19954	0	0	0	25120	0	0	0	129138	0	0	0	7222	0
6	78172787	rs751329194	T	A	gnomAD Exomes	PASS	NA	ENST00000369947.2	p.Thr112Ser	p.Thr112Ser	112	2x66	c.334A>T	missense_variant				14	251380	5.56926e-05	0	0	0	16252	0	0	0	34592	0	0	0	10076	0	0	0	18394	0	0	0	21646	0	0	0	113670	0	0	0	6134	0
6	78172786	rs766185619	G	T	gnomAD Exomes	PASS	NA	ENST00000369947.2	p.Thr112Asn	p.Thr112Asn	112	2x66	c.335C>A	missense_variant				8	251388	3.18233e-05	0	0	0	16250	0	0	0	34592	0	0	0	10076	0	0	0	18394	0	0	0	21644	0	0	8	113682	0	0	0	6134	0
6	78172776	rs1281433563	C	A	gnomAD Exomes	PASS	NA	ENST00000369947.2	p.Trp115Cys	p.Trp115Cys	115	NA	c.345G>T	missense_variant				1	251342	3.97864e-06	0	0	0	16252	0	0	0	34588	0	0	0	10076	0	0	0	18394	0	0	1	21640	0	0	0	113638	0	0	0	6138	0
6	78172769	rs1353505219	C	A	gnomAD Exomes	PASS	NA	ENST00000369947.2	p.Gly118Cys	p.Gly118Cys	118	3x21	c.352G>T	missense_variant				1	251334	3.97877e-06	0	0	0	16254	0	0	0	34586	0	0	0	10076	0	0	0	18394	0	0	0	21640	0	0	1	113636	0	0	0	6132	0
6	78172760	rs1242722680	C	T	gnomAD Exomes	PASS	NA	ENST00000369947.2	p.Val121Ile	p.Val121Ile	121	3x24	c.361G>A	missense_variant				2	251274	7.95944e-06	0	0	0	16250	0	0	2	34588	0	0	0	10074	0	0	0	18394	0	0	0	21634	0	0	0	113590	0	0	0	6128	0
6	78172750	rs130060	A	C	gnomAD Exomes,gnomAD Genomes	PASS	PASS	ENST00000369947.2	p.Phe124Cys	p.Phe124Cys	124	3x27	c.371T>G	missense_variant				2772	282684	0.009806	20	0	51	24966	0	0	319	35434	0	0	152	10360	0	0	2	19954	0	0	234	25116	1	0	1749	129022	17	0	89	7216	1
6	78172750	rs130060	A	G	gnomAD Exomes	PASS	NA	ENST00000369947.2	p.Phe124Ser	p.Phe124Ser	124	3x27	c.371T>C	missense_variant				1	251286	3.97953e-06	0	0	0	16254	0	0	0	34586	0	0	0	10070	0	0	0	18394	0	0	0	21642	0	0	1	113596	0	0	0	6128	0
6	78172748		A	C	gnomAD Exomes	PASS	NA	ENST00000369947.2	p.Trp125Gly	p.Trp125Gly	125	3x28	c.373T>G	missense_variant				1	251270	3.97978e-06	0	0	0	16252	0	0	0	34586	0	0	0	10070	0	0	0	18394	0	0	0	21638	0	0	1	113584	0	0	0	6130	0
6	78172741	rs200726002	G	A	gnomAD Exomes,gnomAD Genomes	PASS	PASS	ENST00000369947.2	p.Ser127Leu	p.Ser127Leu	127	3x30	c.380C>T	missense_variant				8	282660	2.83026e-05	0	0	0	24960	0	0	0	35434	0	0	0	10360	0	0	5	19954	0	0	0	25116	0	0	3	129002	0	0	0	7218	0
6	78172723	rs1178483494	C	A	gnomAD Genomes	NA	PASS	ENST00000369947.2	p.Cys133Phe	p.Cys133Phe	133	3x36	c.398G>T	missense_variant				1	31402	3.18451e-05	0	0	0	8716	0	0	0	848	0	0	0	290	0	0	0	1560	0	0	0	3476	0	0	1	15426	0	0	0	1086	0
6	78172711	rs1418988811	A	G	gnomAD Exomes	PASS	NA	ENST00000369947.2	p.Ile137Thr	p.Ile137Thr	137	3x40	c.410T>C	missense_variant				1	251252	3.98007e-06	0	0	0	16244	0	0	1	34582	0	0	0	10068	0	0	0	18394	0	0	0	21640	0	0	0	113578	0	0	0	6130	0
6	78172696	rs779284436	A	G	gnomAD Exomes	PASS	NA	ENST00000369947.2	p.Val142Ala	p.Val142Ala	142	3x45	c.425T>C	missense_variant				1	251296	3.97937e-06	0	0	0	16248	0	0	0	34586	0	0	0	10070	0	0	0	18394	0	0	0	21640	0	0	1	113608	0	0	0	6134	0
6	78172673	rs202012894	C	A	gnomAD Exomes,gnomAD Genomes	PASS	PASS	ENST00000369947.2	p.Ala150Ser	p.Ala150Ser	150	3x53	c.448G>T	missense_variant				13	282706	4.59842e-05	0	0	4	24964	0	0	0	35434	0	0	0	10364	0	0	0	19954	0	0	0	25120	0	0	9	129036	0	0	0	7218	0
6	78172670	rs777633425	T	A	gnomAD Exomes	PASS	NA	ENST00000369947.2	p.Ile151Phe	p.Ile151Phe	151	3x54	c.451A>T	missense_variant				1	251312	3.97912e-06	0	0	1	16250	0	0	0	34588	0	0	0	10072	0	0	0	18394	0	0	0	21644	0	0	0	113614	0	0	0	6134	0
6	78172658	rs780598773	C	A	gnomAD Exomes	PASS	NA	ENST00000369947.2	p.Val155Leu	p.Val155Leu	155	34x51	c.463G>T	missense_variant				1	251276	3.97969e-06	0	0	0	16240	0	0	0	34588	0	0	0	10076	0	0	0	18392	0	0	0	21636	0	0	0	113596	0	0	0	6132	0
6	78172657	rs754897182	A	G	gnomAD Exomes	PASS	NA	ENST00000369947.2	p.Val155Ala	p.Val155Ala	155	34x51	c.464T>C	missense_variant				1	251304	3.97924e-06	0	0	0	16246	0	0	0	34586	0	0	0	10074	0	0	0	18394	0	0	0	21634	0	0	0	113620	0	0	0	6134	0
6	78172653	rs751503106	C	G	gnomAD Exomes	PASS	NA	ENST00000369947.2	p.Glu156Asp	p.Glu156Asp	156	34x52	c.468G>C	missense_variant				2	251310	7.9583e-06	0	0	0	16246	0	0	0	34586	0	0	0	10078	0	0	2	18394	0	0	0	21638	0	0	0	113618	0	0	0	6134	0
6	78172642	rs766134089	T	G	gnomAD Exomes	PASS	NA	ENST00000369947.2	p.Lys160Thr	p.Lys160Thr	160	34x56	c.479A>C	missense_variant				2	251324	7.95786e-06	0	0	0	16250	0	0	0	34586	0	0	0	10078	0	0	0	18388	0	0	0	21640	0	0	0	113632	0	0	0	6134	0
6	78172638	rs762804719	C	A	gnomAD Exomes	PASS	NA	ENST00000369947.2	p.Arg161Ser	p.Arg161Ser	161	34x57	c.483G>T	missense_variant				3	251320	1.1937e-05	0	0	0	16250	0	0	2	34588	0	0	0	10076	0	0	0	18388	0	0	0	21634	0	0	0	113636	0	0	1	6132	0
6	78172634	rs754049228	G	A	gnomAD Exomes	PASS	NA	ENST00000369947.2	p.Pro163Ser	p.Pro163Ser	163	4x39	c.487C>T	missense_variant				1	251312	3.97912e-06	0	0	0	16248	0	0	0	34590	0	0	0	10072	0	0	1	18388	0	0	0	21642	0	0	0	113626	0	0	0	6130	0
6	78172634	rs754049228	G	T	gnomAD Exomes	PASS	NA	ENST00000369947.2	p.Pro163Thr	p.Pro163Thr	163	4x39	c.487C>A	missense_variant				1	251312	3.97912e-06	0	0	0	16248	0	0	0	34590	0	0	0	10072	0	0	0	18388	0	0	0	21642	0	0	0	113626	0	0	0	6130	0
6	78172625	rs760807608	C	T	gnomAD Exomes	PASS	NA	ENST00000369947.2	p.Ala166Thr	p.Ala166Thr	166	4x42	c.496G>A	missense_variant				1	251324	3.97893e-06	0	0	0	16246	0	0	0	34590	0	0	0	10072	0	0	0	18390	0	0	0	21640	0	0	1	113636	0	0	0	6134	0
6	78172621	rs201023534	G	A	gnomAD Exomes	PASS	NA	ENST00000369947.2	p.Ala167Val	p.Ala167Val	167	4x43	c.500C>T	missense_variant				2	251284	7.95912e-06	0	0	0	16240	0	0	0	34588	0	0	0	10070	0	0	0	18390	0	0	0	21632	0	0	2	113614	0	0	0	6134	0
6	78172603	rs375249271	A	G	gnomAD Exomes,gnomAD Genomes	PASS	PASS	ENST00000369947.2	p.Val173Ala	p.Val173Ala	173	4x49	c.518T>C	missense_variant				4	282688	1.41499e-05	0	0	4	24958	0	0	0	35438	0	0	0	10362	0	0	0	19946	0	0	0	25102	0	0	0	129046	0	0	0	7220	0
6	78172599	rs771416077	C	G	gnomAD Exomes	PASS	NA	ENST00000369947.2	p.Trp174Cys	p.Trp174Cys	174	4x50	c.522G>C	missense_variant				1	251308	3.97918e-06	0	0	0	16246	0	0	0	34590	0	0	0	10072	0	0	0	18390	0	0	0	21622	0	0	0	113642	0	0	0	6130	0
6	78172599	rs771416077	C	A	gnomAD Exomes	PASS	NA	ENST00000369947.2	p.Trp174Cys	p.Trp174Cys	174	4x50	c.522G>T	missense_variant				1	251308	3.97918e-06	0	0	0	16246	0	0	0	34590	0	0	0	10072	0	0	0	18390	0	0	0	21622	0	0	0	113642	0	0	0	6130	0
6	78172598	rs1191629890	C	T	gnomAD Exomes	PASS	NA	ENST00000369947.2	p.Val175Ile	p.Val175Ile	175	4x51	c.523G>A	missense_variant				1	251312	3.97912e-06	0	0	1	16250	0	0	0	34590	0	0	0	10072	0	0	0	18390	0	0	0	21630	0	0	0	113634	0	0	0	6130	0
6	78172583	rs756962095	T	C	gnomAD Exomes,gnomAD Genomes	PASS	PASS	ENST00000369947.2	p.Ile180Val	p.Ile180Val	180	4x56	c.538A>G	missense_variant				3	282640	1.06142e-05	0	0	0	24948	0	0	1	35436	0	0	0	10362	0	0	0	19942	0	0	0	25092	0	0	1	129034	0	0	1	7210	0
6	78172580	rs917891055	A	C	gnomAD Exomes	PASS	NA	ENST00000369947.2	p.Ser181Ala	p.Ser181Ala	181	4x57	c.541T>G	missense_variant				1	251268	3.97981e-06	0	0	0	16246	0	0	0	34588	0	0	0	10072	0	0	0	18390	0	0	0	21618	0	0	1	113612	0	0	0	6126	0
6	78172559	rs1217488787	G	T	gnomAD Exomes	PASS	NA	ENST00000369947.2	p.Arg188Ser	p.Arg188Ser	188	NA	c.562C>A	missense_variant				1	251220	3.98057e-06	0	0	0	16242	0	0	0	34586	0	0	0	10070	0	0	1	18394	0	0	0	21602	0	0	0	113586	0	0	0	6128	0
6	78172544	rs780026953	C	T	gnomAD Exomes	PASS	NA	ENST00000369947.2	p.Glu193Lys	p.Glu193Lys	193	NA	c.577G>A	missense_variant				1	251278	3.97966e-06	0	0	0	16246	0	0	0	34588	0	0	0	10070	0	0	0	18394	0	0	0	21612	0	0	1	113620	0	0	0	6132	0
6	78172531	rs1366698596	G	A	gnomAD Exomes	PASS	NA	ENST00000369947.2	p.Ser197Leu	p.Ser197Leu	197	NA	c.590C>T	missense_variant				1	251278	3.97966e-06	0	0	0	16244	0	0	0	34584	0	0	0	10066	0	0	0	18394	0	0	0	21608	0	0	1	113634	0	0	0	6132	0
6	78172523	rs750155855	C	T	gnomAD Exomes	PASS	NA	ENST00000369947.2	p.Val200Met	p.Val200Met	200	NA	c.598G>A	missense_variant				1	251258	3.97997e-06	0	0	1	16236	0	0	0	34584	0	0	0	10070	0	0	0	18392	0	0	0	21618	0	0	0	113612	0	0	0	6130	0
6	78172522	rs1384046972	A	G	gnomAD Exomes	PASS	NA	ENST00000369947.2	p.Val200Ala	p.Val200Ala	200	NA	c.599T>C	missense_variant				1	251258	3.97997e-06	0	0	0	16238	0	0	0	34584	0	0	0	10070	0	0	0	18394	0	0	0	21616	0	0	1	113612	0	0	0	6130	0
6	78172520	rs1438292571	C	T	gnomAD Exomes	PASS	NA	ENST00000369947.2	p.Val201Met	p.Val201Met	201	NA	c.601G>A	missense_variant				2	251262	7.95982e-06	0	0	0	16238	0	0	0	34588	0	0	0	10070	0	0	0	18394	0	0	0	21610	0	0	1	113616	0	0	0	6132	0
6	78172508	rs1168783251	G	T	gnomAD Exomes	PASS	NA	ENST00000369947.2	p.His205Asn	p.His205Asn	205	5x36	c.613C>A	missense_variant				1	251230	3.98042e-06	0	0	0	16242	0	0	0	34584	0	0	0	10068	0	0	0	18394	0	0	0	21616	0	0	0	113578	0	0	0	6134	0
6	78172507	rs1465218713	T	C	gnomAD Exomes	PASS	NA	ENST00000369947.2	p.His205Arg	p.His205Arg	205	5x36	c.614A>G	missense_variant				1	251238	3.98029e-06	0	0	0	16234	0	0	0	34586	0	0	0	10070	0	0	0	18394	0	0	0	21616	0	0	1	113590	0	0	0	6134	0
6	78172505	rs765043752	T	C	gnomAD Exomes	PASS	NA	ENST00000369947.2	p.Ile206Val	p.Ile206Val	206	5x37	c.616A>G	missense_variant				3	251250	1.19403e-05	0	0	0	16238	0	0	3	34584	0	0	0	10068	0	0	0	18394	0	0	0	21614	0	0	0	113604	0	0	0	6134	0
6	78172493	rs537996483	C	A	gnomAD Exomes	PASS	NA	ENST00000369947.2	p.Val210Phe	p.Val210Phe	210	5x41	c.628G>T	missense_variant				9	251266	3.58186e-05	0	0	0	16236	0	0	0	34578	0	0	0	10074	0	0	0	18394	0	0	0	21618	0	0	0	113616	0	0	0	6134	0
6	78172484	rs1192153547	T	C	gnomAD Exomes	PASS	NA	ENST00000369947.2	p.Thr213Ala	p.Thr213Ala	213	5x44	c.637A>G	missense_variant				1	251266	3.97985e-06	0	0	0	16240	0	0	0	34578	0	0	0	10070	0	0	0	18394	0	0	0	21620	0	0	0	113616	0	0	0	6132	0
6	78172481	rs200510820	C	T	gnomAD Exomes	PASS	NA	ENST00000369947.2	p.Val214Met	p.Val214Met	214	5x45	c.640G>A	missense_variant				2	251264	7.95976e-06	0	0	0	16238	0	0	0	34572	0	0	0	10072	0	0	0	18394	0	0	1	21622	0	0	1	113620	0	0	0	6130	0
6	78172466	rs130061	A	G	gnomAD Exomes	PASS	NA	ENST00000369947.2	p.Phe219Leu	p.Phe219Leu	219	5x49	c.655T>C	missense_variant				3	251248	1.19404e-05	0	0	2	16244	0	0	1	34582	0	0	0	10070	0	0	0	18394	0	0	0	21580	0	0	0	113630	0	0	0	6132	0
6	78172464	rs763559090	G	C	gnomAD Exomes	PASS	NA	ENST00000369947.2	p.Phe219Leu	p.Phe219Leu	219	5x49	c.657C>G	missense_variant				1	251236	3.98032e-06	0	0	0	16242	0	0	0	34582	0	0	0	10074	0	0	0	18394	0	0	0	21578	0	0	1	113624	0	0	0	6128	0
6	78172459	rs770106646	G	T	gnomAD Exomes	PASS	NA	ENST00000369947.2	p.Thr221Asn	p.Thr221Asn	221	5x51	c.662C>A	missense_variant				1	251240	3.98026e-06	0	0	0	16248	0	0	1	34582	0	0	0	10074	0	0	0	18394	0	0	0	21566	0	0	0	113632	0	0	0	6130	0
6	78172448	rs776215353	T	C	gnomAD Exomes	PASS	NA	ENST00000369947.2	p.Ile225Val	p.Ile225Val	225	5x55	c.673A>G	missense_variant				1	251204	3.98083e-06	0	0	0	16242	0	0	0	34586	0	0	0	10072	0	0	1	18394	0	0	0	21520	0	0	0	113648	0	0	0	6128	0
6	78172447	rs150030508	A	G	gnomAD Exomes,gnomAD Genomes	PASS	PASS	ENST00000369947.2	p.Ile225Thr	p.Ile225Thr	225	5x55	c.674T>C	missense_variant				56	282560	0.000198188	0	0	9	24952	0	0	24	35434	0	0	0	10360	0	0	0	19954	0	0	0	24988	0	0	13	129044	0	0	7	7212	0
6	78172435	rs1464558072	C	A	gnomAD Exomes	PASS	NA	ENST00000369947.2	p.Gly229Val	p.Gly229Val	229	5x59	c.686G>T	missense_variant				1	251116	3.98222e-06	0	0	0	16238	0	0	0	34590	0	0	0	10066	0	0	0	18394	0	0	0	21460	0	0	1	113628	0	0	0	6124	0
6	78172433	rs758287426	G	T	gnomAD Exomes	PASS	NA	ENST00000369947.2	p.Arg230Ser	p.Arg230Ser	230	5x60	c.688C>A	missense_variant				1	251104	3.98241e-06	0	0	0	16240	0	0	0	34590	0	0	0	10072	0	0	1	18394	0	0	0	21458	0	0	0	113606	0	0	0	6128	0
6	78172432	rs532415123	C	T	gnomAD Exomes	PASS	NA	ENST00000369947.2	p.Arg230His	p.Arg230His	230	5x60	c.689G>A	missense_variant				33	251078	0.000131433	0	0	0	16234	0	0	0	34586	0	0	0	10074	0	0	0	18392	0	0	0	21430	0	0	0	113622	0	0	0	6126	0
6	78172424	rs199613148	C	T	gnomAD Exomes	PASS	NA	ENST00000369947.2	p.Val233Ile	p.Val233Ile	233	5x63	c.697G>A	missense_variant				1	251084	3.98273e-06	0	0	0	16242	0	0	0	34590	0	0	0	10070	0	0	0	18394	0	0	0	21404	0	0	1	113642	0	0	0	6126	0
6	78172424	rs199613148	C	A	gnomAD Exomes	PASS	NA	ENST00000369947.2	p.Val233Leu	p.Val233Leu	233	5x63	c.697G>T	missense_variant				11	251084	4.381e-05	0	0	0	16242	0	0	0	34590	0	0	0	10070	0	0	0	18394	0	0	3	21404	0	0	7	113642	0	0	0	6126	0
6	78172424	rs199613148	C	G	gnomAD Exomes	PASS	NA	ENST00000369947.2	p.Val233Leu	p.Val233Leu	233	5x63	c.697G>C	missense_variant				1	251084	3.98273e-06	0	0	0	16242	0	0	0	34590	0	0	0	10070	0	0	1	18394	0	0	0	21404	0	0	0	113642	0	0	0	6126	0
6	78172421	rs1457961431	C	G	gnomAD Exomes	PASS	NA	ENST00000369947.2	p.Glu234Gln	p.Glu234Gln	234	5x64	c.700G>C	missense_variant				1	251040	3.98343e-06	0	0	0	16242	0	0	0	34592	0	0	0	10068	0	0	0	18392	0	0	0	21376	0	0	0	113628	0	0	1	6126	0
6	78172409	rs1482608458	G	C	gnomAD Exomes	PASS	NA	ENST00000369947.2	p.Arg238Gly	p.Arg238Gly	238	5x68	c.712C>G	missense_variant				1	250934	3.98511e-06	0	0	0	16240	0	0	0	34590	0	0	0	10072	0	0	0	18390	0	0	0	21280	0	0	1	113624	0	0	0	6124	0
6	78172406	rs1256572370	T	G	gnomAD Exomes	PASS	NA	ENST00000369947.2	p.Ile239Leu	p.Ile239Leu	239	5x69	c.715A>C	missense_variant				1	250934	3.98511e-06	0	0	0	16248	0	0	0	34588	0	0	0	10072	0	0	0	18390	0	0	0	21244	0	0	1	113658	0	0	0	6122	0
6	78172393	rs968574182	G	T	gnomAD Exomes	PASS	NA	ENST00000369947.2	p.Thr243Lys	p.Thr243Lys	243	5x73	c.728C>A	missense_variant				1	250754	3.98797e-06	0	0	0	16244	0	0	0	34590	0	0	0	10074	0	0	0	18388	0	0	0	21094	0	0	1	113628	0	0	0	6124	0
6	78172391	rs773896932	G	A	gnomAD Exomes	PASS	NA	ENST00000369947.2	p.Pro244Ser	p.Pro244Ser	244	5x74	c.730C>T	missense_variant				1	250746	3.9881e-06	0	0	0	16238	0	0	1	34590	0	0	0	10074	0	0	0	18386	0	0	0	21068	0	0	0	113654	0	0	0	6124	0
6	78172391	rs773896932	G	C	gnomAD Exomes	PASS	NA	ENST00000369947.2	p.Pro244Ala	p.Pro244Ala	244	5x74	c.730C>G	missense_variant				1	250746	3.9881e-06	0	0	0	16238	0	0	0	34590	0	0	0	10074	0	0	0	18386	0	0	0	21068	0	0	0	113654	0	0	0	6124	0
6	78172391	rs773896932	G	T	gnomAD Genomes	NA	PASS	ENST00000369947.2	p.Pro244Thr	p.Pro244Thr	244	5x74	c.730C>A	missense_variant				1	31388	3.18593e-05	0	0	1	8714	0	0	0	848	0	0	0	290	0	0	0	1560	0	0	0	3476	0	0	0	15414	0	0	0	1086	0
6	78172390	rs199762512	G	A	gnomAD Exomes	PASS	NA	ENST00000369947.2	p.Pro244Leu	p.Pro244Leu	244	5x74	c.731C>T	missense_variant				4	250738	1.59529e-05	0	0	0	16238	0	0	1	34590	0	0	0	10074	0	0	0	18388	0	0	0	21064	0	0	1	113650	0	0	0	6124	0
6	78172390	rs199762512	G	C	gnomAD Exomes	PASS	NA	ENST00000369947.2	p.Pro244Arg	p.Pro244Arg	244	5x74	c.731C>G	missense_variant				3	250738	1.19647e-05	0	0	0	16238	0	0	0	34590	0	0	0	10074	0	0	0	18388	0	0	0	21064	0	0	3	113650	0	0	0	6124	0
6	78172385	rs777071362	T	C	gnomAD Exomes	PASS	NA	ENST00000369947.2	p.Arg246Gly	p.Arg246Gly	246	56xN2	c.736A>G	missense_variant				1	250688	3.98902e-06	0	0	0	16240	0	0	0	34588	0	0	0	10078	0	0	0	18386	0	0	0	21020	0	0	0	113644	0	0	1	6122	0
6	78172372	rs201262698	C	G	gnomAD Genomes	NA	PASS	ENST00000369947.2	p.Arg250Pro	p.Arg250Pro	250	56xN6	c.749G>C	missense_variant				1	31390	3.18573e-05	0	0	1	8714	0	0	0	848	0	0	0	290	0	0	0	1560	0	0	0	3476	0	0	0	15416	0	0	0	1086	0
6	78172372	rs201262698	C	A	gnomAD Exomes	PASS	NA	ENST00000369947.2	p.Arg250Leu	p.Arg250Leu	250	56xN6	c.749G>T	missense_variant				1	250414	3.99339e-06	0	0	0	16224	0	0	0	34582	0	0	0	10074	0	0	1	18366	0	0	0	20816	0	0	0	113630	0	0	0	6120	0
6	78172368	rs1215974525	C	G	gnomAD Genomes	NA	PASS	ENST00000369947.2	p.Leu251Phe	p.Leu251Phe	251	56xN7	c.753G>C	missense_variant				1	31382	3.18654e-05	0	0	0	8708	0	0	0	848	0	0	0	290	0	0	0	1554	0	0	0	3476	0	0	1	15418	0	0	0	1088	0
6	78172363	rs774927649	C	T	gnomAD Exomes	PASS	NA	ENST00000369947.2	p.Arg253Gln	p.Arg253Gln	253	56xN9	c.758G>A	missense_variant				5	250370	1.99704e-05	0	0	0	16214	0	0	2	34580	0	0	0	10074	0	0	0	18370	0	0	0	20768	0	0	3	113634	0	0	0	6128	0
6	78172350	rs1448227913	TATCAGCTGGGCTCGGGTC	T	gnomAD Genomes	NA	PASS	ENST00000369947.2	p.Arg253_Thr258del	p.Arg253_Thr258del	not msv	not msv	c.753_770delGACCCGAGCCCAGCTGAT	inframe_deletion				1	31346	3.1902e-05	0	0	0	8704	0	0	0	848	0	0	0	290	0	0	0	1556	0	0	0	3472	0	0	1	15392	0	0	0	1084	0
6	78172346	rs745771317	C	T	gnomAD Exomes	PASS	NA	ENST00000369947.2	p.Asp259Asn	p.Asp259Asn	259	56xN15	c.775G>A	missense_variant				1	250272	3.99565e-06	0	0	0	16214	0	0	0	34582	0	0	0	10078	0	0	0	18368	0	0	0	20670	0	0	0	113632	0	0	0	6126	0
6	78172346	rs745771317	C	A	gnomAD Exomes	PASS	NA	ENST00000369947.2	p.Asp259Tyr	p.Asp259Tyr	259	56xN15	c.775G>T	missense_variant				1	250272	3.99565e-06	0	0	0	16214	0	0	0	34582	0	0	0	10078	0	0	0	18368	0	0	0	20670	0	0	1	113632	0	0	0	6126	0
6	78172342	rs757059851	G	T	gnomAD Exomes	PASS	NA	ENST00000369947.2	p.Ser260Tyr	p.Ser260Tyr	260	56xN16	c.779C>A	missense_variant				1	250280	3.99553e-06	0	0	0	16200	0	0	0	34582	0	0	0	10074	0	0	0	18370	0	0	0	20672	0	0	0	113650	0	0	0	6126	0
6	78172337	rs755115863	C	T	gnomAD Exomes,gnomAD Genomes	PASS	PASS	ENST00000369947.2	p.Gly262Arg	p.Gly262Arg	262	56xN18	c.784G>A	missense_variant				19	281466	6.75037e-05	0	0	0	24856	0	0	0	35432	0	0	0	10368	0	0	17	19934	0	0	0	24052	0	0	1	129010	0	0	1	7208	0
6	78172322	rs751879830	C	T	gnomAD Exomes	PASS	NA	ENST00000369947.2	p.Val267Ile	p.Val267Ile	267	56xN23	c.799G>A	missense_variant				1	250362	3.99422e-06	0	0	0	16160	0	0	0	34586	0	0	0	10078	0	0	0	18384	0	0	0	20770	0	0	1	113644	0	0	0	6126	0
6	78172313	rs200355668	T	C	gnomAD Exomes	PASS	NA	ENST00000369947.2	p.Ile270Val	p.Ile270Val	270	56xN26	c.808A>G	missense_variant				8	250540	3.1931e-05	0	0	0	16156	0	0	0	34588	0	0	0	10076	0	0	0	18392	0	0	0	20926	0	0	7	113664	0	0	1	6124	0
6	78172311	rs750950785	A	C	gnomAD Exomes	PASS	NA	ENST00000369947.2	p.Ile270Met	p.Ile270Met	270	56xN26	c.810T>G	missense_variant				1	250512	3.99182e-06	0	0	0	16144	0	0	1	34588	0	0	0	10076	0	0	0	18388	0	0	0	20916	0	0	0	113662	0	0	0	6124	0
6	78172301	rs1262776025	C	T	gnomAD Exomes	PASS	NA	ENST00000369947.2	p.Val274Ile	p.Val274Ile	274	56xC29	c.820G>A	missense_variant				1	250650	3.98963e-06	0	0	0	16164	0	0	0	34592	0	0	0	10076	0	0	0	18394	0	0	0	21022	0	0	0	113660	0	0	1	6128	0
6	78172284	rs754107372	G	C	gnomAD Exomes	PASS	NA	ENST00000369947.2	p.Ser279Arg	p.Ser279Arg	279	56xC24	c.837C>G	missense_variant				1	250880	3.98597e-06	0	0	0	16206	0	0	0	34592	0	0	0	10076	0	0	0	18394	0	0	0	21200	0	0	1	113664	0	0	0	6132	0
6	78172279	rs112724047	G	C	gnomAD Exomes	PASS	NA	ENST00000369947.2	p.Ser281Cys	p.Ser281Cys	281	56xC22	c.842C>G	missense_variant				3	251008	1.19518e-05	0	0	3	16218	0	0	0	34592	0	0	0	10078	0	0	0	18394	0	0	0	21300	0	0	0	113674	0	0	0	6136	0
6	78172276	rs1416649247	C	G	gnomAD Exomes	PASS	NA	ENST00000369947.2	p.Gly282Ala	p.Gly282Ala	282	56xC21	c.845G>C	missense_variant				1	251088	3.98267e-06	0	0	0	16216	0	0	0	34592	0	0	0	10078	0	0	0	18388	0	0	0	21368	0	0	1	113694	0	0	0	6136	0
6	78172267	rs1339117004	A	G	gnomAD Exomes	PASS	NA	ENST00000369947.2	p.Val285Ala	p.Val285Ala	285	56xC18	c.854T>C	missense_variant				1	251206	3.9808e-06	0	0	0	16228	0	0	0	34592	0	0	0	10078	0	0	0	18394	0	0	0	21458	0	0	1	113704	0	0	0	6136	0
6	78172264	rs201793745	T	C	gnomAD Genomes	NA	PASS	ENST00000369947.2	p.Tyr286Cys	p.Tyr286Cys	286	56xC17	c.857A>G	missense_variant				1	31380	3.18674e-05	0	0	0	8702	0	0	0	848	0	0	0	290	0	0	0	1558	0	0	0	3474	0	0	1	15424	0	0	0	1084	0
6	78172264	rs201793745	T	A	gnomAD Exomes	PASS	NA	ENST00000369947.2	p.Tyr286Phe	p.Tyr286Phe	286	56xC17	c.857A>T	missense_variant				3	251236	1.1941e-05	0	0	0	16242	0	0	0	34592	0	0	0	10078	0	0	0	18394	0	0	0	21474	0	0	3	113702	0	0	0	6138	0
6	78172264	rs201793745	T	G	gnomAD Exomes	PASS	NA	ENST00000369947.2	p.Tyr286Ser	p.Tyr286Ser	286	56xC17	c.857A>C	missense_variant				1	251236	3.98032e-06	0	0	0	16242	0	0	0	34592	0	0	0	10078	0	0	1	18394	0	0	0	21474	0	0	0	113702	0	0	0	6138	0
6	78172259	rs1366904746	T	C	gnomAD Genomes	NA	PASS	ENST00000369947.2	p.Asn288Asp	p.Asn288Asp	288	56xC15	c.862A>G	missense_variant				1	31370	3.18776e-05	0	0	0	8698	0	0	0	848	0	0	0	290	0	0	1	1560	0	0	0	3470	0	0	0	15416	0	0	0	1088	0
6	78172247	rs201596384	C	T	gnomAD Exomes,gnomAD Genomes	PASS	PASS	ENST00000369947.2	p.Val292Met	p.Val292Met	292	56xC11	c.874G>A	missense_variant				3	282696	1.06121e-05	0	0	1	24948	0	0	0	35440	0	0	0	10368	0	0	0	19952	0	0	0	25006	0	0	0	129144	0	0	0	7222	0
6	78172246		A	G	gnomAD Exomes	PASS	NA	ENST00000369947.2	p.Val292Ala	p.Val292Ala	292	56xC11	c.875T>C	missense_variant				1	251322	3.97896e-06	0	0	0	16252	0	0	0	34592	0	0	0	10078	0	0	0	18394	0	0	0	21542	0	0	0	113712	0	0	0	6136	0
6	78172225	rs1358722672	A	T	gnomAD Genomes	NA	PASS	ENST00000369947.2	p.Leu299Gln	p.Leu299Gln	299	56xC4	c.896T>A	missense_variant				1	31384	3.18634e-05	0	0	0	8704	0	0	0	848	0	0	0	290	0	0	0	1560	0	0	0	3474	0	0	1	15424	0	0	0	1084	0
6	78172219	rs1448570645	T	C	gnomAD Exomes	PASS	NA	ENST00000369947.2	p.Lys301Arg	p.Lys301Arg	301	56xC2	c.902A>G	missense_variant				1	251442	3.97706e-06	0	0	0	16256	0	0	0	34592	0	0	0	10080	0	0	0	18394	0	0	0	21620	0	0	1	113748	0	0	0	6136	0
6	78172207	rs747229122	A	G	gnomAD Exomes	PASS	NA	ENST00000369947.2	p.Met305Thr	p.Met305Thr	305	6x26	c.914T>C	missense_variant				1	251460	3.97678e-06	0	0	0	16256	0	0	0	34592	0	0	0	10080	0	0	1	18394	0	0	0	21630	0	0	0	113756	0	0	0	6136	0
6	78172202	rs750400332	C	T	gnomAD Exomes	PASS	NA	ENST00000369947.2	p.Ala307Thr	p.Ala307Thr	307	6x28	c.919G>A	missense_variant				1	251430	3.97725e-06	0	0	0	16254	0	0	0	34590	0	0	0	10078	0	0	0	18394	0	0	0	21610	0	0	0	113752	0	0	0	6136	0
6	78172202	rs750400332	C	A	gnomAD Exomes,gnomAD Genomes	PASS	PASS	ENST00000369947.2	p.Ala307Ser	p.Ala307Ser	307	6x28	c.919G>T	missense_variant				3	282822	1.06074e-05	0	0	3	24956	0	0	0	35438	0	0	0	10368	0	0	0	19954	0	0	0	25086	0	0	0	129180	0	0	0	7224	0
6	78172199	rs202009760	T	A	gnomAD Exomes	PASS	NA	ENST00000369947.2	p.Arg308Trp	p.Arg308Trp	308	6x29	c.922A>T	missense_variant				1	251458	3.97681e-06	0	0	0	16254	0	0	0	34592	0	0	0	10080	0	0	0	18394	0	0	0	21628	0	0	0	113756	0	0	0	6138	0
6	78172192	rs757652485	C	G	gnomAD Exomes	PASS	NA	ENST00000369947.2	p.Arg310Pro	p.Arg310Pro	310	6x31	c.929G>C	missense_variant				1	251434	3.97719e-06	0	0	0	16254	0	0	0	34590	0	0	0	10074	0	0	1	18394	0	0	0	21614	0	0	0	113756	0	0	0	6136	0
6	78172192	rs757652485	C	A	gnomAD Exomes	PASS	NA	ENST00000369947.2	p.Arg310Leu	p.Arg310Leu	310	6x31	c.929G>T	missense_variant				2	251434	7.95437e-06	0	0	0	16254	0	0	0	34590	0	0	0	10074	0	0	0	18394	0	0	0	21614	0	0	2	113756	0	0	0	6136	0
6	78172187	rs1377483226	C	T	gnomAD Genomes	NA	PASS	ENST00000369947.2	p.Ala312Thr	p.Ala312Thr	312	6x33	c.934G>A	missense_variant				1	31390	3.18573e-05	0	0	1	8702	0	0	0	848	0	0	0	290	0	0	0	1560	0	0	0	3472	0	0	0	15432	0	0	0	1086	0
6	78172172	rs199561472	C	G	gnomAD Exomes	PASS	NA	ENST00000369947.2	p.Gly317Arg	p.Gly317Arg	317	6x38	c.949G>C	missense_variant				2	251432	7.95444e-06	0	0	0	16254	0	0	0	34588	0	0	0	10074	0	0	0	18392	0	0	0	21622	0	0	2	113746	0	0	0	6140	0
6	78172169	rs375796649	T	C	gnomAD Exomes,gnomAD Genomes	PASS	PASS	ENST00000369947.2	p.Ile318Val	p.Ile318Val	318	6x39	c.952A>G	missense_variant			mnv	3	282792	1.06085e-05	0	0	3	24942	0	0	0	35436	0	0	0	10370	0	0	0	19950	0	0	0	25100	0	0	0	129150	0	0	0	7228	0
6	78172156	rs759193371	G	T	gnomAD Exomes	PASS	NA	ENST00000369947.2	p.Ala322Asp	p.Ala322Asp	322	6x43	c.965C>A	missense_variant				1	251466	3.97668e-06	0	0	0	16256	0	0	0	34588	0	0	0	10080	0	0	0	18394	0	0	0	21638	0	0	1	113754	0	0	0	6140	0
6	78172150	rs1463659215	A	G	gnomAD Exomes	PASS	NA	ENST00000369947.2	p.Ile324Thr	p.Ile324Thr	324	6x45	c.971T>C	missense_variant				1	251476	3.97652e-06	0	0	0	16256	0	0	0	34588	0	0	0	10080	0	0	0	18394	0	0	0	21644	0	0	1	113758	0	0	0	6140	0
6	78172148	rs770497434	C	T	gnomAD Exomes	PASS	NA	ENST00000369947.2	p.Val325Met	p.Val325Met	325	6x46	c.973G>A	missense_variant				2	251480	7.95292e-06	0	0	0	16256	0	0	1	34588	0	0	0	10080	0	0	1	18394	0	0	0	21644	0	0	0	113762	0	0	0	6140	0
6	78172138	rs773266682	A	G	gnomAD Exomes	PASS	NA	ENST00000369947.2	p.Leu328Pro	p.Leu328Pro	328	6x49	c.983T>C	missense_variant				1	251482	3.97643e-06	0	0	0	16256	0	0	0	34588	0	0	0	10080	0	0	0	18394	0	0	0	21646	0	0	1	113762	0	0	0	6140	0
6	78172136	rs1197924195	G	A	gnomAD Exomes	PASS	NA	ENST00000369947.2	p.Pro329Ser	p.Pro329Ser	329	6x50	c.985C>T	missense_variant				1	251486	3.97636e-06	0	0	0	16256	0	0	0	34588	0	0	0	10080	0	0	0	18394	0	0	0	21646	0	0	1	113766	0	0	0	6140	0
6	78172135	rs1188815716	G	A	gnomAD Genomes	NA	PASS	ENST00000369947.2	p.Pro329Leu	p.Pro329Leu	329	6x50	c.986C>T	missense_variant				1	31382	3.18654e-05	0	0	1	8704	0	0	0	848	0	0	0	288	0	0	0	1560	0	0	0	3474	0	0	0	15420	0	0	0	1088	0
6	78172127	rs199704922	T	C	gnomAD Exomes	PASS	NA	ENST00000369947.2	p.Ile332Val	p.Ile332Val	332	6x53	c.994A>G	missense_variant				2	251478	7.95298e-06	0	0	1	16256	0	0	1	34586	0	0	0	10080	0	0	0	18394	0	0	0	21644	0	0	0	113762	0	0	0	6140	0
6	78172112	rs376573506	T	A	gnomAD Exomes,gnomAD Genomes	PASS	PASS	ENST00000369947.2	p.Met337Leu	p.Met337Leu	337	6x58	c.1009A>T	missense_variant				5	282840	1.76778e-05	0	0	0	24952	0	0	0	35434	0	0	0	10368	0	0	0	19954	0	0	0	25122	0	0	5	129170	0	0	0	7224	0
6	78172110	rs1342101146	C	T	gnomAD Exomes	PASS	NA	ENST00000369947.2	p.Met337Ile	p.Met337Ile	337	6x58	c.1011G>A	missense_variant				1	251476	3.97652e-06	0	0	0	16254	0	0	0	34586	0	0	0	10078	0	0	1	18394	0	0	0	21646	0	0	0	113762	0	0	0	6140	0
6	78172106	rs1273517791	T	C	gnomAD Exomes	PASS	NA	ENST00000369947.2	p.Ile339Val	p.Ile339Val	339	6x60	c.1015A>G	missense_variant				2	251472	7.95317e-06	0	0	0	16254	0	0	1	34586	0	0	0	10078	0	0	0	18394	0	0	0	21644	0	0	1	113760	0	0	0	6140	0
6	78172099	rs1327561055	T	A	gnomAD Exomes	PASS	NA	ENST00000369947.2	p.Lys341Ile	p.Lys341Ile	341	NA	c.1022A>T	missense_variant				1	251490	3.9763e-06	0	0	0	16256	0	0	1	34592	0	0	0	10078	0	0	0	18394	0	0	0	21648	0	0	0	113766	0	0	0	6140	0
6	78172094	rs1444083909	C	T	gnomAD Exomes	PASS	NA	ENST00000369947.2	p.Ala343Thr	p.Ala343Thr	343	NA	c.1027G>A	missense_variant				1	251486	3.97636e-06	0	0	0	16254	0	0	0	34592	0	0	0	10078	0	0	1	18394	0	0	0	21648	0	0	0	113764	0	0	0	6140	0
6	78172086	rs1411099830	C	A	gnomAD Exomes	PASS	NA	ENST00000369947.2	p.Trp345Cys	p.Trp345Cys	345	NA	c.1035G>T	missense_variant				1	251490	3.9763e-06	0	0	0	16256	0	0	0	34592	0	0	0	10078	0	0	0	18394	0	0	0	21648	0	0	0	113766	0	0	0	6140	0
6	78172085	rs757401382	A	G	gnomAD Exomes,gnomAD Genomes	PASS	PASS	ENST00000369947.2	p.Phe346Leu	p.Phe346Leu	346	NA	c.1036T>C	missense_variant				45	282894	0.00015907	0	0	0	24966	0	0	45	35440	0	0	0	10368	0	0	0	19954	0	0	0	25124	0	0	0	129198	0	0	0	7228	0
6	78172081	rs1282014227	T	C	gnomAD Genomes	NA	PASS	ENST00000369947.2	p.His347Arg	p.His347Arg	347	7x30	c.1040A>G	missense_variant				2	31386	6.37227e-05	0	0	2	8706	0	0	0	848	0	0	0	290	0	0	0	1558	0	0	0	3476	0	0	0	15420	0	0	0	1088	0
6	78172075	rs1171926560	G	T	gnomAD Exomes	PASS	NA	ENST00000369947.2	p.Ala349Asp	p.Ala349Asp	349	7x32	c.1046C>A	missense_variant				1	251486	3.97636e-06	0	0	0	16256	0	0	0	34592	0	0	0	10080	0	0	0	18394	0	0	1	21648	0	0	0	113760	0	0	0	6140	0
6	78172073	rs200717047	T	C	gnomAD Exomes	PASS	NA	ENST00000369947.2	p.Ile350Val	p.Ile350Val	350	7x33	c.1048A>G	missense_variant				6	251486	2.38582e-05	0	0	0	16256	0	0	0	34592	0	0	0	10080	0	0	0	18394	0	0	0	21648	0	0	5	113760	0	0	1	6140	0
6	78172045	rs754576798	T	C	gnomAD Exomes	PASS	NA	ENST00000369947.2	p.Tyr359Cys	p.Tyr359Cys	359	7x42	c.1076A>G	missense_variant				1	251490	3.9763e-06	0	0	0	16256	0	0	0	34592	0	0	0	10080	0	0	0	18394	0	0	0	21648	0	0	1	113764	0	0	0	6140	0
6	78172036	rs765801908	G	C	gnomAD Exomes,gnomAD Genomes	PASS	PASS	ENST00000369947.2	p.Ser362Cys	p.Ser362Cys	362	7x46	c.1085C>G	missense_variant				2	282890	7.06989e-06	0	0	0	24970	0	0	0	35440	0	0	0	10370	0	0	1	19954	0	0	0	25124	0	0	1	129190	0	0	0	7226	0
6	78172036	rs765801908	G	A	gnomAD Exomes	PASS	NA	ENST00000369947.2	p.Ser362Phe	p.Ser362Phe	362	7x46	c.1085C>T	missense_variant				2	251488	7.95267e-06	0	0	0	16256	0	0	0	34592	0	0	0	10080	0	0	0	18394	0	0	0	21648	0	0	2	113764	0	0	0	6138	0
6	78172024	rs772609382	G	C	gnomAD Exomes	PASS	NA	ENST00000369947.2	p.Pro366Arg	p.Pro366Arg	366	7x50	c.1097C>G	missense_variant				1	251484	3.9764e-06	0	0	0	16256	0	0	0	34592	0	0	0	10080	0	0	0	18394	0	0	0	21644	0	0	0	113764	0	0	0	6138	0
6	78172022	rs130063	T	C	gnomAD Exomes	PASS	NA	ENST00000369947.2	p.Ile367Val	p.Ile367Val	367	7x51	c.1099A>G	missense_variant				3	251486	1.19291e-05	0	0	0	16256	0	0	0	34592	0	0	0	10080	0	0	0	18394	0	0	0	21646	0	0	3	113766	0	0	0	6138	0
6	78172018	rs761871198	A	G	gnomAD Exomes	PASS	NA	ENST00000369947.2	p.Ile368Thr	p.Ile368Thr	368	7x52	c.1103T>C	missense_variant				3	251476	1.19296e-05	0	0	0	16256	0	0	0	34592	0	0	0	10080	0	0	3	18394	0	0	0	21644	0	0	0	113758	0	0	0	6136	0
6	78172013	rs1306129318	T	C	gnomAD Exomes	PASS	NA	ENST00000369947.2	p.Thr370Ala	p.Thr370Ala	370	7x54	c.1108A>G	missense_variant				1	251470	3.97662e-06	0	0	0	16256	0	0	0	34592	0	0	0	10080	0	0	0	18394	0	0	0	21642	0	0	1	113754	0	0	0	6136	0
6	78172000	rs988978197	T	C	gnomAD Exomes	PASS	NA	ENST00000369947.2	p.Glu374Gly	p.Glu374Gly	374	8x48	c.1121A>G	missense_variant				2	251378	7.95615e-06	0	0	0	16256	0	0	2	34586	0	0	0	10078	0	0	0	18394	0	0	0	21646	0	0	0	113674	0	0	0	6130	0
6	78171971	rs1375713413	T	G	gnomAD Exomes	PASS	NA	ENST00000369947.2	p.Ile384Leu	p.Ile384Leu	384	8x58	c.1150A>C	missense_variant				1	250952	3.98483e-06	0	0	0	16250	0	0	0	34540	0	0	0	10038	0	0	0	18390	0	0	1	21632	0	0	0	113410	0	0	0	6122	0
6	78171969	rs776515116	T	C	gnomAD Exomes	PASS	NA	ENST00000369947.2	p.Ile384Met	p.Ile384Met	384	8x58	c.1152A>G	missense_variant				1	250930	3.98518e-06	0	0	0	16254	0	0	0	34536	0	0	0	10036	0	0	0	18390	0	0	0	21632	0	0	0	113394	0	0	0	6124	0
6	78171968	rs201452414	G	A	gnomAD Exomes,gnomAD Genomes	PASS	PASS	ENST00000369947.2	p.Arg385Cys	p.Arg385Cys	385	NA	c.1153C>T	missense_variant				5	282308	1.77112e-05	0	0	0	24968	0	0	0	35386	0	0	0	10320	0	0	0	19952	0	0	0	25102	0	0	5	128808	0	0	0	7210	0
6	78171967	rs746051269	C	G	gnomAD Exomes,gnomAD Genomes	PASS	PASS	ENST00000369947.2	p.Arg385Pro	p.Arg385Pro	385	NA	c.1154G>C	missense_variant				5	282178	1.77193e-05	0	0	0	24964	0	0	0	35376	0	0	0	10292	0	0	0	19948	0	0	0	25104	0	0	5	128740	0	0	0	7212	0
6	78171967	rs746051269	C	T	gnomAD Exomes	PASS	NA	ENST00000369947.2	p.Arg385His	p.Arg385His	385	NA	c.1154G>A	missense_variant				2	250774	7.97531e-06	0	0	1	16246	0	0	0	34530	0	0	0	10002	0	0	0	18390	0	0	0	21628	0	0	1	113312	0	0	0	6124	0
6	78171956	rs774705219	T	C	gnomAD Exomes	PASS	NA	ENST00000369947.2	p.Thr389Ala	p.Thr389Ala	389	NA	c.1165A>G	missense_variant				1	249916	4.00134e-06	0	0	0	16238	0	0	0	34418	0	0	0	9908	0	0	0	18384	0	0	0	21602	0	0	0	112948	0	0	0	6088	0
6	78171953	rs201048369	T	C	gnomAD Exomes,gnomAD Genomes	PASS	PASS	ENST00000369947.2	p.Ser390Gly	p.Ser390Gly	390	NA	c.1168A>G	missense_variant				3	281160	1.06701e-05	0	0	0	24954	0	0	1	35258	0	0	0	10192	0	0	0	19940	0	0	0	25066	0	0	2	128282	0	0	0	7168	0
[truncated: 5 more columns]

## Sheet: HTR1D
Chromosome	Position	rsIDs	Reference	Alternate	Source	Filters - exomes	Filters - genomes	Transcript	HGVS Consequence	Protein Consequence	AA Number from gnomAD	Common_numbering_missense	Transcript Consequence	VEP Annotation	ClinVar Clinical Significance	ClinVar Variation ID	Flags	Allele Count	Allele Number	Allele Frequency	Homozygote Count	Hemizygote Count	Allele Count African/African American	Allele Number African/African American	Homozygote Count African/African American	Hemizygote Count African/African American	Allele Count Latino/Admixed American	Allele Number Latino/Admixed American	Homozygote Count Latino/Admixed American	Hemizygote Count Latino/Admixed American	Allele Count Ashkenazi Jewish	Allele Number Ashkenazi Jewish	Homozygote Count Ashkenazi Jewish	Hemizygote Count Ashkenazi Jewish	Allele Count East Asian	Allele Number East Asian	Homozygote Count East Asian	Hemizygote Count East Asian	Allele Count European (Finnish)	Allele Number European (Finnish)	Homozygote Count European (Finnish)	Hemizygote Count European (Finnish)	Allele Count European (non-Finnish)	Allele Number European (non-Finnish)	Homozygote Count European (non-Finnish)	Hemizygote Count European (non-Finnish)	Allele Count Other	Allele Number Other	Homozygote Count Other
1	23520706	rs1375326463	G	A	gnomAD Exomes	PASS	NA	ENST00000374619.1	p.Pro3Ser	p.Pro3Ser	3	NA	c.7C>T	missense_variant				1	249440	4.00898e-06	0	0	0	16234	0	0	0	34328	0	0	0	9818	0	0	0	18376	0	0	0	21514	0	0	0	112700	0	0	1	6054	0
1	23520694	rs778421199	A	G	gnomAD Exomes	PASS	NA	ENST00000374619.1	p.Ser7Pro	p.Ser7Pro	7	NA	c.19T>C	missense_variant				1	250782	3.98753e-06	0	0	0	16256	0	0	1	34536	0	0	0	9990	0	0	0	18392	0	0	0	21602	0	0	0	113320	0	0	0	6122	0
1	23520685	rs367592590	C	T	gnomAD Exomes,gnomAD Genomes	PASS	PASS	ENST00000374619.1	p.Gly10Ser	p.Gly10Ser	10	NA	c.28G>A	missense_variant				2	282338	7.08371e-06	0	0	0	24962	0	0	0	35392	0	0	0	10308	0	0	0	19954	0	0	0	25094	0	0	2	128826	0	0	0	7210	0
1	23520682	rs1261947896	G	C	gnomAD Exomes	PASS	NA	ENST00000374619.1	p.Leu11Val	p.Leu11Val	11	NA	c.31C>G	missense_variant				1	251104	3.98241e-06	0	0	0	16256	0	0	0	34560	0	0	0	10042	0	0	0	18394	0	0	1	21628	0	0	0	113492	0	0	0	6128	0
1	23520681	rs1167239764	A	G	gnomAD Genomes	NA	PASS	ENST00000374619.1	p.Leu11Pro	p.Leu11Pro	11	NA	c.32T>C	missense_variant				2	31372	6.37511e-05	0	0	0	8698	0	0	0	848	0	0	0	290	0	0	0	1560	0	0	0	3476	0	0	2	15414	0	0	0	1086	0
1	23520678	rs748241535	G	A	gnomAD Exomes,gnomAD Genomes	PASS	PASS	ENST00000374619.1	p.Pro12Leu	p.Pro12Leu	12	NA	c.35C>T	missense_variant				4	282520	1.41583e-05	0	0	0	24954	0	0	0	35416	0	0	0	10332	0	0	4	19954	0	0	0	25092	0	0	0	128950	0	0	0	7214	0
1	23520664	rs568051601	T	C	gnomAD Exomes	PASS	NA	ENST00000374619.1	p.Asn17Asp	p.Asn17Asp	17	NA	c.49A>G	missense_variant				2	251394	7.95564e-06	0	0	0	16256	0	0	0	34584	0	0	0	10068	0	0	0	18394	0	0	0	21632	0	0	2	113714	0	0	0	6132	0
1	23520663	rs751782598	T	C	gnomAD Exomes	PASS	NA	ENST00000374619.1	p.Asn17Ser	p.Asn17Ser	17	NA	c.50A>G	missense_variant				3	251404	1.1933e-05	0	0	0	16256	0	0	0	34584	0	0	0	10070	0	0	0	18394	0	0	0	21634	0	0	0	113722	0	0	0	6132	0
1	23520663	rs751782598	T	G	gnomAD Exomes	PASS	NA	ENST00000374619.1	p.Asn17Thr	p.Asn17Thr	17	NA	c.50A>C	missense_variant				1	251404	3.97766e-06	0	0	0	16256	0	0	0	34584	0	0	0	10070	0	0	0	18394	0	0	0	21634	0	0	1	113722	0	0	0	6132	0
1	23520651	rs1316977417	T	C	gnomAD Exomes	PASS	NA	ENST00000374619.1	p.Asn21Ser	p.Asn21Ser	21	NA	c.62A>G	missense_variant				1	251446	3.977e-06	0	0	0	16256	0	0	1	34584	0	0	0	10074	0	0	0	18394	0	0	0	21644	0	0	0	113748	0	0	0	6132	0
1	23520650	rs758172673	A	C	gnomAD Exomes	PASS	NA	ENST00000374619.1	p.Asn21Lys	p.Asn21Lys	21	NA	c.63T>G	missense_variant				3	251448	1.19309e-05	0	0	0	16256	0	0	0	34584	0	0	0	10074	0	0	0	18394	0	0	0	21642	0	0	0	113750	0	0	0	6132	0
1	23520636	rs1333552537	G	A	gnomAD Exomes	PASS	NA	ENST00000374619.1	p.Ser26Leu	p.Ser26Leu	26	NA	c.77C>T	missense_variant				1	251472	3.97659e-06	0	0	0	16256	0	0	0	34586	0	0	0	10076	0	0	0	18394	0	0	0	21646	0	0	0	113764	0	0	0	6136	0
1	23520631	rs750282361	C	T	gnomAD Exomes	PASS	NA	ENST00000374619.1	p.Ala28Thr	p.Ala28Thr	28	NA	c.82G>A	missense_variant				6	251472	2.38595e-05	1	0	0	16256	0	0	0	34584	0	0	0	10078	0	0	0	18394	0	0	0	21648	0	0	0	113760	0	0	0	6136	0
1	23520630	rs765189784	G	A	gnomAD Exomes	PASS	NA	ENST00000374619.1	p.Ala28Val	p.Ala28Val	28	NA	c.83C>T	missense_variant				1	251474	3.97655e-06	0	0	0	16256	0	0	0	34584	0	0	0	10078	0	0	0	18394	0	0	0	21648	0	0	1	113764	0	0	0	6136	0
1	23520622	rs776156764	G	A	gnomAD Exomes	PASS	NA	ENST00000374619.1	p.Pro31Ser	p.Pro31Ser	31	NA	c.91C>T	missense_variant				6	251484	2.38584e-05	0	0	0	16256	0	0	0	34588	0	0	0	10078	0	0	0	18394	0	0	0	21648	0	0	4	113766	0	0	1	6138	0
1	23520613	rs760348024	G	A	gnomAD Exomes,gnomAD Genomes	PASS	PASS	ENST00000374619.1	p.Leu34Phe	p.Leu34Phe	34	1x28	c.100C>T	missense_variant				2	282884	7.07004e-06	0	0	0	24964	0	0	0	35440	0	0	0	10368	0	0	0	19954	0	0	0	25122	0	0	2	129194	0	0	0	7226	0
1	23520613	rs760348024	G	C	gnomAD Exomes	PASS	NA	ENST00000374619.1	p.Leu34Val	p.Leu34Val	34	1x28	c.100C>G	missense_variant				1	251486	3.97636e-06	0	0	0	16256	0	0	0	34592	0	0	0	10078	0	0	0	18394	0	0	0	21646	0	0	0	113766	0	0	0	6138	0
1	23520606	rs553069366	G	A	gnomAD Exomes	PASS	NA	ENST00000374619.1	p.Ala36Val	p.Ala36Val	36	1x30	c.107C>T	missense_variant				8	251484	3.18112e-05	0	0	0	16256	0	0	0	34592	0	0	0	10078	0	0	0	18394	0	0	0	21644	0	0	3	113766	0	0	0	6138	0
1	23520604	rs771918460	G	A	gnomAD Exomes,gnomAD Genomes	PASS	PASS	ENST00000374619.1	p.Leu37Phe	p.Leu37Phe	37	1x31	c.109C>T	missense_variant				9	282876	3.18161e-05	0	0	2	24958	0	0	0	35440	0	0	0	10368	0	0	0	19952	0	0	0	25118	0	0	0	129196	0	0	0	7228	0
1	23520600	rs374884675	T	C	gnomAD Exomes	PASS	NA	ENST00000374619.1	p.Lys38Arg	p.Lys38Arg	38	1x32	c.113A>G	missense_variant				1	251492	3.97627e-06	0	0	0	16256	0	0	0	34592	0	0	0	10080	0	0	0	18394	0	0	0	21646	0	0	1	113768	0	0	0	6140	0
1	23520594	rs770291129	G	A	gnomAD Exomes	PASS	NA	ENST00000374619.1	p.Ser40Phe	p.Ser40Phe	40	1x34	c.119C>T	missense_variant				5	251490	1.98815e-05	0	0	0	16256	0	0	5	34592	0	0	0	10078	0	0	0	18394	0	0	0	21646	0	0	0	113768	0	0	0	6140	0
1	23520588	rs1340035870	G	A	gnomAD Exomes	PASS	NA	ENST00000374619.1	p.Ala42Val	p.Ala42Val	42	1x36	c.125C>T	missense_variant				1	251492	3.97627e-06	0	0	0	16256	0	0	0	34592	0	0	0	10080	0	0	0	18394	0	0	0	21646	0	0	1	113768	0	0	0	6140	0
1	23520586	rs201355267	C	T	gnomAD Exomes,gnomAD Genomes	PASS	PASS	ENST00000374619.1	p.Val43Met	p.Val43Met	43	1x37	c.127G>A	missense_variant				7	282890	2.47446e-05	0	0	1	24964	0	0	1	35440	0	0	0	10370	0	0	1	19950	0	0	0	25120	0	0	2	129202	0	0	1	7228	0
1	23520583	rs545967730	C	T	gnomAD Exomes	PASS	NA	ENST00000374619.1	p.Val44Ile	p.Val44Ile	44	1x38	c.130G>A	missense_variant				1	251486	3.97636e-06	0	0	0	16256	0	0	0	34592	0	0	0	10080	0	0	1	18394	0	0	0	21642	0	0	0	113766	0	0	0	6140	0
1	23520574	rs780246153	C	T	gnomAD Exomes	PASS	NA	ENST00000374619.1	p.Val47Ile	p.Val47Ile	47	1x41	c.139G>A	missense_variant				3	251490	1.19289e-05	0	0	0	16256	0	0	0	34592	0	0	0	10080	0	0	0	18394	0	0	0	21648	0	0	1	113764	0	0	0	6140	0
1	23520571	rs1337607853	T	C	gnomAD Exomes	PASS	NA	ENST00000374619.1	p.Ile48Val	p.Ile48Val	48	1x42	c.142A>G	missense_variant				1	251488	3.97633e-06	0	0	0	16256	0	0	0	34592	0	0	0	10080	0	0	0	18394	0	0	0	21648	0	0	1	113762	0	0	0	6140	0
1	23520568	rs1409731399	T	A	gnomAD Exomes	PASS	NA	ENST00000374619.1	p.Thr49Ser	p.Thr49Ser	49	1x43	c.145A>T	missense_variant				1	251492	3.97627e-06	0	0	0	16256	0	0	0	34592	0	0	0	10080	0	0	0	18394	0	0	0	21648	0	0	0	113766	0	0	0	6140	0
1	23520561	rs371857345	G	A	gnomAD Exomes	PASS	NA	ENST00000374619.1	p.Ala51Val	p.Ala51Val	51	1x45	c.152C>T	missense_variant				3	251490	1.19289e-05	0	0	0	16256	0	0	0	34592	0	0	0	10080	0	0	0	18394	0	0	0	21646	0	0	3	113766	0	0	0	6140	0
1	23520558	rs1412543289	G	A	gnomAD Exomes	PASS	NA	ENST00000374619.1	p.Thr52Ile	p.Thr52Ile	52	1x46	c.155C>T	missense_variant				1	251490	3.9763e-06	0	0	0	16256	0	0	0	34592	0	0	0	10080	0	0	0	18394	0	0	0	21648	0	0	1	113764	0	0	0	6140	0
1	23520546	rs767242578	T	A	gnomAD Exomes	PASS	NA	ENST00000374619.1	p.Asn56Ile	p.Asn56Ile	56	1x50	c.167A>T	missense_variant				1	251486	3.97636e-06	0	0	0	16256	0	0	0	34592	0	0	0	10080	0	0	0	18394	0	0	0	21646	0	0	1	113762	0	0	0	6140	0
1	23520546	rs767242578	T	C	gnomAD Exomes,gnomAD Genomes	PASS	PASS	ENST00000374619.1	p.Asn56Ser	p.Asn56Ser	56	1x50	c.167A>G	missense_variant				16	282838	5.65695e-05	0	0	0	24950	0	0	1	35440	0	0	0	10370	0	0	4	19944	0	0	0	25120	0	0	10	129172	0	0	0	7226	0
1	23520544	rs764152472	C	T	gnomAD Exomes	PASS	NA	ENST00000374619.1	p.Ala57Thr	p.Ala57Thr	57	1x51	c.169G>A	missense_variant				4	251480	1.59058e-05	0	0	0	16256	0	0	4	34592	0	0	0	10080	0	0	0	18394	0	0	0	21640	0	0	0	113762	0	0	0	6140	0
1	23520526	rs115985527	T	C	gnomAD Exomes	PASS	NA	ENST00000374619.1	p.Ile63Val	p.Ile63Val	63	1x57	c.187A>G	missense_variant				47	251454	0.000186913	0	0	1	16256	0	0	0	34592	0	0	40	10080	0	0	0	18394	0	0	0	21614	0	0	4	113762	0	0	2	6140	0
1	23520526	rs115985527	T	A	gnomAD Exomes	PASS	NA	ENST00000374619.1	p.Ile63Phe	p.Ile63Phe	63	1x57	c.187A>T	missense_variant				10	251454	3.97687e-05	0	0	5	16256	0	0	1	34592	0	0	0	10080	0	0	0	18394	0	0	0	21614	0	0	3	113762	0	0	1	6140	0
1	23520516	rs1482014490	G	A	gnomAD Exomes	PASS	NA	ENST00000374619.1	p.Thr66Ile	p.Thr66Ile	66	1x60	c.197C>T	missense_variant				1	251436	3.97716e-06	0	0	0	16256	0	0	1	34592	0	0	0	10080	0	0	0	18394	0	0	0	21612	0	0	0	113752	0	0	0	6134	0
1	23520512	rs1270997442	C	G	gnomAD Exomes	PASS	NA	ENST00000374619.1	p.Arg67Ser	p.Arg67Ser	67	12x48	c.201G>C	missense_variant				2	251420	7.95482e-06	0	0	0	16256	0	0	1	34590	0	0	0	10080	0	0	1	18394	0	0	0	21602	0	0	0	113746	0	0	0	6136	0
1	23520501	rs1450827604	G	C	gnomAD Exomes	PASS	NA	ENST00000374619.1	p.Thr71Ser	p.Thr71Ser	71	2x37	c.212C>G	missense_variant				2	251422	7.95475e-06	0	0	0	16256	0	0	2	34592	0	0	0	10080	0	0	0	18394	0	0	0	21590	0	0	0	113758	0	0	0	6136	0
1	23520499	rs759288808	G	C	gnomAD Exomes	PASS	NA	ENST00000374619.1	p.Pro72Ala	p.Pro72Ala	72	2x38	c.214C>G	missense_variant				5	251418	1.98872e-05	0	0	0	16256	0	0	5	34592	0	0	0	10078	0	0	0	18394	0	0	0	21586	0	0	0	113760	0	0	0	6136	0
1	23520499	rs759288808	G	A	gnomAD Exomes	PASS	NA	ENST00000374619.1	p.Pro72Ser	p.Pro72Ser	72	2x38	c.214C>T	missense_variant				1	251418	3.97744e-06	0	0	1	16256	0	0	0	34592	0	0	0	10078	0	0	0	18394	0	0	0	21586	0	0	0	113760	0	0	0	6136	0
1	23520484	rs1227901890	T	C	gnomAD Exomes	PASS	NA	ENST00000374619.1	p.Ile77Val	p.Ile77Val	77	2x43	c.229A>G	missense_variant				1	251416	3.97747e-06	0	0	0	16256	0	0	0	34592	0	0	0	10080	0	0	0	18394	0	0	0	21582	0	0	0	113758	0	0	0	6138	0
1	23520480	rs941110502	C	T	gnomAD Exomes,gnomAD Genomes	PASS	PASS	ENST00000374619.1	p.Gly78Asp	p.Gly78Asp	78	2x44	c.233G>A	missense_variant				2	282778	7.07269e-06	0	0	2	24956	0	0	0	35440	0	0	0	10370	0	0	0	19950	0	0	0	25044	0	0	0	129176	0	0	0	7226	0
1	23520465	rs762319746	G	T	gnomAD Exomes	PASS	NA	ENST00000374619.1	p.Thr83Asn	p.Thr83Asn	83	2x49	c.248C>A	missense_variant				1	251414	3.9775e-06	0	0	0	16256	0	0	0	34592	0	0	0	10080	0	0	0	18394	0	0	0	21580	0	0	1	113756	0	0	0	6140	0
1	23520465	rs762319746	G	C	gnomAD Exomes	PASS	NA	ENST00000374619.1	p.Thr83Ser	p.Thr83Ser	83	2x49	c.248C>G	missense_variant				2	251414	7.95501e-06	0	0	0	16256	0	0	0	34592	0	0	0	10080	0	0	0	18394	0	0	0	21580	0	0	1	113756	0	0	0	6140	0
1	23520463	rs776988667	C	T	gnomAD Exomes	PASS	NA	ENST00000374619.1	p.Asp84Asn	p.Asp84Asn	84	2x50	c.250G>A	missense_variant				3	251414	1.19325e-05	0	0	0	16256	0	0	1	34592	0	0	0	10080	0	0	0	18394	0	0	0	21582	0	0	2	113756	0	0	0	6138	0
1	23520448	rs1157722053	T	G	gnomAD Exomes	PASS	NA	ENST00000374619.1	p.Ile89Leu	p.Ile89Leu	89	2x55	c.265A>C	missense_variant				1	251462	3.97674e-06	0	0	0	16256	0	0	0	34592	0	0	0	10080	0	0	0	18394	0	0	0	21624	0	0	1	113760	0	0	0	6140	0
1	23520442	rs267598425	C	T	gnomAD Exomes	PASS	NA	ENST00000374619.1	p.Val91Ile	p.Val91Ile	91	2x56	c.271G>A	missense_variant				1	251460	3.97678e-06	0	0	0	16256	0	0	0	34592	0	0	0	10080	0	0	0	18394	0	0	0	21620	0	0	0	113762	0	0	0	6140	0
1	23520427	rs1431265393	T	C	gnomAD Exomes	PASS	NA	ENST00000374619.1	p.Ile96Val	p.Ile96Val	96	2x61	c.286A>G	missense_variant				1	251480	3.97646e-06	0	0	0	16256	0	0	0	34592	0	0	0	10080	0	0	0	18394	0	0	0	21642	0	0	1	113760	0	0	0	6140	0
1	23520425	rs143216598	G	C	gnomAD Genomes	NA	PASS	ENST00000374619.1	p.Ile96Met	p.Ile96Met	96	2x61	c.288C>G	missense_variant				1	31402	3.18451e-05	0	0	0	8712	0	0	0	848	0	0	0	290	0	0	0	1558	0	0	0	3476	0	0	1	15430	0	0	0	1088	0
1	23520424	rs41268111	C	T	gnomAD Exomes,gnomAD Genomes	PASS	PASS	ENST00000374619.1	p.Ala97Thr	p.Ala97Thr	97	2x62	c.289G>A	missense_variant				20	282862	7.07059e-05	0	0	0	24962	0	0	6	35440	0	0	0	10370	0	0	0	19950	0	0	0	25110	0	0	11	129186	0	0	2	7228	0
1	23520414	rs1217732332	A	G	gnomAD Exomes	PASS	NA	ENST00000374619.1	p.Ile100Thr	p.Ile100Thr	100	2x65	c.299T>C	missense_variant				1	251486	3.97636e-06	0	0	0	16256	0	0	1	34592	0	0	0	10080	0	0	0	18394	0	0	0	21646	0	0	0	113762	0	0	0	6140	0
1	23520399	rs200435864	T	C	gnomAD Exomes,gnomAD Genomes	PASS	PASS	ENST00000374619.1	p.Asn105Ser	p.Asn105Ser	105	NA	c.314A>G	missense_variant				51	282876	0.000180291	0	0	0	24970	0	0	2	35440	0	0	27	10370	0	0	0	19952	0	0	0	25122	0	0	13	129178	0	0	5	7228	0
1	23520398	rs778700932	G	C	gnomAD Exomes	PASS	NA	ENST00000374619.1	p.Asn105Lys	p.Asn105Lys	105	NA	c.315C>G	missense_variant				2	251480	7.95292e-06	0	0	0	16256	0	0	0	34592	0	0	0	10080	0	0	0	18394	0	0	0	21646	0	0	1	113756	0	0	1	6140	0
1	23520398	rs778700932	G	T	gnomAD Exomes	PASS	NA	ENST00000374619.1	p.Asn105Lys	p.Asn105Lys	105	NA	c.315C>A	missense_variant				1	251480	3.97646e-06	0	0	0	16256	0	0	1	34592	0	0	0	10080	0	0	0	18394	0	0	0	21646	0	0	0	113756	0	0	0	6140	0
1	23520369	rs1285345643	A	G	gnomAD Exomes	PASS	NA	ENST00000374619.1	p.Leu115Pro	p.Leu115Pro	115	3x29	c.344T>C	missense_variant				1	251478	3.97649e-06	0	0	0	16256	0	0	0	34592	0	0	0	10080	0	0	0	18394	0	0	0	21644	0	0	1	113756	0	0	0	6140	0
1	23520367	rs756990812	A	G	gnomAD Exomes	PASS	NA	ENST00000374619.1	p.Ser116Pro	p.Ser116Pro	116	3x30	c.346T>C	missense_variant				1	251482	3.97643e-06	0	0	0	16256	0	0	1	34592	0	0	0	10080	0	0	0	18394	0	0	0	21644	0	0	0	113760	0	0	0	6140	0
1	23520354	rs1273410375	G	A	gnomAD Exomes	PASS	NA	ENST00000374619.1	p.Thr120Met	p.Thr120Met	120	3x34	c.359C>T	missense_variant				2	251458	7.95361e-06	0	0	0	16256	0	0	0	34592	0	0	0	10078	0	0	0	18394	0	0	0	21640	0	0	2	113746	0	0	0	6136	0
1	23520342	rs1345365352	G	C	gnomAD Exomes	PASS	NA	ENST00000374619.1	p.Ala124Gly	p.Ala124Gly	124	3x38	c.371C>G	missense_variant				1	251446	3.977e-06	0	0	0	16256	0	0	0	34590	0	0	0	10076	0	0	0	18394	0	0	0	21642	0	0	0	113738	0	0	0	6136	0
1	23520340	rs777823119	A	C	gnomAD Exomes	PASS	NA	ENST00000374619.1	p.Ser125Ala	p.Ser125Ala	125	3x39	c.373T>G	missense_variant				1	251436	3.97716e-06	0	0	0	16256	0	0	0	34586	0	0	0	10074	0	0	0	18394	0	0	0	21642	0	0	0	113734	0	0	0	6136	0
1	23520339	rs574694014	G	A	gnomAD Exomes	PASS	NA	ENST00000374619.1	p.Ser125Phe	p.Ser125Phe	125	3x39	c.374C>T	missense_variant				9	251440	3.57938e-05	0	0	0	16256	0	0	0	34588	0	0	0	10076	0	0	0	18394	0	0	0	21642	0	0	0	113734	0	0	1	6136	0
1	23520329	rs1444136037	A	T	gnomAD Genomes	NA	PASS	ENST00000374619.1	p.His128Gln	p.His128Gln	128	3x42	c.384T>A	missense_variant				1	31402	3.18451e-05	0	0	0	8712	0	0	0	848	0	0	0	290	0	0	0	1560	0	0	0	3476	0	0	1	15430	0	0	0	1086	0
1	23520324	rs752209068	C	T	gnomAD Exomes	PASS	NA	ENST00000374619.1	p.Cys130Tyr	p.Cys130Tyr	130	3x44	c.389G>A	missense_variant				2	251292	7.95887e-06	0	0	0	16256	0	0	0	34586	0	0	0	10068	0	0	0	18394	0	0	0	21630	0	0	0	113622	0	0	0	6130	0
1	23520315	rs767169822	G	A	gnomAD Exomes	PASS	NA	ENST00000374619.1	p.Ala133Val	p.Ala133Val	133	3x47	c.398C>T	missense_variant				1	251214	3.98067e-06	0	0	0	16252	0	0	0	34586	0	0	0	10068	0	0	0	18394	0	0	0	21622	0	0	1	113556	0	0	0	6124	0
1	23520313	rs759201175	G	C	gnomAD Exomes	PASS	NA	ENST00000374619.1	p.Leu134Val	p.Leu134Val	134	3x48	c.400C>G	missense_variant				2	251210	7.96147e-06	0	0	0	16254	0	0	0	34582	0	0	0	10068	0	0	0	18394	0	0	0	21622	0	0	0	113554	0	0	0	6124	0
1	23520306	rs751188382	C	G	gnomAD Exomes	PASS	NA	ENST00000374619.1	p.Arg136Thr	p.Arg136Thr	136	3x50	c.407G>C	missense_variant				1	251094	3.98257e-06	0	0	0	16252	0	0	0	34576	0	0	0	10064	0	0	0	18394	0	0	0	21618	0	0	0	113472	0	0	0	6120	0
1	23520301	rs766109272	A	G	gnomAD Exomes,gnomAD Genomes	PASS	PASS	ENST00000374619.1	p.Trp138Arg	p.Trp138Arg	138	3x52	c.412T>C	missense_variant				2	282504	7.07955e-06	0	0	0	24966	0	0	0	35422	0	0	0	10354	0	0	2	19952	0	0	0	25092	0	0	0	128902	0	0	0	7214	0
1	23520285	rs777091800	G	A	gnomAD Exomes	PASS	NA	ENST00000374619.1	p.Ala143Val	p.Ala143Val	143	34x50	c.428C>T	missense_variant				1	250972	3.98451e-06	0	0	0	16252	0	0	0	34570	0	0	0	10064	0	0	1	18386	0	0	0	21606	0	0	0	113376	0	0	0	6120	0
1	23520274	rs769128574	T	C	gnomAD Exomes	PASS	NA	ENST00000374619.1	p.Ser147Gly	p.Ser147Gly	147	34x54	c.439A>G	missense_variant				3	251004	1.1952e-05	0	0	1	16248	0	0	0	34576	0	0	0	10060	0	0	0	18390	0	0	0	21610	0	0	2	113394	0	0	0	6120	0
1	23520268	rs761191232	G	A	gnomAD Exomes	PASS	NA	ENST00000374619.1	p.Arg149Cys	p.Arg149Cys	149	34x56	c.445C>T	missense_variant				18	250952	7.17269e-05	0	0	0	16242	0	0	0	34570	0	0	5	10064	0	0	0	18392	0	0	0	21604	0	0	7	113356	0	0	0	6120	0
1	23520267	rs556603753	C	T	gnomAD Exomes,gnomAD Genomes	PASS	PASS	ENST00000374619.1	p.Arg149His	p.Arg149His	149	34x56	c.446G>A	missense_variant				3	282262	1.06284e-05	0	0	0	24960	0	0	1	35416	0	0	0	10354	0	0	0	19948	0	0	0	25070	0	0	2	128724	0	0	0	7208	0
1	23520261	rs371294680	G	A	gnomAD Exomes	PASS	NA	ENST00000374619.1	p.Thr151Met	p.Thr151Met	151	4x38	c.452C>T	missense_variant				19	250870	7.57364e-05	0	0	0	16244	0	0	1	34566	0	0	0	10060	0	0	1	18394	0	0	0	21582	0	0	16	113308	0	0	1	6122	0
1	23520259	rs142643700	C	A	gnomAD Exomes,gnomAD Genomes	PASS	PASS	ENST00000374619.1	p.Ala152Ser	p.Ala152Ser	152	4x39	c.454G>T	missense_variant				135	282210	0.000478367	1	0	1	24962	0	0	8	35410	1	0	58	10344	0	0	0	19950	0	0	0	25060	0	0	63	128678	0	0	2	7210	0
1	23520259	rs142643700	C	T	gnomAD Exomes	PASS	NA	ENST00000374619.1	p.Ala152Thr	p.Ala152Thr	152	4x39	c.454G>A	missense_variant				2	250822	7.97378e-06	0	0	0	16250	0	0	2	34562	0	0	0	10054	0	0	0	18392	0	0	0	21584	0	0	0	113262	0	0	0	6122	0
1	23520253	rs777735619	G	A	gnomAD Exomes	PASS	NA	ENST00000374619.1	p.His154Tyr	p.His154Tyr	154	4x41	c.460C>T	missense_variant				5	250886	1.99294e-05	0	0	0	16240	0	0	0	34568	0	0	0	10064	0	0	0	18394	0	0	0	21598	0	0	4	113294	0	0	1	6122	0
1	23520250	rs144389583	C	T	gnomAD Exomes	PASS	NA	ENST00000374619.1	p.Ala155Thr	p.Ala155Thr	155	4x42	c.463G>A	missense_variant				8	250810	3.18967e-05	0	0	0	16238	0	0	0	34560	0	0	0	10050	0	0	2	18394	0	0	0	21586	0	0	4	113252	0	0	0	6124	0
1	23520249	rs780794417	G	C	gnomAD Genomes	NA	PASS	ENST00000374619.1	p.Ala155Gly	p.Ala155Gly	155	4x42	c.464C>G	missense_variant				1	31402	3.18451e-05	0	0	0	8714	0	0	0	848	0	0	0	290	0	0	0	1560	0	0	0	3476	0	0	1	15428	0	0	0	1086	0
1	23520249	rs780794417	G	A	gnomAD Exomes,gnomAD Genomes	PASS	PASS	ENST00000374619.1	p.Ala155Val	p.Ala155Val	155	4x42	c.464C>T	missense_variant				9	282224	3.18896e-05	0	0	1	24950	0	0	0	35416	0	0	0	10354	0	0	0	19954	0	0	1	25052	0	0	7	128692	0	0	0	7208	0
1	23520246	rs751143153	G	C	gnomAD Exomes	PASS	NA	ENST00000374619.1	p.Ala156Gly	p.Ala156Gly	156	4x43	c.467C>G	missense_variant				1	250872	3.9861e-06	0	0	0	16238	0	0	0	34572	0	0	0	10060	0	0	0	18394	0	0	0	21594	0	0	0	113284	0	0	0	6126	0
1	23520243	rs147271351	G	T	gnomAD Exomes,gnomAD Genomes	PASS	PASS	ENST00000374619.1	p.Thr157Asn	p.Thr157Asn	157	4x44	c.470C>A	missense_variant				16	282272	5.66829e-05	0	0	15	24956	0	0	0	35420	0	0	0	10354	0	0	0	19950	0	0	0	25072	0	0	1	128702	0	0	0	7212	0
1	23520243	rs147271351	G	A	gnomAD Exomes,gnomAD Genomes	PASS	PASS	ENST00000374619.1	p.Thr157Ile	p.Thr157Ile	157	4x44	c.470C>T	missense_variant				8	282272	2.83415e-05	0	0	8	24956	0	0	0	35420	0	0	0	10354	0	0	0	19950	0	0	0	25072	0	0	0	128702	0	0	0	7212	0
1	23520241	rs754101123	T	G	gnomAD Exomes	PASS	NA	ENST00000374619.1	p.Met158Leu	p.Met158Leu	158	4x45	c.472A>C	missense_variant				1	250988	3.98425e-06	0	0	0	16246	0	0	0	34580	0	0	0	10068	0	0	0	18394	0	0	0	21600	0	0	1	113360	0	0	0	6126	0
1	23520241	rs754101123	T	C	gnomAD Exomes	PASS	NA	ENST00000374619.1	p.Met158Val	p.Met158Val	158	4x45	c.472A>G	missense_variant				1	250988	3.98425e-06	0	0	0	16246	0	0	0	34580	0	0	0	10068	0	0	0	18394	0	0	0	21600	0	0	1	113360	0	0	0	6126	0
1	23520240	rs1389301584	A	G	gnomAD Exomes	PASS	NA	ENST00000374619.1	p.Met158Thr	p.Met158Thr	158	4x45	c.473T>C	missense_variant				1	250998	3.9841e-06	0	0	0	16244	0	0	1	34576	0	0	0	10070	0	0	0	18394	0	0	0	21606	0	0	0	113368	0	0	0	6128	0
1	23520237	rs1417444935	A	G	gnomAD Exomes,gnomAD Genomes	PASS	PASS	ENST00000374619.1	p.Ile159Thr	p.Ile159Thr	159	4x46	c.476T>C	missense_variant				2	282398	7.0822e-06	0	0	0	24968	0	0	2	35424	0	0	0	10358	0	0	0	19952	0	0	0	25074	0	0	0	128802	0	0	0	7216	0
1	23520235	rs202033009	C	A	gnomAD Exomes	PASS	NA	ENST00000374619.1	p.Ala160Ser	p.Ala160Ser	160	4x47	c.478G>T	missense_variant				1	250910	3.98549e-06	0	0	0	16246	0	0	0	34572	0	0	0	10060	0	0	0	18394	0	0	0	21582	0	0	0	113332	0	0	1	6126	0
1	23520235	rs202033009	C	T	gnomAD Exomes,gnomAD Genomes	PASS	PASS	ENST00000374619.1	p.Ala160Thr	p.Ala160Thr	160	4x47	c.478G>A	missense_variant				13	282308	4.6049e-05	0	0	1	24958	0	0	6	35420	0	0	0	10350	0	0	0	19954	0	0	0	25058	0	0	5	128756	0	0	1	7214	0
1	23520231	rs371062964	A	G	gnomAD Exomes	PASS	NA	ENST00000374619.1	p.Ile161Thr	p.Ile161Thr	161	4x48	c.482T>C	missense_variant				1	251020	3.98375e-06	0	0	0	16250	0	0	0	34574	0	0	0	10068	0	0	0	18394	0	0	0	21596	0	0	1	113406	0	0	0	6126	0
1	23520229		C	T	gnomAD Exomes	PASS	NA	ENST00000374619.1	p.Val162Ile	p.Val162Ile	162	4x49	c.484G>A	missense_variant				1	251020	3.98375e-06	0	0	1	16252	0	0	0	34576	0	0	0	10064	0	0	0	18394	0	0	0	21578	0	0	0	113422	0	0	0	6128	0
1	23520219	rs759504209	A	G	gnomAD Exomes	PASS	NA	ENST00000374619.1	p.Ile165Thr	p.Ile165Thr	165	4x52	c.494T>C	missense_variant				1	251056	3.98318e-06	0	0	0	16254	0	0	0	34582	0	0	0	10066	0	0	1	18394	0	0	0	21586	0	0	0	113436	0	0	0	6132	0
1	23520216	rs749559252	G	A	gnomAD Exomes,gnomAD Genomes	PASS	PASS	ENST00000374619.1	p.Ser166Phe	p.Ser166Phe	166	4x53	c.497C>T	missense_variant				8	282406	2.8328e-05	0	0	2	24964	0	0	0	35430	0	0	0	10352	0	0	0	19954	0	0	0	25050	0	0	0	128838	0	0	0	7218	0
1	23520214	rs1343560026	T	C	gnomAD Exomes	PASS	NA	ENST00000374619.1	p.Ile167Val	p.Ile167Val	167	4x54	c.499A>G	missense_variant				1	251036	3.98349e-06	0	0	0	16254	0	0	0	34584	0	0	0	10064	0	0	0	18390	0	0	0	21584	0	0	1	113426	0	0	0	6130	0
1	23520210	rs201747287	C	T	gnomAD Exomes	PASS	NA	ENST00000374619.1	p.Cys168Tyr	p.Cys168Tyr	168	4x55	c.503G>A	missense_variant				5	250964	1.99232e-05	0	0	0	16254	0	0	0	34584	0	0	0	10062	0	0	0	18392	0	0	0	21566	0	0	5	113392	0	0	0	6124	0
1	23520208	rs769728658	T	G	gnomAD Exomes	PASS	NA	ENST00000374619.1	p.Ile169Leu	p.Ile169Leu	169	4x56	c.505A>C	missense_variant				1	251012	3.98387e-06	0	0	0	16254	0	0	0	34586	0	0	0	10056	0	0	0	18392	0	0	0	21568	0	0	1	113432	0	0	0	6126	0
1	23520205	rs1181787181	A	G	gnomAD Genomes	NA	PASS	ENST00000374619.1	p.Ser170Pro	p.Ser170Pro	170	4x57	c.508T>C	missense_variant				1	31380	3.18674e-05	0	0	1	8708	0	0	0	848	0	0	0	290	0	0	0	1560	0	0	0	3474	0	0	0	15412	0	0	0	1088	0
1	23520199	rs867252582	GGATGGAGATGCA	G	gnomAD Exomes,gnomAD Genomes	PASS	PASS	ENST00000374619.1	p.Cys168_Ile171del	p.Cys168_Ile171del	not msv	not msv	c.502_513delTGCATCTCCATC	inframe_deletion				10	282358	3.5416e-05	0	0	0	24966	0	0	0	35428	0	0	0	10342	0	0	10	19952	0	0	0	25022	0	0	0	128838	0	0	0	7210	0
1	23520198	rs932833096	G	T	gnomAD Exomes	PASS	NA	ENST00000374619.1	p.Pro172His	p.Pro172His	172	4x59	c.515C>A	missense_variant				1	250960	3.9847e-06	0	0	0	16246	0	0	0	34580	0	0	0	10058	0	0	0	18390	0	0	0	21550	0	0	1	113424	0	0	0	6122	0
1	23520196	rs1394883956	G	C	gnomAD Exomes	PASS	NA	ENST00000374619.1	p.Pro173Ala	p.Pro173Ala	173	4x60	c.517C>G	missense_variant				1	250880	3.98597e-06	0	0	0	16246	0	0	1	34578	0	0	0	10054	0	0	0	18392	0	0	0	21542	0	0	0	113374	0	0	0	6116	0
1	23520195	rs754979847	G	C	gnomAD Genomes	NA	PASS	ENST00000374619.1	p.Pro173Arg	p.Pro173Arg	173	4x60	c.518C>G	missense_variant				1	31406	3.1841e-05	0	0	1	8718	0	0	0	848	0	0	0	290	0	0	0	1560	0	0	0	3476	0	0	0	15426	0	0	0	1088	0
1	23520195	rs754979847	G	A	gnomAD Exomes,gnomAD Genomes	PASS	PASS	ENST00000374619.1	p.Pro173Leu	p.Pro173Leu	173	4x60	c.518C>T	missense_variant				10	282130	3.54447e-05	0	0	2	24960	0	0	0	35414	0	0	0	10334	0	0	0	19950	0	0	0	24988	0	0	5	128734	0	0	0	7202	0
1	23520184	rs370416665	G	A	gnomAD Exomes,gnomAD Genomes	PASS	PASS	ENST00000374619.1	p.Arg177Trp	p.Arg177Trp	177	4x64	c.529C>T	missense_variant				13	281858	4.61225e-05	0	0	2	24940	0	0	0	35406	0	0	0	10300	0	0	2	19952	0	0	0	24958	0	0	8	128608	0	0	0	7198	0
1	23520183	rs757946711	C	T	gnomAD Exomes	PASS	NA	ENST00000374619.1	p.Arg177Gln	p.Arg177Gln	177	4x64	c.530G>A	missense_variant				5	250450	1.99641e-05	0	0	0	16234	0	0	0	34548	0	0	0	10014	0	0	1	18392	0	0	0	21480	0	0	0	113190	0	0	0	6104	0
1	23520172	rs1166437678	C	A	gnomAD Genomes	NA	PASS	ENST00000374619.1	p.Ala181Ser	p.Ala181Ser	181	NA	c.541G>T	missense_variant				1	31390	3.18573e-05	0	0	0	8704	0	0	0	848	0	0	0	290	0	0	0	1558	0	0	0	3476	0	0	1	15426	0	0	0	1088	0
1	23520160	rs1411693972	TCTC	T	gnomAD Exomes	PASS	NA	ENST00000374619.1	p.Glu184del	p.Glu184del	not msv	not msv	c.550_552delGAG	inframe_deletion				1	250164	3.99738e-06	0	0	0	16246	0	0	0	34538	0	0	0	9962	0	0	0	18394	0	0	0	21454	0	0	0	113030	0	0	0	6092	0
1	23520157	rs539241195	A	C	gnomAD Exomes	PASS	NA	ENST00000374619.1	p.Ser186Ala	p.Ser186Ala	186	NA	c.556T>G	missense_variant				3	250132	1.19937e-05	0	0	3	16250	0	0	0	34532	0	0	0	9958	0	0	0	18394	0	0	0	21462	0	0	0	112992	0	0	0	6094	0
1	23520156	rs753101503	G	A	gnomAD Exomes,gnomAD Genomes	PASS	PASS	ENST00000374619.1	p.Ser186Leu	p.Ser186Leu	186	NA	c.557C>T	missense_variant				9	281452	3.1977e-05	0	0	6	24966	0	0	1	35378	0	0	0	10234	0	0	0	19952	0	0	0	24916	0	0	1	128386	0	0	1	7182	0
1	23520151	rs1203386456	A	T	gnomAD Exomes	PASS	NA	ENST00000374619.1	p.Cys188Ser	p.Cys188Ser	188	NA	c.562T>A	missense_variant				1	250246	3.99607e-06	0	0	0	16248	0	0	0	34538	0	0	0	9964	0	0	0	18394	0	0	0	21464	0	0	1	113034	0	0	0	6100	0
1	23520145	rs774258888	C	T	gnomAD Exomes	PASS	NA	ENST00000374619.1	p.Val190Met	p.Val190Met	190	NA	c.568G>A	missense_variant				4	250282	1.5982e-05	1	0	0	16248	0	0	0	34536	0	0	0	9966	0	0	0	18392	0	0	0	21458	0	0	0	113064	0	0	0	6112	0
1	23520144	rs766487683	A	G	gnomAD Exomes	PASS	NA	ENST00000374619.1	p.Val190Ala	p.Val190Ala	190	NA	c.569T>C	missense_variant				1	250268	3.99572e-06	0	0	0	16246	0	0	0	34538	0	0	0	9978	0	0	0	18390	0	0	0	21412	0	0	1	113088	0	0	0	6112	0
1	23520138	rs763032266	G	A	gnomAD Exomes	PASS	NA	ENST00000374619.1	p.Thr192Ile	p.Thr192Ile	192	NA	c.575C>T	missense_variant				1	250524	3.99163e-06	0	0	0	16252	0	0	0	34546	0	0	0	10006	0	0	0	18392	0	0	0	21466	0	0	1	113200	0	0	0	6116	0
1	23520136	rs1228501500	A	G	gnomAD Exomes	PASS	NA	ENST00000374619.1	p.Ser193Pro	p.Ser193Pro	193	NA	c.577T>C	missense_variant				1	250564	3.991e-06	0	0	0	16252	0	0	0	34562	0	0	0	10012	0	0	0	18392	0	0	0	21466	0	0	1	113210	0	0	0	6114	0
1	23520127	rs1306119382	A	T	gnomAD Exomes	PASS	NA	ENST00000374619.1	p.Ser196Thr	p.Ser196Thr	196	5x38	c.586T>A	missense_variant				2	250770	7.97544e-06	0	0	0	16252	0	0	0	34566	0	0	0	10032	0	0	0	18394	0	0	0	21494	0	0	2	113320	0	0	0	6118	0
1	23520120	rs773559280	G	A	gnomAD Exomes	PASS	NA	ENST00000374619.1	p.Thr198Ile	p.Thr198Ile	198	5x40	c.593C>T	missense_variant				1	250946	3.98492e-06	0	0	0	16254	0	0	0	34578	0	0	0	10048	0	0	0	18394	0	0	0	21518	0	0	0	113434	0	0	0	6120	0
1	23520118	rs1391181249	T	C	gnomAD Exomes	PASS	NA	ENST00000374619.1	p.Ile199Val	p.Ile199Val	199	5x41	c.595A>G	missense_variant				1	250994	3.98416e-06	0	0	0	16254	0	0	0	34584	0	0	1	10048	0	0	0	18392	0	0	0	21536	0	0	0	113460	0	0	0	6122	0
1	23520111	rs201426346	G	T	gnomAD Exomes,gnomAD Genomes	PASS	PASS	ENST00000374619.1	p.Ser201Tyr	p.Ser201Tyr	201	5x43	c.602C>A	missense_variant				201	282432	0.000711676	2	0	0	24966	0	0	0	35430	0	0	0	10346	0	0	0	19952	0	0	175	25014	2	0	18	128910	0	0	8	7208	0
1	23520091	rs535752558	T	C	gnomAD Exomes	PASS	NA	ENST00000374619.1	p.Ile208Val	p.Ile208Val	208	5x49	c.622A>G	missense_variant				26	251182	0.000103511	1	0	0	16252	0	0	0	34576	0	0	0	10060	0	0	1	18392	0	0	0	21600	0	0	1	113558	0	0	0	6130	0
1	23520090	rs1411789335	A	T	gnomAD Exomes	PASS	NA	ENST00000374619.1	p.Ile208Asn	p.Ile208Asn	208	5x49	c.623T>A	missense_variant				1	251182	3.98118e-06	0	0	0	16252	0	0	0	34582	0	0	0	10066	0	0	1	18392	0	0	0	21596	0	0	0	113550	0	0	0	6130	0
1	23520088	rs1180647296	G	A	gnomAD Exomes	PASS	NA	ENST00000374619.1	p.Pro209Ser	p.Pro209Ser	209	5x50	c.625C>T	missense_variant				1	251156	3.98159e-06	0	0	0	16252	0	0	0	34584	0	0	0	10066	0	0	1	18392	0	0	0	21576	0	0	0	113546	0	0	0	6128	0
1	23520087	rs190329979	G	T	gnomAD Exomes	PASS	NA	ENST00000374619.1	p.Pro209His	p.Pro209His	209	5x50	c.626C>A	missense_variant				1	251150	3.98168e-06	0	0	0	16250	0	0	1	34584	0	0	0	10064	0	0	0	18392	0	0	0	21588	0	0	0	113530	0	0	0	6128	0
1	23520084	rs779362864	G	A	gnomAD Exomes	PASS	NA	ENST00000374619.1	p.Ser210Leu	p.Ser210Leu	210	5x51	c.629C>T	missense_variant				1	251136	3.98191e-06	0	0	0	16250	0	0	0	34586	0	0	0	10064	0	0	0	18390	0	0	0	21582	0	0	1	113520	0	0	0	6130	0
1	23520076	rs1487276886	G	A	gnomAD Exomes	PASS	NA	ENST00000374619.1	p.Leu213Phe	p.Leu213Phe	213	5x54	c.637C>T	missense_variant				1	251090	3.98264e-06	0	0	0	16248	0	0	0	34582	0	0	0	10068	0	0	0	18392	0	0	0	21596	0	0	1	113462	0	0	0	6128	0
1	23520063	rs756952666	T	A	gnomAD Exomes	PASS	NA	ENST00000374619.1	p.Tyr217Phe	p.Tyr217Phe	217	5x58	c.650A>T	missense_variant				1	251128	3.98203e-06	0	0	0	16250	0	0	0	34584	0	0	0	10068	0	0	0	18390	0	0	0	21622	0	0	1	113470	0	0	0	6130	0
1	23520063	rs756952666	T	C	gnomAD Exomes	PASS	NA	ENST00000374619.1	p.Tyr217Cys	p.Tyr217Cys	217	5x58	c.650A>G	missense_variant				9	251128	3.58383e-05	0	0	0	16250	0	0	0	34584	0	0	0	10068	0	0	0	18390	0	0	0	21622	0	0	8	113470	0	0	1	6130	0
1	23520058	rs202151018	G	A	gnomAD Exomes,gnomAD Genomes	PASS	PASS	ENST00000374619.1	p.Arg219Trp	p.Arg219Trp	219	5x60	c.655C>T	missense_variant				10	282444	3.54052e-05	0	0	0	24950	0	0	10	35428	0	0	0	10358	0	0	0	19948	0	0	0	25078	0	0	0	128852	0	0	0	7216	0
1	23520057	rs755377445	C	T	gnomAD Exomes,gnomAD Genomes	PASS	PASS	ENST00000374619.1	p.Arg219Gln	p.Arg219Gln	219	5x60	c.656G>A	missense_variant				12	282448	4.24857e-05	0	0	0	24954	0	0	0	35428	0	0	0	10358	0	0	2	19948	0	0	6	25084	0	0	4	128842	0	0	0	7218	0
1	23520049	rs202026059	G	A	gnomAD Exomes,gnomAD Genomes	PASS	PASS	ENST00000374619.1	p.Arg222Trp	p.Arg222Trp	222	5x63	c.664C>T	missense_variant				37	282364	0.000131037	0	0	1	24950	0	0	17	35422	0	0	0	10358	0	0	0	19948	0	0	0	25070	0	0	17	128786	0	0	2	7214	0
1	23520048	rs766858162	C	T	gnomAD Exomes	PASS	NA	ENST00000374619.1	p.Arg222Gln	p.Arg222Gln	222	5x63	c.665G>A	missense_variant				3	250990	1.19527e-05	0	0	1	16246	0	0	0	34576	0	0	0	10064	0	0	2	18388	0	0	0	21612	0	0	0	113366	0	0	0	6126	0
1	23520043	rs570200119	C	A	gnomAD Exomes,gnomAD Genomes	PASS	PASS	ENST00000374619.1	p.Ala224Ser	p.Ala224Ser	224	5x65	c.670G>T	missense_variant				17	282400	6.01983e-05	0	0	0	24952	0	0	0	35428	0	0	0	10354	0	0	17	19946	0	0	0	25096	0	0	0	128792	0	0	0	7216	0
1	23520040	rs200261758	G	A	gnomAD Exomes,gnomAD Genomes	PASS	PASS	ENST00000374619.1	p.Arg225Trp	p.Arg225Trp	225	5x66	c.673C>T	missense_variant				22	282352	7.79169e-05	0	0	0	24942	0	0	1	35428	0	0	0	10356	0	0	15	19944	0	0	0	25098	0	0	5	128760	0	0	1	7212	0
1	23520039	rs765530186	C	T	gnomAD Exomes,gnomAD Genomes	PASS	PASS	ENST00000374619.1	p.Arg225Gln	p.Arg225Gln	225	5x66	c.674G>A	missense_variant				23	282346	8.14603e-05	0	0	2	24940	0	0	11	35424	0	0	0	10356	0	0	0	19948	0	0	0	25090	0	0	9	128764	0	0	0	7212	0
1	23520034	rs1458031322	G	A	gnomAD Exomes	PASS	NA	ENST00000374619.1	p.Arg227Cys	p.Arg227Cys	227	5x68	c.679C>T	missense_variant				1	251000	3.98406e-06	0	0	0	16242	0	0	1	34578	0	0	0	10068	0	0	0	18388	0	0	0	21614	0	0	0	113368	0	0	0	6128	0
1	23520033	rs370958543	C	T	gnomAD Exomes,gnomAD Genomes	PASS	PASS	ENST00000374619.1	p.Arg227His	p.Arg227His	227	5x68	c.680G>A	missense_variant				280	282322	0.000991775	4	0	0	24930	0	0	0	35418	0	0	0	10354	0	0	0	19946	0	0	0	25086	0	0	2	128762	0	0	2	7212	0
1	23520031	rs1157092154	T	A	gnomAD Exomes	PASS	NA	ENST00000374619.1	p.Ile228Phe	p.Ile228Phe	228	5x69	c.682A>T	missense_variant				2	251024	7.96737e-06	0	0	0	16244	0	0	2	34582	0	0	0	10066	0	0	0	18390	0	0	0	21628	0	0	0	113374	0	0	0	6128	0
1	23520029	rs1467997298	G	C	gnomAD Exomes	PASS	NA	ENST00000374619.1	p.Ile228Met	p.Ile228Met	228	5x69	c.684C>G	missense_variant				1	251036	3.98349e-06	0	0	0	16242	0	0	0	34580	0	0	0	10068	0	0	0	18390	0	0	0	21624	0	0	1	113392	0	0	0	6126	0
1	23520012	rs560737318	A	C	gnomAD Exomes	PASS	NA	ENST00000374619.1	p.Leu234Arg	p.Leu234Arg	234	56xN1	c.701T>G	missense_variant				4	251060	1.59324e-05	0	0	0	16252	0	0	0	34586	0	0	0	10066	0	0	4	18390	0	0	0	21628	0	0	0	113398	0	0	0	6126	0
1	23520009	rs775484279	T	C	gnomAD Exomes,gnomAD Genomes	PASS	PASS	ENST00000374619.1	p.Tyr235Cys	p.Tyr235Cys	235	56xN2	c.704A>G	missense_variant				2	282410	7.0819e-06	0	0	1	24954	0	0	0	35432	0	0	0	10356	0	0	0	19950	0	0	0	25098	0	0	1	128796	0	0	0	7208	0
1	23520007	rs1464204504	C	T	gnomAD Exomes	PASS	NA	ENST00000374619.1	p.Gly236Arg	p.Gly236Arg	236	56xN3	c.706G>A	missense_variant				1	251040	3.98343e-06	0	0	0	16250	0	0	1	34584	0	0	0	10066	0	0	0	18392	0	0	0	21622	0	0	0	113386	0	0	0	6124	0
1	23520001	rs771944244	G	A	gnomAD Exomes,gnomAD Genomes	PASS	PASS	ENST00000374619.1	p.Arg238Cys	p.Arg238Cys	238	56xN5	c.712C>T	missense_variant				3	282432	1.0622e-05	0	0	0	24958	0	0	1	35430	0	0	0	10358	0	0	1	19950	0	0	0	25092	0	0	0	128818	0	0	0	7210	0
1	23520000	rs185525977	C	T	gnomAD Exomes	PASS	NA	ENST00000374619.1	p.Arg238His	p.Arg238His	238	56xN5	c.713G>A	missense_variant				9	251044	3.58503e-05	0	0	2	16252	0	0	6	34584	0	0	0	10066	0	0	0	18392	0	0	0	21616	0	0	0	113394	0	0	0	6126	0
1	23519991	rs138622697	G	A	gnomAD Exomes,gnomAD Genomes	PASS	PASS	ENST00000374619.1	p.Thr241Met	p.Thr241Met	241	56xN8	c.722C>T	missense_variant				84	282474	0.000297373	0	0	42	24960	0	0	2	35438	0	0	0	10356	0	0	1	19948	0	0	0	25098	0	0	9	128846	0	0	2	7212	0
1	23519989	rs748947118	C	A	gnomAD Exomes	PASS	NA	ENST00000374619.1	p.Ala242Ser	p.Ala242Ser	242	56xN9	c.724G>T	missense_variant				2	251114	7.96451e-06	0	0	0	16244	0	0	0	34588	0	0	0	10066	0	0	0	18392	0	0	0	21626	0	0	2	113456	0	0	0	6128	0
1	23519986	rs781355943	G	T	gnomAD Exomes	PASS	NA	ENST00000374619.1	p.His243Asn	p.His243Asn	243	56xN10	c.727C>A	missense_variant				1	251136	3.98191e-06	0	0	0	16248	0	0	0	34592	0	0	0	10068	0	0	0	18392	0	0	0	21626	0	0	0	113470	0	0	0	6126	0
1	23519983	rs1436064696	G	A	gnomAD Exomes	PASS	NA	ENST00000374619.1	p.Leu244Phe	p.Leu244Phe	244	56xN11	c.730C>T	missense_variant				2	251132	7.96394e-06	0	0	0	16242	0	0	0	34592	0	0	0	10066	0	0	0	18392	0	0	0	21628	0	0	0	113470	0	0	0	6128	0
1	23519977	rs751939536	T	G	gnomAD Exomes	PASS	NA	ENST00000374619.1	p.Thr246Pro	p.Thr246Pro	246	56xN13	c.736A>C	missense_variant				1	251208	3.98076e-06	0	0	0	16246	0	0	0	34592	0	0	0	10072	0	0	0	18392	0	0	0	21634	0	0	1	113532	0	0	0	6128	0
1	23519976	rs780576341	G	A	gnomAD Exomes	PASS	NA	ENST00000374619.1	p.Thr246Ile	p.Thr246Ile	246	56xN13	c.737C>T	missense_variant				1	251206	3.9808e-06	0	0	0	16242	0	0	0	34592	0	0	0	10072	0	0	0	18392	0	0	0	21632	0	0	1	113534	0	0	0	6128	0
1	23519973	rs1397878780	C	G	gnomAD Exomes	PASS	NA	ENST00000374619.1	p.Gly247Ala	p.Gly247Ala	247	56xN14	c.740G>C	missense_variant				1	251212	3.9807e-06	0	0	0	16246	0	0	1	34592	0	0	0	10072	0	0	0	18392	0	0	0	21628	0	0	0	113540	0	0	0	6128	0
1	23519965	rs140806772	C	T	gnomAD Exomes	PASS	NA	ENST00000374619.1	p.Gly250Arg	p.Gly250Arg	250	56xN17	c.748G>A	missense_variant				9	251230	3.58237e-05	0	0	0	16240	0	0	0	34590	0	0	0	10072	0	0	1	18392	0	0	0	21628	0	0	7	113568	0	0	0	6126	0
1	23519964	rs765435311	C	A	gnomAD Exomes,gnomAD Genomes	PASS	PASS	ENST00000374619.1	p.Gly250Val	p.Gly250Val	250	56xN17	c.749G>T	missense_variant				5	282654	1.76895e-05	0	0	0	24954	0	0	0	35438	0	0	0	10368	0	0	0	19950	0	0	1	25108	0	0	4	129012	0	0	0	7212	0
1	23519964	rs765435311	C	T	gnomAD Exomes	PASS	NA	ENST00000374619.1	p.Gly250Glu	p.Gly250Glu	250	56xN17	c.749G>A	missense_variant				1	251260	3.97994e-06	0	0	0	16246	0	0	0	34590	0	0	0	10078	0	0	0	18392	0	0	0	21634	0	0	1	113582	0	0	0	6126	0
1	23519958	rs754102530	G	A	gnomAD Exomes,gnomAD Genomes	PASS	PASS	ENST00000374619.1	p.Ser252Leu	p.Ser252Leu	252	56xN19	c.755C>T	missense_variant				7	282726	2.4759e-05	0	0	1	24960	0	0	1	35440	0	0	0	10370	0	0	0	19952	0	0	0	25110	0	0	3	129064	0	0	1	7216	0
1	23519956	rs760513244	G	A	gnomAD Exomes	PASS	NA	ENST00000374619.1	p.Leu253Phe	p.Leu253Phe	253	56xN20	c.757C>T	missense_variant				1	251330	3.97883e-06	0	0	0	16244	0	0	0	34592	0	0	0	10080	0	0	0	18392	0	0	0	21642	0	0	1	113638	0	0	0	6128	0
1	23519949	rs759503012	G	C	gnomAD Exomes,gnomAD Genomes	PASS	PASS	ENST00000374619.1	p.Ser255Trp	p.Ser255Trp	255	56xN22	c.764C>G	missense_variant				6	282748	2.12203e-05	0	0	6	24968	0	0	0	35438	0	0	0	10368	0	0	0	19948	0	0	0	25116	0	0	0	129080	0	0	0	7216	0
1	23519949	rs759503012	G	A	gnomAD Exomes,gnomAD Genomes	PASS	PASS	ENST00000374619.1	p.Ser255Leu	p.Ser255Leu	255	56xN22	c.764C>T	missense_variant				15	282748	5.30508e-05	0	0	1	24968	0	0	6	35438	0	0	0	10368	0	0	0	19948	0	0	0	25116	0	0	4	129080	0	0	3	7216	0
1	23519944	rs770270595	T	G	gnomAD Exomes	PASS	NA	ENST00000374619.1	p.Asn257His	p.Asn257His	257	56xN24	c.769A>C	missense_variant				4	251388	1.59117e-05	0	0	0	16252	0	0	0	34590	0	0	0	10078	0	0	0	18392	0	0	0	21638	0	0	4	113690	0	0	0	6134	0
1	23519931	rs367991997	T	C	gnomAD Exomes	PASS	NA	ENST00000374619.1	p.His261Arg	p.His261Arg	261	56xN28	c.782A>G	missense_variant				2	251406	7.95526e-06	0	0	0	16250	0	0	0	34592	0	0	0	10076	0	0	0	18392	0	0	0	21638	0	0	2	113706	0	0	0	6138	0
1	23519930	rs140410603	A	C	gnomAD Exomes,gnomAD Genomes	PASS	PASS	ENST00000374619.1	p.His261Gln	p.His261Gln	261	56xN28	c.783T>G	missense_variant				10	282818	3.53584e-05	0	0	10	24964	0	0	0	35440	0	0	0	10368	0	0	0	19954	0	0	0	25116	0	0	0	129136	0	0	0	7226	0
1	23519919	rs6299	G	A	gnomAD Exomes,gnomAD Genomes	PASS	PASS	ENST00000374619.1	p.Ser265Leu	p.Ser265Leu	265	56xC25	c.794C>T	missense_variant	Benign	789915		764	282824	0.00270133	4	0	712	24962	4	0	36	35440	0	0	0	10370	0	0	1	19954	0	0	0	25118	0	0	10	129140	0	0	3	7226	0
1	23519917	rs746378961	G	A	gnomAD Exomes	PASS	NA	ENST00000374619.1	p.His266Tyr	p.His266Tyr	266	56xC24	c.796C>T	missense_variant				1	251450	3.97693e-06	0	0	1	16252	0	0	0	34592	0	0	0	10078	0	0	0	18394	0	0	0	21646	0	0	0	113734	0	0	0	6140	0
1	23519916	rs746392653	T	A	gnomAD Exomes	PASS	NA	ENST00000374619.1	p.His266Leu	p.His266Leu	266	56xC24	c.797A>T	missense_variant				3	251440	1.19313e-05	0	0	0	16252	0	0	0	34592	0	0	0	10078	0	0	0	18392	0	0	0	21644	0	0	3	113728	0	0	0	6140	0
1	23519916	rs746392653	T	C	gnomAD Exomes	PASS	NA	ENST00000374619.1	p.His266Arg	p.His266Arg	266	56xC24	c.797A>G	missense_variant				5	251440	1.98855e-05	0	0	0	16252	0	0	5	34592	0	0	0	10078	0	0	0	18392	0	0	0	21644	0	0	0	113728	0	0	0	6140	0
1	23519914	rs577343268	A	G	gnomAD Exomes	PASS	NA	ENST00000374619.1	p.Ser267Pro	p.Ser267Pro	267	56xC23	c.799T>C	missense_variant				5	251442	1.98853e-05	0	0	0	16252	0	0	4	34590	0	0	0	10076	0	0	0	18394	0	0	0	21646	0	0	1	113730	0	0	0	6140	0
1	23519913	rs376034704	G	A	gnomAD Exomes,gnomAD Genomes	PASS	PASS	ENST00000374619.1	p.Ser267Leu	p.Ser267Leu	267	56xC23	c.800C>T	missense_variant				15	282848	5.3032e-05	0	0	0	24966	0	0	1	35440	0	0	0	10366	0	0	0	19952	0	0	1	25124	0	0	12	129158	0	0	0	7228	0
1	23519911	rs540724727	C	A	gnomAD Exomes	PASS	NA	ENST00000374619.1	p.Ala268Ser	p.Ala268Ser	268	56xC22	c.802G>T	missense_variant				1	251456	3.97684e-06	0	0	0	16254	0	0	0	34592	0	0	0	10076	0	0	0	18394	0	0	0	21644	0	0	1	113742	0	0	0	6140	0
1	23519910	rs1418305954	G	T	gnomAD Genomes	NA	PASS	ENST00000374619.1	p.Ala268Asp	p.Ala268Asp	268	56xC22	c.803C>A	missense_variant				1	31394	3.18532e-05	0	0	0	8712	0	0	0	848	0	0	0	290	0	0	0	1558	0	0	0	3474	0	0	1	15426	0	0	0	1086	0
1	23519902	rs1483970191	G	A	gnomAD Exomes	PASS	NA	ENST00000374619.1	p.Pro271Ser	p.Pro271Ser	271	56xC19	c.811C>T	missense_variant				1	251470	3.97662e-06	0	0	0	16254	0	0	0	34592	0	0	0	10078	0	0	1	18394	0	0	0	21648	0	0	0	113748	0	0	0	6140	0
1	23519891	rs752630946	G	C	gnomAD Exomes	PASS	NA	ENST00000374619.1	p.Phe274Leu	p.Phe274Leu	274	56xC16	c.822C>G	missense_variant				1	251454	3.97687e-06	0	0	0	16246	0	0	0	34592	0	0	0	10080	0	0	0	18394	0	0	0	21648	0	0	1	113738	0	0	0	6140	0
1	23519886	rs1204103440	T	C	gnomAD Exomes	PASS	NA	ENST00000374619.1	p.His276Arg	p.His276Arg	276	56xC14	c.827A>G	missense_variant				1	251454	3.97687e-06	0	0	0	16246	0	0	0	34592	0	0	0	10078	0	0	0	18394	0	0	0	21648	0	0	0	113742	0	0	0	6138	0
1	23519884	rs1291843530	C	T	gnomAD Exomes	PASS	NA	ENST00000374619.1	p.Val277Met	p.Val277Met	277	56xC13	c.829G>A	missense_variant				1	251454	3.97687e-06	0	0	0	16248	0	0	0	34592	0	0	0	10080	0	0	0	18394	0	0	0	21648	0	0	1	113736	0	0	0	6140	0
1	23519884	rs1291843530	C	G	gnomAD Exomes	PASS	NA	ENST00000374619.1	p.Val277Leu	p.Val277Leu	277	56xC13	c.829G>C	missense_variant				1	251454	3.97687e-06	0	0	0	16248	0	0	0	34592	0	0	0	10080	0	0	0	18394	0	0	0	21648	0	0	1	113736	0	0	0	6140	0
1	23519883	rs1230225270	A	C	gnomAD Exomes	PASS	NA	ENST00000374619.1	p.Val277Gly	p.Val277Gly	277	56xC13	c.830T>G	missense_variant				1	251462	3.97674e-06	0	0	0	16248	0	0	0	34592	0	0	0	10080	0	0	0	18394	0	0	0	21648	0	0	1	113744	0	0	0	6140	0
1	23519868	rs979269001	G	C	gnomAD Genomes	NA	PASS	ENST00000374619.1	p.Ala282Gly	p.Ala282Gly	282	56xC8	c.845C>G	missense_variant				8	31396	0.00025481	0	0	0	8712	0	0	0	848	0	0	0	290	0	0	0	1558	0	0	0	3474	0	0	8	15426	0	0	0	1088	0
1	23519865	rs1283641960	T	C	gnomAD Exomes	PASS	NA	ENST00000374619.1	p.Asp283Gly	p.Asp283Gly	283	56xC7	c.848A>G	missense_variant				1	251490	3.9763e-06	0	0	0	16256	0	0	0	34592	0	0	0	10080	0	0	0	18394	0	0	0	21648	0	0	1	113764	0	0	0	6140	0
1	23519860	rs766373915	C	T	gnomAD Exomes	PASS	NA	ENST00000374619.1	p.Ala285Thr	p.Ala285Thr	285	56xC5	c.853G>A	missense_variant				1	251492	3.97627e-06	0	0	0	16256	0	0	1	34592	0	0	0	10080	0	0	0	18394	0	0	0	21648	0	0	0	113766	0	0	0	6140	0
1	23519856	rs1352807793	A	G	gnomAD Exomes	PASS	NA	ENST00000374619.1	p.Leu286Pro	p.Leu286Pro	286	56xC4	c.857T>C	missense_variant				1	251492	3.97627e-06	0	0	0	16256	0	0	0	34592	0	0	0	10080	0	0	0	18394	0	0	0	21648	0	0	1	113766	0	0	0	6140	0
1	23519853	rs1409824905	T	A	gnomAD Exomes	PASS	NA	ENST00000374619.1	p.Glu287Val	p.Glu287Val	287	56xC3	c.860A>T	missense_variant			mnv	1	251490	3.9763e-06	0	0	0	16254	0	0	0	34592	0	0	0	10080	0	0	0	18394	0	0	1	21648	0	0	0	113766	0	0	0	6140	0
1	23519851	rs140039742	G	A	gnomAD Exomes,gnomAD Genomes	PASS	PASS	ENST00000374619.1	p.Arg288Cys	p.Arg288Cys	288	56xC2	c.862C>T	missense_variant				51	282876	0.000180291	0	0	42	24968	0	0	1	35440	0	0	0	10370	0	0	0	19952	0	0	0	25118	0	0	8	129184	0	0	0	7228	0
1	23519850	rs771175783	C	T	gnomAD Exomes,gnomAD Genomes	PASS	PASS	ENST00000374619.1	p.Arg288His	p.Arg288His	288	56xC2	c.863G>A	missense_variant				8	282876	2.82809e-05	0	0	0	24962	0	0	1	35440	0	0	0	10370	0	0	0	19950	0	0	0	25118	0	0	7	129192	0	0	0	7228	0
1	23519846	rs747784175	C	A	gnomAD Exomes	PASS	NA	ENST00000374619.1	p.Lys289Asn	p.Lys289Asn	289	56xC1	c.867G>T	missense_variant				20	251492	7.95254e-05	0	0	0	16256	0	0	20	34592	0	0	0	10080	0	0	0	18394	0	0	0	21648	0	0	0	113766	0	0	0	6140	0
1	23519846	rs747784175	C	G	gnomAD Exomes	PASS	NA	ENST00000374619.1	p.Lys289Asn	p.Lys289Asn	289	56xC1	c.867G>C	missense_variant				1	251492	3.97627e-06	0	0	1	16256	0	0	0	34592	0	0	0	10080	0	0	0	18394	0	0	0	21648	0	0	0	113766	0	0	0	6140	0
1	23519842	rs747417217	T	C	gnomAD Exomes,gnomAD Genomes	PASS	PASS	ENST00000374619.1	p.Ile291Val	p.Ile291Val	291	6x25	c.871A>G	missense_variant				4	282856	1.41415e-05	0	0	0	24960	0	0	0	35440	0	0	0	10370	0	0	0	19944	0	0	0	25120	0	0	4	129180	0	0	0	7226	0
1	23519839	rs1160895382	A	G	gnomAD Exomes	PASS	NA	ENST00000374619.1	p.Ser292Pro	p.Ser292Pro	292	6x26	c.874T>C	missense_variant				1	251490	3.9763e-06	0	0	0	16256	0	0	0	34592	0	0	0	10080	0	0	0	18394	0	0	0	21648	0	0	1	113764	0	0	0	6140	0
1	23519835	rs775927224	G	A	gnomAD Exomes	PASS	NA	ENST00000374619.1	p.Ala293Val	p.Ala293Val	293	6x27	c.878C>T	missense_variant				14	251488	5.56687e-05	0	0	0	16256	0	0	0	34592	0	0	0	10080	0	0	0	18394	0	0	0	21648	0	0	13	113762	0	0	1	6140	0
1	23519832	rs772577210	G	A	gnomAD Exomes	PASS	NA	ENST00000374619.1	p.Ala294Val	p.Ala294Val	294	6x28	c.881C>T	missense_variant				2	251492	7.95254e-06	0	0	0	16254	0	0	0	34592	0	0	0	10080	0	0	0	18394	0	0	0	21648	0	0	2	113768	0	0	0	6140	0
1	23519829	rs746291085	C	T	gnomAD Exomes	PASS	NA	ENST00000374619.1	p.Arg295Gln	p.Arg295Gln	295	6x29	c.884G>A	missense_variant				3	251494	1.19287e-05	0	0	0	16256	0	0	2	34592	0	0	0	10080	0	0	0	18394	0	0	0	21648	0	0	1	113768	0	0	0	6140	0
1	23519826	rs779556863	T	G	gnomAD Exomes	PASS	NA	ENST00000374619.1	p.Glu296Ala	p.Glu296Ala	296	6x30	c.887A>C	missense_variant				4	251494	1.5905e-05	0	0	0	16256	0	0	0	34592	0	0	0	10080	0	0	4	18394	0	0	0	21648	0	0	0	113768	0	0	0	6140	0
1	23519824	rs757878935	T	C	gnomAD Exomes	PASS	NA	ENST00000374619.1	p.Arg297Gly	p.Arg297Gly	297	6x31	c.889A>G	missense_variant				3	251494	1.19287e-05	0	0	1	16256	0	0	0	34592	0	0	0	10080	0	0	2	18394	0	0	0	21648	0	0	0	113768	0	0	0	6140	0
1	23519822	rs200405620	C	G	gnomAD Exomes	PASS	NA	ENST00000374619.1	p.Arg297Ser	p.Arg297Ser	297	6x31	c.891G>C	missense_variant				1	251494	3.97624e-06	0	0	0	16256	0	0	1	34592	0	0	0	10080	0	0	0	18394	0	0	0	21648	0	0	0	113768	0	0	0	6140	0
1	23519793	rs371756283	A	G	gnomAD Exomes	PASS	NA	ENST00000374619.1	p.Leu307Pro	p.Leu307Pro	307	6x41	c.920T>C	missense_variant				1	251492	3.97627e-06	0	0	0	16256	0	0	0	34592	0	0	0	10080	0	0	0	18394	0	0	0	21648	0	0	1	113766	0	0	0	6140	0
1	23519788	rs752877750	C	T	gnomAD Exomes,gnomAD Genomes	PASS	PASS	ENST00000374619.1	p.Ala309Thr	p.Ala309Thr	309	6x43	c.925G>A	missense_variant				2	282876	7.07024e-06	0	0	0	24964	0	0	0	35438	0	0	0	10370	0	0	0	19950	0	0	0	25118	0	0	2	129192	0	0	0	7228	0
1	23519775	rs763915391	C	T	gnomAD Exomes	PASS	NA	ENST00000374619.1	p.Cys313Tyr	p.Cys313Tyr	313	6x47	c.938G>A	missense_variant				1	251484	3.9764e-06	0	0	0	16256	0	0	1	34592	0	0	0	10080	0	0	0	18394	0	0	0	21646	0	0	0	113764	0	0	0	6136	0
1	23519767	rs1276937882	G	A	gnomAD Exomes	PASS	NA	ENST00000374619.1	p.Pro316Ser	p.Pro316Ser	316	6x50	c.946C>T	missense_variant				1	251482	3.97643e-06	0	0	0	16256	0	0	0	34590	0	0	0	10080	0	0	0	18394	0	0	0	21646	0	0	0	113762	0	0	0	6138	0
1	23519764	rs1330086229	A	T	gnomAD Exomes	PASS	NA	ENST00000374619.1	p.Phe317Ile	p.Phe317Ile	317	6x51	c.949T>A	missense_variant				1	251480	3.97646e-06	0	0	0	16256	0	0	1	34590	0	0	0	10080	0	0	0	18394	0	0	0	21644	0	0	0	113762	0	0	0	6138	0
1	23519761	rs200052654	A	G	gnomAD Exomes,gnomAD Genomes	PASS	PASS	ENST00000374619.1	p.Phe318Leu	p.Phe318Leu	318	6x52	c.952T>C	missense_variant				6	282872	2.1211e-05	0	0	0	24970	0	0	2	35436	0	0	0	10370	0	0	0	19954	0	0	0	25120	0	0	1	129184	0	0	3	7226	0
1	23519761	rs200052654	A	C	gnomAD Exomes	PASS	NA	ENST00000374619.1	p.Phe318Val	p.Phe318Val	318	6x52	c.952T>G	missense_variant				3	251480	1.19294e-05	0	0	0	16256	0	0	0	34590	0	0	0	10080	0	0	0	18394	0	0	0	21648	0	0	3	113760	0	0	0	6140	0
1	23519758	rs567276499	CGAA	C	gnomAD Exomes	PASS	NA	ENST00000374619.1	p.Phe318del	p.Phe318del	not msv	not msv	c.952_954delTTC	inframe_deletion				3	251472	1.19298e-05	0	0	3	16256	0	0	0	34590	0	0	0	10080	0	0	0	18394	0	0	0	21644	0	0	0	113760	0	0	0	6138	0
1	23519758	rs567276499	C	T	gnomAD Exomes	PASS	NA	ENST00000374619.1	p.Val319Met	p.Val319Met	319	6x53	c.955G>A	missense_variant				6	251472	2.38595e-05	0	0	0	16256	0	0	0	34590	0	0	0	10080	0	0	0	18394	0	0	0	21644	0	0	1	113760	0	0	0	6138	0
1	23519758	rs567276499	C	G	gnomAD Exomes	PASS	NA	ENST00000374619.1	p.Val319Leu	p.Val319Leu	319	6x53	c.955G>C	missense_variant				3	251472	1.19298e-05	0	0	0	16256	0	0	0	34590	0	0	0	10080	0	0	0	18394	0	0	0	21644	0	0	0	113760	0	0	1	6138	0
1	23519758	rs567276499	C	A	gnomAD Exomes	PASS	NA	ENST00000374619.1	p.Val319Leu	p.Val319Leu	319	6x53	c.955G>T	missense_variant				3	251472	1.19298e-05	0	0	0	16256	0	0	0	34590	0	0	0	10080	0	0	0	18394	0	0	0	21644	0	0	3	113760	0	0	0	6138	0
1	23519746	rs368214263	C	T	gnomAD Exomes	PASS	NA	ENST00000374619.1	p.Val323Ile	p.Val323Ile	323	6x57	c.967G>A	missense_variant				3	251472	1.19298e-05	0	0	0	16254	0	0	2	34592	0	0	0	10080	0	0	0	18394	0	0	0	21646	0	0	1	113756	0	0	0	6134	0
1	23519743	rs761467932	G	A	gnomAD Exomes	PASS	NA	ENST00000374619.1	p.Leu324Phe	p.Leu324Phe	324	6x58	c.970C>T	missense_variant				1	251468	3.97665e-06	0	0	0	16256	0	0	0	34592	0	0	0	10080	0	0	0	18394	0	0	0	21648	0	0	1	113748	0	0	0	6134	0
1	23519736	rs1191494970	A	G	gnomAD Exomes	PASS	NA	ENST00000374619.1	p.Ile326Thr	p.Ile326Thr	326	6x60	c.977T>C	missense_variant				1	251466	3.97668e-06	0	0	0	16256	0	0	0	34590	0	0	0	10080	0	0	0	18394	0	0	0	21646	0	0	1	113750	0	0	0	6134	0
1	23519731	rs768488904	G	A	gnomAD Exomes,gnomAD Genomes	PASS	PASS	ENST00000374619.1	p.Arg328Trp	p.Arg328Trp	328	NA	c.982C>T	missense_variant				6	282824	2.12146e-05	0	0	0	24954	0	0	0	35440	0	0	0	10370	0	0	2	19950	0	0	0	25120	0	0	4	129154	0	0	0	7220	0
1	23519730	rs759947697	C	T	gnomAD Exomes	PASS	NA	ENST00000374619.1	p.Arg328Gln	p.Arg328Gln	328	NA	c.983G>A	missense_variant				4	251452	1.59076e-05	0	0	0	16254	0	0	1	34590	0	0	0	10080	0	0	0	18394	0	0	0	21644	0	0	1	113740	0	0	0	6134	0
1	23519728	rs1191967512	C	T	gnomAD Exomes	PASS	NA	ENST00000374619.1	p.Asp329Asn	p.Asp329Asn	329	NA	c.985G>A	missense_variant				1	251456	3.97684e-06	0	0	0	16254	0	0	1	34592	0	0	0	10080	0	0	0	18394	0	0	0	21648	0	0	0	113738	0	0	0	6134	0
1	23519726	rs1466457387	G	C	gnomAD Exomes	PASS	NA	ENST00000374619.1	p.Asp329Glu	p.Asp329Glu	329	NA	c.987C>G	missense_variant				1	251460	3.97678e-06	0	0	0	16252	0	0	0	34592	0	0	0	10080	0	0	0	18394	0	0	0	21648	0	0	1	113744	0	0	0	6134	0
1	23519722	rs774878127	A	G	gnomAD Exomes	PASS	NA	ENST00000374619.1	p.Cys331Arg	p.Cys331Arg	331	NA	c.991T>C	missense_variant				3	251460	1.19303e-05	0	0	0	16256	0	0	0	34592	0	0	0	10080	0	0	0	18394	0	0	0	21648	0	0	3	113740	0	0	0	6134	0
1	23519710	rs771429701	G	A	gnomAD Exomes	PASS	NA	ENST00000374619.1	p.Pro335Ser	p.Pro335Ser	335	7x31	c.1003C>T	missense_variant				2	251466	7.95336e-06	0	0	0	16256	0	0	0	34590	0	0	0	10080	0	0	0	18394	0	0	0	21648	0	0	1	113746	0	0	1	6136	0
1	23519709	rs749764511	G	A	gnomAD Exomes	PASS	NA	ENST00000374619.1	p.Pro335Leu	p.Pro335Leu	335	7x31	c.1004C>T	missense_variant				2	251472	7.95317e-06	0	0	0	16256	0	0	0	34592	0	0	0	10080	0	0	0	18394	0	0	0	21648	0	0	0	113750	0	0	0	6136	0
1	23519706	rs758749231	G	T	gnomAD Exomes	PASS	NA	ENST00000374619.1	p.Ala336Glu	p.Ala336Glu	336	7x32	c.1007C>A	missense_variant				1	251466	3.97668e-06	0	0	0	16256	0	0	1	34592	0	0	0	10080	0	0	0	18394	0	0	0	21648	0	0	0	113744	0	0	0	6136	0
1	23519706	rs758749231	G	A	gnomAD Exomes	PASS	NA	ENST00000374619.1	p.Ala336Val	p.Ala336Val	336	7x32	c.1007C>T	missense_variant				4	251466	1.59067e-05	0	0	1	16256	0	0	0	34592	0	0	0	10080	0	0	0	18394	0	0	0	21648	0	0	1	113744	0	0	0	6136	0
1	23519689	rs748329461	T	G	gnomAD Exomes	PASS	NA	ENST00000374619.1	p.Thr342Pro	p.Thr342Pro	342	7x38	c.1024A>C	missense_variant				2	251468	7.9533e-06	0	0	0	16256	0	0	0	34592	0	0	0	10080	0	0	2	18394	0	0	0	21648	0	0	0	113746	0	0	0	6138	0
1	23519689	rs748329461	T	A	gnomAD Exomes	PASS	NA	ENST00000374619.1	p.Thr342Ser	p.Thr342Ser	342	7x38	c.1024A>T	missense_variant				1	251468	3.97665e-06	0	0	0	16256	0	0	0	34592	0	0	0	10080	0	0	0	18394	0	0	0	21648	0	0	1	113746	0	0	0	6138	0
1	23519680	rs1432279168	C	T	gnomAD Exomes	PASS	NA	ENST00000374619.1	p.Gly345Ser	p.Gly345Ser	345	7x41	c.1033G>A	missense_variant				1	251470	3.97662e-06	0	0	0	16254	0	0	1	34592	0	0	0	10080	0	0	0	18394	0	0	0	21648	0	0	0	113748	0	0	0	6138	0
1	23519679	rs781365320	C	A	gnomAD Exomes	PASS	NA	ENST00000374619.1	p.Gly345Val	p.Gly345Val	345	7x41	c.1034G>T	missense_variant				1	251468	3.97665e-06	0	0	0	16254	0	0	0	34592	0	0	0	10076	0	0	0	18394	0	0	0	21648	0	0	1	113750	0	0	0	6138	0
1	23519676	rs755246365	T	C	gnomAD Exomes	PASS	NA	ENST00000374619.1	p.Tyr346Cys	p.Tyr346Cys	346	7x42	c.1037A>G	missense_variant				1	251470	3.97662e-06	0	0	0	16254	0	0	0	34592	0	0	0	10078	0	0	0	18394	0	0	0	21648	0	0	0	113750	0	0	0	6138	0
1	23519667	rs1422770763	G	A	gnomAD Exomes	PASS	NA	ENST00000374619.1	p.Ser349Phe	p.Ser349Phe	349	7x46	c.1046C>T	missense_variant				1	251464	3.97671e-06	0	0	1	16248	0	0	0	34592	0	0	0	10078	0	0	0	18394	0	0	0	21648	0	0	0	113750	0	0	0	6138	0
1	23519656	rs1451513206	G	T	gnomAD Exomes	PASS	NA	ENST00000374619.1	p.Pro353Thr	p.Pro353Thr	353	7x50	c.1057C>A	missense_variant				1	251436	3.97716e-06	0	0	1	16246	0	0	0	34586	0	0	0	10078	0	0	0	18392	0	0	0	21648	0	0	0	113736	0	0	0	6136	0
1	23519655	rs779851171	G	A	gnomAD Exomes	PASS	NA	ENST00000374619.1	p.Pro353Leu	p.Pro353Leu	353	7x50	c.1058C>T	missense_variant				8	251438	3.1817e-05	0	0	0	16246	0	0	0	34590	0	0	0	10078	0	0	7	18392	0	0	0	21648	0	0	1	113736	0	0	0	6134	0
1	23519652	rs1484938887	A	T	gnomAD Exomes	PASS	NA	ENST00000374619.1	p.Ile354Lys	p.Ile354Lys	354	7x51	c.1061T>A	missense_variant				1	251428	3.97728e-06	0	0	0	16250	0	0	0	34578	0	0	0	10080	0	0	0	18392	0	0	0	21648	0	0	0	113738	0	0	0	6136	0
1	23519641	rs750339033	C	T	gnomAD Exomes	PASS	NA	ENST00000374619.1	p.Val358Met	p.Val358Met	358	7x55	c.1072G>A	missense_variant				2	251230	7.96083e-06	0	0	0	16242	0	0	0	34526	0	0	0	10070	0	0	0	18386	0	0	0	21644	0	0	2	113656	0	0	0	6122	0
1	23519637	rs556074897	A	C	gnomAD Exomes	PASS	NA	ENST00000374619.1	p.Phe359Cys	p.Phe359Cys	359	7x56	c.1076T>G	missense_variant				1	250966	3.9846e-06	0	0	0	16232	0	0	0	34472	0	0	0	10062	0	0	0	18386	0	0	0	21648	0	0	1	113558	0	0	0	6114	0
1	23519637	rs556074897	A	G	gnomAD Exomes	PASS	NA	ENST00000374619.1	p.Phe359Ser	p.Phe359Ser	359	7x56	c.1076T>C	missense_variant				1	250966	3.9846e-06	0	0	0	16232	0	0	0	34472	0	0	0	10062	0	0	0	18386	0	0	0	21648	0	0	0	113558	0	0	0	6114	0
1	23519632	rs1342374644	C	T	gnomAD Exomes	PASS	NA	ENST00000374619.1	p.Glu361Lys	p.Glu361Lys	361	8x48	c.1081G>A	missense_variant				1	250098	3.99843e-06	0	0	0	16224	0	0	0	34280	0	0	0	9994	0	0	0	18368	0	0	0	21642	0	0	0	113294	0	0	0	6100	0
1	23519625	rs760435926	A	C	gnomAD Exomes	PASS	NA	ENST00000374619.1	p.Phe363Cys	p.Phe363Cys	363	8x50	c.1088T>G	missense_variant				1	249074	4.01487e-06	0	0	0	16224	0	0	0	34130	0	0	0	9948	0	0	0	18340	0	0	0	21626	0	0	1	112908	0	0	0	6068	0
1	23519623	rs145666203	G	A	gnomAD Exomes	PASS	NA	ENST00000374619.1	p.Arg364Trp	p.Arg364Trp	364	8x51	c.1090C>T	missense_variant				4	248946	1.60677e-05	0	0	0	16206	0	0	0	34110	0	0	1	9946	0	0	0	18344	0	0	0	21622	0	0	3	112834	0	0	0	6060	0
1	23519622	rs200451791	C	T	gnomAD Exomes	PASS	NA	ENST00000374619.1	p.Arg364Gln	p.Arg364Gln	364	8x51	c.1091G>A	missense_variant				5	248804	2.00961e-05	0	0	0	16194	0	0	1	34114	0	0	0	9916	0	0	0	18338	0	0	0	21626	0	0	1	112782	0	0	0	6054	0
1	23519619	rs763435170	T	C	gnomAD Exomes	PASS	NA	ENST00000374619.1	p.Gln365Arg	p.Gln365Arg	365	8x52	c.1094A>G	missense_variant				13	248806	5.22495e-05	0	0	0	16192	0	0	0	34090	0	0	0	9920	0	0	0	18330	0	0	0	21622	0	0	0	112790	0	0	1	6036	0
1	23519616	rs146071014	G	A	gnomAD Exomes,gnomAD Genomes	PASS	PASS	ENST00000374619.1	p.Ala366Val	p.Ala366Val	366	8x53	c.1097C>T	missense_variant				32	279256	0.00011459	0	0	0	24862	0	0	0	34732	0	0	0	10162	0	0	0	19846	0	0	0	25056	0	0	32	127922	0	0	0	7088	0
1	23519616	rs146071014	G	C	gnomAD Exomes,gnomAD Genomes	PASS	PASS	ENST00000374619.1	p.Ala366Gly	p.Ala366Gly	366	8x53	c.1097C>G	missense_variant				31	279256	0.000111009	0	0	0	24862	0	0	1	34732	0	0	0	10162	0	0	28	19846	0	0	0	25056	0	0	2	127922	0	0	0	7088	0
1	23519616	rs146071014	G	T	gnomAD Exomes	PASS	NA	ENST00000374619.1	p.Ala366Asp	p.Ala366Asp	366	8x53	c.1097C>A	missense_variant				12	247926	4.84015e-05	0	0	0	16166	0	0	0	33888	0	0	0	9872	0	0	11	18286	0	0	0	21602	0	0	1	112516	0	0	0	6008	0
1	23519613	rs781276580	A	G	gnomAD Exomes	PASS	NA	ENST00000374619.1	p.Phe367Ser	p.Phe367Ser	367	8x54	c.1100T>C	missense_variant				1	247430	4.04155e-06	0	0	0	16138	0	0	0	33764	0	0	0	9840	0	0	0	18240	0	0	0	21594	0	0	0	112326	0	0	0	5988	0
1	23519611	rs1362725179	G	C	gnomAD Genomes	NA	PASS	ENST00000374619.1	p.Gln368Glu	p.Gln368Glu	368	8x55	c.1102C>G	missense_variant				1	31316	3.19326e-05	0	0	0	8686	0	0	1	848	0	0	0	290	0	0	0	1558	0	0	0	3456	0	0	0	15394	0	0	0	1084	0
1	23519599	rs566484782	G	T	gnomAD Exomes	PASS	NA	ENST00000374619.1	p.Pro372Thr	p.Pro372Thr	372	NA	c.1114C>A	missense_variant				1	248900	4.01768e-06	0	0	0	16106	0	0	0	34194	0	0	0	9916	0	0	0	18352	0	0	0	21594	0	0	0	112536	0	0	0	6058	0
1	23519593	rs147605856	G	C	gnomAD Exomes	PASS	NA	ENST00000374619.1	p.Arg374Gly	p.Arg374Gly	374	NA	c.1120C>G	missense_variant				1	247340	4.04302e-06	0	0	0	15968	0	0	0	34012	0	0	0	9806	0	0	1	18316	0	0	0	21558	0	0	0	111806	0	0	0	6022	0
1	23519593	rs147605856	G	A	gnomAD Exomes,gnomAD Genomes	PASS	PASS	ENST00000374619.1	p.Arg374Trp	p.Arg374Trp	374	NA	c.1120C>T	missense_variant				341	278582	0.00122406	2	0	6	24652	0	0	23	34852	0	0	13	10096	0	0	0	19874	0	0	0	24984	0	0	93	127180	0	0	9	7092	0
1	23519592	rs779837706	C	T	gnomAD Exomes	PASS	NA	ENST00000374619.1	p.Arg374Gln	p.Arg374Gln	374	NA	c.1121G>A	missense_variant				3	246434	1.21736e-05	0	0	0	15900	0	0	0	33940	0	0	0	9728	0	0	0	18278	0	0	0	21516	0	0	2	111346	0	0	0	6000	0
1	23519587	rs750297729	C	T	gnomAD Exomes	PASS	NA	ENST00000374619.1	p.Ala376Thr	p.Ala376Thr	376	NA	c.1126G>A	missense_variant				2	245200	8.15661e-06	0	0	0	15860	0	0	0	33770	0	0	0	9632	0	0	0	18246	0	0	0	21462	0	0	2	110814	0	0	0	5962	0
1	23519587	rs750297729	C	A	gnomAD Exomes	PASS	NA	ENST00000374619.1	p.Ala376Ser	p.Ala376Ser	376	NA	c.1126G>T	missense_variant				1	245200	4.0783e-06	0	0	1	15860	0	0	0	33770	0	0	0	9632	0	0	0	18246	0	0	0	21462	0	0	0	110814	0	0	0	5962	0
1	23519586	rs753623171	G	A	gnomAD Exomes,gnomAD Genomes	PASS	PASS	ENST00000374619.1	p.Ala376Val	p.Ala376Val	376	NA	c.1127C>T	missense_variant				8	276584	2.89243e-05	0	0	0	24522	0	0	0	34622	0	0	0	9924	0	0	0	19806	0	0	0	24880	0	0	8	126248	0	0	0	7050	0
[truncated: 5 more columns]

## Sheet: HTR1E
Chromosome	Position	rsIDs	Reference	Alternate	Source	Filters - exomes	Filters - genomes	Transcript	HGVS Consequence	Protein Consequence	AA Number from gnomAD	Common_numbering_missense	Transcript Consequence	VEP Annotation	ClinVar Clinical Significance	ClinVar Variation ID	Flags	Allele Count	Allele Number	Allele Frequency	Homozygote Count	Hemizygote Count	Allele Count African/African American	Allele Number African/African American	Homozygote Count African/African American	Hemizygote Count African/African American	Allele Count Latino/Admixed American	Allele Number Latino/Admixed American	Homozygote Count Latino/Admixed American	Hemizygote Count Latino/Admixed American	Allele Count Ashkenazi Jewish	Allele Number Ashkenazi Jewish	Homozygote Count Ashkenazi Jewish	Hemizygote Count Ashkenazi Jewish	Allele Count East Asian	Allele Number East Asian	Homozygote Count East Asian	Hemizygote Count East Asian	Allele Count European (Finnish)	Allele Number European (Finnish)	Homozygote Count European (Finnish)	Hemizygote Count European (Finnish)	Allele Count European (non-Finnish)	Allele Number European (non-Finnish)	Homozygote Count European (non-Finnish)	Hemizygote Count European (non-Finnish)	Allele Count Other	Allele Number Other	Homozygote Count Other
6	87725053	rs1360822019	A	G	gnomAD Genomes	NA	PASS	ENST00000305344.5	p.Met1?	p.Met1?	not msv	not msv	c.1A>G	start_lost				1	31394	3.18532e-05	0	0	0	8700	0	0	0	848	0	0	0	290	0	0	0	1560	0	0	0	3476	0	0	1	15432	0	0	0	1088	0
6	87725055	rs1245652850	G	A	gnomAD Exomes	PASS	NA	ENST00000305344.5	p.Met1?	p.Met1?	not msv	not msv	c.3G>A	start_lost				1	206730	4.83723e-06	0	0	0	15612	0	0	1	26334	0	0	0	5952	0	0	0	16638	0	0	0	19170	0	0	0	96846	0	0	0	4798	0
6	87725057	rs1290054518	A	C	gnomAD Exomes	PASS	NA	ENST00000305344.5	p.Asn2Thr	p.Asn2Thr	2	NA	c.5A>C	missense_variant				1	207310	4.82369e-06	0	0	0	15678	0	0	1	26226	0	0	0	6026	0	0	0	16700	0	0	0	19168	0	0	0	97190	0	0	0	4796	0
6	87725069	rs763802691	G	C	gnomAD Exomes	PASS	NA	ENST00000305344.5	p.Cys6Ser	p.Cys6Ser	6	NA	c.17G>C	missense_variant				1	226342	4.41809e-06	0	0	0	15960	0	0	0	30610	0	0	0	7594	0	0	0	17610	0	0	0	20248	0	0	1	103274	0	0	0	5348	0
6	87725071	rs753491714	A	C	gnomAD Exomes,gnomAD Genomes	PASS	PASS	ENST00000305344.5	p.Thr7Pro	p.Thr7Pro	7	NA	c.19A>C	missense_variant				3	258844	1.159e-05	0	0	0	24668	0	0	0	31574	0	0	0	8058	0	0	0	19168	0	0	2	23796	0	0	1	119188	0	0	0	6472	0
6	87725081	rs761396943	C	T	gnomAD Exomes	PASS	NA	ENST00000305344.5	p.Ala10Val	p.Ala10Val	10	NA	c.29C>T	missense_variant				1	236424	4.22969e-06	0	0	0	16084	0	0	0	32492	0	0	0	8582	0	0	0	18004	0	0	0	20862	0	0	0	106934	0	0	0	5686	0
6	87725086	rs1244840536	A	G	gnomAD Exomes	PASS	NA	ENST00000305344.5	p.Met12Val	p.Met12Val	12	NA	c.34A>G	missense_variant				1	240146	4.16413e-06	0	0	1	16116	0	0	0	32904	0	0	0	8974	0	0	0	18054	0	0	0	21110	0	0	0	108518	0	0	0	5762	0
6	87725087	rs1445196691	T	A	gnomAD Exomes	PASS	NA	ENST00000305344.5	p.Met12Lys	p.Met12Lys	12	NA	c.35T>A	missense_variant				1	240374	4.16018e-06	0	0	0	16126	0	0	0	32920	0	0	0	9010	0	0	0	18070	0	0	0	21116	0	0	1	108600	0	0	0	5780	0
6	87725105	rs764993478	C	T	gnomAD Exomes	PASS	NA	ENST00000305344.5	p.Thr18Ile	p.Thr18Ile	18	1x28	c.53C>T	missense_variant				2	246690	8.10734e-06	0	0	0	16190	0	0	0	33836	0	0	0	9612	0	0	0	18248	0	0	0	21454	0	0	0	111408	0	0	0	5970	0
6	87725110		A	G	gnomAD Exomes	PASS	NA	ENST00000305344.5	p.Thr20Ala	p.Thr20Ala	20	1x30	c.58A>G	missense_variant				1	248280	4.02771e-06	0	0	0	16218	0	0	0	34036	0	0	0	9776	0	0	0	18278	0	0	0	21526	0	0	1	112136	0	0	0	6036	0
6	87725113	rs758044718	G	A	gnomAD Exomes	PASS	NA	ENST00000305344.5	p.Glu21Lys	p.Glu21Lys	21	1x31	c.61G>A	missense_variant				1	248626	4.02211e-06	0	0	0	16224	0	0	0	34136	0	0	0	9824	0	0	0	18292	0	0	0	21548	0	0	1	112286	0	0	0	6048	0
6	87725129	rs1005765975	G	T	gnomAD Genomes	NA	PASS	ENST00000305344.5	p.Cys26Phe	p.Cys26Phe	26	1x36	c.77G>T	missense_variant				2	31364	6.37674e-05	0	0	2	8698	0	0	0	848	0	0	0	290	0	0	0	1556	0	0	0	3474	0	0	0	15410	0	0	0	1088	0
6	87725146	rs373660655	A	G	gnomAD Exomes	PASS	NA	ENST00000305344.5	p.Ile32Val	p.Ile32Val	32	1x42	c.94A>G	missense_variant				1	251252	3.98007e-06	0	0	1	16256	0	0	0	34572	0	0	0	10062	0	0	0	18392	0	0	0	21642	0	0	0	113588	0	0	0	6130	0
6	87725152	rs1338167369	A	G	gnomAD Exomes	PASS	NA	ENST00000305344.5	p.Thr34Ala	p.Thr34Ala	34	1x44	c.100A>G	missense_variant				1	251314	3.97909e-06	0	0	0	16256	0	0	1	34582	0	0	0	10066	0	0	0	18394	0	0	0	21642	0	0	0	113626	0	0	0	6134	0
6	87725162	rs755301112	C	T	gnomAD Exomes,gnomAD Genomes	PASS	PASS	ENST00000305344.5	p.Thr37Met	p.Thr37Met	37	1x47	c.110C>T	missense_variant				8	282766	2.82919e-05	0	0	0	24956	0	0	0	35436	0	0	0	10360	0	0	0	19950	0	0	1	25116	0	0	3	129114	0	0	0	7222	0
6	87725173	rs748351958	T	G	gnomAD Exomes	PASS	NA	ENST00000305344.5	p.Leu41Val	p.Leu41Val	41	1x51	c.121T>G	missense_variant				1	251388	3.97791e-06	0	0	1	16256	0	0	0	34586	0	0	0	10070	0	0	0	18394	0	0	0	21644	0	0	0	113690	0	0	0	6136	0
6	87725179	rs1240263736	G	T	gnomAD Exomes	PASS	NA	ENST00000305344.5	p.Val43Leu	p.Val43Leu	43	1x53	c.127G>T	missense_variant				1	251396	3.97779e-06	0	0	0	16256	0	0	0	34586	0	0	0	10072	0	0	0	18394	0	0	1	21644	0	0	0	113694	0	0	0	6136	0
6	87725185	rs1339127995	A	G	gnomAD Genomes	NA	PASS	ENST00000305344.5	p.Met45Val	p.Met45Val	45	1x55	c.133A>G	missense_variant				1	31354	3.18939e-05	0	0	0	8684	0	0	0	848	0	0	0	290	0	0	0	1560	0	0	0	3466	0	0	1	15420	0	0	0	1086	0
6	87725186	rs769884926	T	C	gnomAD Exomes	PASS	NA	ENST00000305344.5	p.Met45Thr	p.Met45Thr	45	1x55	c.134T>C	missense_variant				1	251378	3.97807e-06	0	0	0	16256	0	0	0	34582	0	0	0	10072	0	0	0	18392	0	0	0	21646	0	0	0	113680	0	0	0	6136	0
6	87725188	rs778037188	G	T	gnomAD Exomes	PASS	NA	ENST00000305344.5	p.Ala46Ser	p.Ala46Ser	46	1x56	c.136G>T	missense_variant				1	251376	3.9781e-06	0	0	0	16254	0	0	0	34580	0	0	0	10076	0	0	0	18394	0	0	0	21644	0	0	1	113676	0	0	0	6136	0
6	87725209	rs771013612	C	G	gnomAD Exomes	PASS	NA	ENST00000305344.5	p.Leu53Val	p.Leu53Val	53	12x50	c.157C>G	missense_variant				1	251292	3.97943e-06	0	0	0	16256	0	0	0	34566	0	0	0	10068	0	0	0	18392	0	0	0	21642	0	0	1	113626	0	0	0	6132	0
6	87725218	rs775340990	C	T	gnomAD Exomes	PASS	NA	ENST00000305344.5	p.Pro56Ser	p.Pro56Ser	56	2x38	c.166C>T	missense_variant				1	251194	3.98099e-06	0	0	0	16256	0	0	0	34552	0	0	0	10052	0	0	0	18390	0	0	0	21640	0	0	0	113576	0	0	0	6130	0
6	87725225	rs1182284272	A	G	gnomAD Exomes	PASS	NA	ENST00000305344.5	p.Asn58Ser	p.Asn58Ser	58	2x40	c.173A>G	missense_variant				1	251156	3.98159e-06	0	0	0	16254	0	0	0	34538	0	0	0	10050	0	0	0	18378	0	0	0	21630	0	0	1	113590	0	0	0	6128	0
6	87725227	rs760563254	T	C	gnomAD Exomes	PASS	NA	ENST00000305344.5	p.Tyr59His	p.Tyr59His	59	2x41	c.175T>C	missense_variant				1	251138	3.98187e-06	0	0	0	16254	0	0	0	34542	0	0	0	10046	0	0	0	18382	0	0	0	21634	0	0	0	113560	0	0	0	6128	0
6	87725248	rs201640439	G	A	gnomAD Exomes	PASS	NA	ENST00000305344.5	p.Val66Met	p.Val66Met	66	2x48	c.196G>A	missense_variant				14	250534	5.58806e-05	0	0	0	16250	0	0	1	34510	0	0	0	9992	0	0	0	18384	0	0	1	21584	0	0	8	113220	0	0	3	6114	0
6	87725257	rs765990338	C	T	gnomAD Exomes	PASS	NA	ENST00000305344.5	p.Leu69Phe	p.Leu69Phe	69	2x51	c.205C>T	missense_variant				6	250468	2.39552e-05	0	0	0	16248	0	0	0	34516	0	0	0	9974	0	0	0	18388	0	0	0	21578	0	0	1	113188	0	0	0	6122	0
6	87725275	rs781747051	G	A	gnomAD Exomes,gnomAD Genomes	PASS	PASS	ENST00000305344.5	p.Val75Ile	p.Val75Ile	75	2x56	c.223G>A	missense_variant				4	281908	1.4189e-05	0	0	1	24946	0	0	1	35374	0	0	0	10266	0	0	0	19952	0	0	0	25050	0	0	0	128642	0	0	1	7198	0
6	87725293	rs1322911543	A	G	gnomAD Exomes	PASS	NA	ENST00000305344.5	p.Ile81Val	p.Ile81Val	81	2x62	c.241A>G	missense_variant				1	250926	3.98524e-06	0	0	0	16254	0	0	1	34570	0	0	0	10020	0	0	0	18394	0	0	0	21614	0	0	0	113394	0	0	0	6116	0
6	87725295	rs200144947	C	G	gnomAD Exomes	PASS	NA	ENST00000305344.5	p.Ile81Met	p.Ile81Met	81	2x62	c.243C>G	missense_variant				3	250892	1.19573e-05	0	0	0	16256	0	0	3	34572	0	0	0	10022	0	0	0	18392	0	0	0	21614	0	0	0	113376	0	0	0	6118	0
6	87725309	rs756559653	A	G	gnomAD Exomes	PASS	NA	ENST00000305344.5	p.Asp86Gly	p.Asp86Gly	86	2x67	c.257A>G	missense_variant				1	251136	3.98191e-06	0	0	1	16256	0	0	0	34586	0	0	0	10048	0	0	0	18394	0	0	0	21630	0	0	0	113506	0	0	0	6122	0
6	87725311	rs777916050	C	T	gnomAD Exomes	PASS	NA	ENST00000305344.5	p.Arg87Cys	p.Arg87Cys	87	NA	c.259C>T	missense_variant				1	251042	3.9834e-06	0	0	0	16256	0	0	0	34578	0	0	0	10044	0	0	0	18394	0	0	0	21630	0	0	1	113450	0	0	0	6116	0
6	87725312	rs749518023	G	A	gnomAD Exomes	PASS	NA	ENST00000305344.5	p.Arg87His	p.Arg87His	87	NA	c.260G>A	missense_variant				5	251116	1.99111e-05	0	0	0	16256	0	0	1	34582	0	0	0	10050	0	0	0	18394	0	0	0	21632	0	0	4	113480	0	0	0	6124	0
6	87725323	rs1254098605	G	A	gnomAD Genomes	NA	PASS	ENST00000305344.5	p.Gly91Arg	p.Gly91Arg	91	3x21	c.271G>A	missense_variant				1	31388	3.18593e-05	0	0	1	8702	0	0	0	848	0	0	0	290	0	0	0	1560	0	0	0	3474	0	0	0	15428	0	0	0	1086	0
6	87725329	rs139108345	T	G	gnomAD Exomes	PASS	NA	ENST00000305344.5	p.Phe93Val	p.Phe93Val	93	3x23	c.277T>G	missense_variant				2	251306	7.95843e-06	0	0	0	16256	0	0	0	34588	0	0	0	10064	0	0	0	18394	0	0	0	21636	0	0	2	113630	0	0	0	6128	0
6	87725335	rs1429599288	T	G	gnomAD Exomes	PASS	NA	ENST00000305344.5	p.Cys95Gly	p.Cys95Gly	95	3x25	c.283T>G	missense_variant				1	251342	3.97864e-06	0	0	0	16256	0	0	1	34588	0	0	0	10070	0	0	0	18394	0	0	0	21636	0	0	0	113656	0	0	0	6130	0
6	87725341	rs1173668020	G	A	gnomAD Exomes	PASS	NA	ENST00000305344.5	p.Val97Met	p.Val97Met	97	3x27	c.289G>A	missense_variant				2	251350	7.95703e-06	0	0	0	16256	0	0	0	34588	0	0	0	10070	0	0	0	18394	0	0	0	21638	0	0	2	113654	0	0	0	6134	0
6	87725380	rs769722224	A	G	gnomAD Exomes	PASS	NA	ENST00000305344.5	p.Ile110Val	p.Ile110Val	110	3x40	c.328A>G	missense_variant				1	251282	3.97959e-06	0	0	0	16256	0	0	0	34590	0	0	0	10070	0	0	0	18394	0	0	0	21638	0	0	1	113584	0	0	0	6134	0
6	87725383	rs139568934	C	G	gnomAD Exomes,gnomAD Genomes	PASS	PASS	ENST00000305344.5	p.Leu111Val	p.Leu111Val	111	3x41	c.331C>G	missense_variant				7	282654	2.47653e-05	0	0	1	24962	0	0	0	35436	0	0	0	10360	0	0	0	19954	0	0	0	25112	0	0	6	128994	0	0	0	7222	0
6	87725388	rs149730229	C	G	gnomAD Exomes	PASS	NA	ENST00000305344.5	p.His112Gln	p.His112Gln	112	3x42	c.336C>G	missense_variant				1	251174	3.9813e-06	0	0	0	16256	0	0	0	34582	0	0	0	10070	0	0	0	18394	0	0	0	21636	0	0	1	113490	0	0	0	6134	0
6	87725388	rs149730229	C	A	gnomAD Genomes	NA	PASS	ENST00000305344.5	p.His112Gln	p.His112Gln	112	3x42	c.336C>A	missense_variant				3	31404	9.55292e-05	0	0	3	8710	0	0	0	848	0	0	0	290	0	0	0	1560	0	0	0	3476	0	0	0	15432	0	0	0	1088	0
6	87725411	rs1309122764	G	A	gnomAD Exomes	PASS	NA	ENST00000305344.5	p.Arg120Lys	p.Arg120Lys	120	3x50	c.359G>A	missense_variant				1	250870	3.98613e-06	0	0	0	16252	0	0	0	34556	0	0	0	10048	0	0	0	18390	0	0	0	21610	0	0	1	113324	0	0	0	6120	0
6	87725416	rs753260615	T	C	gnomAD Exomes,gnomAD Genomes	PASS	PASS	ENST00000305344.5	p.Trp122Arg	p.Trp122Arg	122	3x52	c.364T>C	missense_variant				2	282092	7.08989e-06	0	0	2	24954	0	0	0	35402	0	0	0	10324	0	0	0	19948	0	0	0	25092	0	0	0	128618	0	0	0	7206	0
6	87725435	rs1300719194	T	C	gnomAD Genomes	NA	PASS	ENST00000305344.5	p.Ile128Thr	p.Ile128Thr	128	34x51	c.383T>C	missense_variant				1	31394	3.18532e-05	0	0	0	8712	0	0	0	848	0	0	0	290	0	0	0	1558	0	0	0	3476	0	0	1	15424	0	0	0	1086	0
6	87725443	rs764472292	G	A	gnomAD Exomes	PASS	NA	ENST00000305344.5	p.Ala131Thr	p.Ala131Thr	131	34x54	c.391G>A	missense_variant				2	248728	8.04091e-06	0	0	0	16240	0	0	0	34374	0	0	0	9786	0	0	0	18372	0	0	0	21488	0	0	1	112254	0	0	0	6058	0
6	87725443	rs764472292	G	T	gnomAD Genomes	NA	PASS	ENST00000305344.5	p.Ala131Ser	p.Ala131Ser	131	34x54	c.391G>T	missense_variant				2	31382	6.37308e-05	0	0	2	8704	0	0	0	848	0	0	0	290	0	0	0	1560	0	0	0	3476	0	0	0	15418	0	0	0	1086	0
6	87725444	rs1269097845	C	T	gnomAD Exomes	PASS	NA	ENST00000305344.5	p.Ala131Val	p.Ala131Val	131	34x54	c.392C>T	missense_variant				1	248614	4.0223e-06	0	0	0	16240	0	0	0	34368	0	0	0	9768	0	0	0	18374	0	0	0	21480	0	0	1	112206	0	0	0	6058	0
6	87725456	rs143974435	C	T	gnomAD Exomes,gnomAD Genomes	PASS	PASS	ENST00000305344.5	p.Thr135Met	p.Thr135Met	135	4x38	c.404C>T	missense_variant				9	279014	3.22564e-05	0	0	2	24928	0	0	0	35146	0	0	0	9932	0	0	2	19938	0	0	0	24900	0	0	5	127200	0	0	0	7124	0
6	87725462	rs779143526	A	G	gnomAD Exomes,gnomAD Genomes	PASS	PASS	ENST00000305344.5	p.Lys137Arg	p.Lys137Arg	137	4x40	c.410A>G	missense_variant				7	279086	2.50819e-05	0	0	0	24952	0	0	0	35184	0	0	0	9924	0	0	0	19942	0	0	0	24872	0	0	6	127242	0	0	1	7136	0
6	87725465	rs1428655828	G	A	gnomAD Exomes	PASS	NA	ENST00000305344.5	p.Arg138Lys	p.Arg138Lys	138	4x41	c.413G>A	missense_variant				1	247338	4.04305e-06	0	0	0	16242	0	0	0	34312	0	0	0	9600	0	0	0	18378	0	0	0	21386	0	0	0	111694	0	0	0	6032	0
6	87725468		C	A	gnomAD Genomes	NA	PASS	ENST00000305344.5	p.Ala139Asp	p.Ala139Asp	139	4x42	c.416C>A	missense_variant				1	31386	3.18613e-05	0	0	0	8708	0	0	0	848	0	0	0	290	0	0	0	1558	0	0	0	3474	0	0	1	15420	0	0	0	1088	0
6	87725470	rs780937683	G	A	gnomAD Exomes	PASS	NA	ENST00000305344.5	p.Ala140Thr	p.Ala140Thr	140	4x43	c.418G>A	missense_variant				10	247262	4.04429e-05	0	0	0	16244	0	0	10	34260	0	0	0	9588	0	0	0	18374	0	0	0	21394	0	0	0	111684	0	0	0	6014	0
6	87725471	rs375184752	C	T	gnomAD Exomes	PASS	NA	ENST00000305344.5	p.Ala140Val	p.Ala140Val	140	4x43	c.419C>T	missense_variant				10	247080	4.04727e-05	0	0	0	16238	0	0	3	34234	0	0	0	9560	0	0	0	18374	0	0	0	21400	0	0	6	111634	0	0	1	5996	0
6	87725479	rs773164740	A	T	gnomAD Exomes	PASS	NA	ENST00000305344.5	p.Ile143Phe	p.Ile143Phe	143	4x46	c.427A>T	missense_variant				1	247992	4.03239e-06	0	0	0	16244	0	0	0	34330	0	0	0	9672	0	0	0	18376	0	0	0	21450	0	0	0	111992	0	0	0	6030	0
6	87725479	rs773164740	A	G	gnomAD Exomes	PASS	NA	ENST00000305344.5	p.Ile143Val	p.Ile143Val	143	4x46	c.427A>G	missense_variant				4	247992	1.61296e-05	0	0	0	16244	0	0	3	34330	0	0	0	9672	0	0	0	18376	0	0	0	21450	0	0	0	111992	0	0	1	6030	0
6	87725485	rs774119755	A	G	gnomAD Exomes	PASS	NA	ENST00000305344.5	p.Thr145Ala	p.Thr145Ala	145	4x48	c.433A>G	missense_variant				2	247760	8.07233e-06	0	0	0	16238	0	0	0	34286	0	0	0	9666	0	0	2	18376	0	0	0	21448	0	0	0	111910	0	0	0	6032	0
6	87725486	rs758912640	C	T	gnomAD Exomes	PASS	NA	ENST00000305344.5	p.Thr145Ile	p.Thr145Ile	145	4x48	c.434C>T	missense_variant				1	247648	4.03799e-06	0	0	0	16234	0	0	0	34292	0	0	0	9628	0	0	0	18380	0	0	0	21456	0	0	1	111866	0	0	0	6030	0
6	87725488	rs200719637	G	A	gnomAD Exomes,gnomAD Genomes	PASS	PASS	ENST00000305344.5	p.Val146Ile	p.Val146Ile	146	4x49	c.436G>A	missense_variant				15	279434	5.36799e-05	0	0	1	24932	0	0	0	35180	0	0	0	9972	0	0	2	19944	0	0	0	24928	0	0	11	127452	0	0	1	7140	0
6	87725488	rs200719637	G	T	gnomAD Exomes	PASS	NA	ENST00000305344.5	p.Val146Phe	p.Val146Phe	146	4x49	c.436G>T	missense_variant				1	248050	4.03145e-06	0	0	0	16234	0	0	0	34332	0	0	0	9682	0	0	0	18386	0	0	0	21452	0	0	0	112026	0	0	0	6052	0
6	87725489	rs761191094	T	C	gnomAD Exomes	PASS	NA	ENST00000305344.5	p.Val146Ala	p.Val146Ala	146	4x49	c.437T>C	missense_variant				1	248064	4.03122e-06	0	0	0	16234	0	0	0	34316	0	0	0	9694	0	0	0	18384	0	0	0	21446	0	0	1	112038	0	0	0	6036	0
6	87725498	rs754167574	T	A	gnomAD Exomes	PASS	NA	ENST00000305344.5	p.Ile149Asn	p.Ile149Asn	149	4x52	c.446T>A	missense_variant				2	248310	8.05445e-06	0	0	0	16232	0	0	0	34306	0	0	0	9734	0	0	0	18380	0	0	0	21490	0	0	0	112180	0	0	0	6046	0
6	87725503	rs1358216537	A	G	gnomAD Exomes	PASS	NA	ENST00000305344.5	p.Ile151Val	p.Ile151Val	151	4x54	c.451A>G	missense_variant				1	248430	4.02528e-06	0	0	0	16240	0	0	0	34352	0	0	0	9750	0	0	1	18376	0	0	0	21496	0	0	0	112170	0	0	0	6046	0
6	87725515	rs200173714	A	G	gnomAD Exomes	PASS	NA	ENST00000305344.5	p.Met155Val	p.Met155Val	155	4x58	c.463A>G	missense_variant				174	249330	0.00069787	1	0	0	16248	0	0	1	34430	0	0	0	9858	0	0	0	18392	0	0	0	21554	0	0	19	112606	0	0	3	6084	0
6	87725521	rs750676240	C	T	gnomAD Exomes	PASS	NA	ENST00000305344.5	p.Pro157Ser	p.Pro157Ser	157	4x60	c.469C>T	missense_variant				2	249836	8.00525e-06	0	0	0	16250	0	0	0	34474	0	0	0	9928	0	0	0	18392	0	0	0	21580	0	0	2	112838	0	0	0	6080	0
6	87725521	rs750676240	C	A	gnomAD Exomes	PASS	NA	ENST00000305344.5	p.Pro157Thr	p.Pro157Thr	157	4x60	c.469C>A	missense_variant				2	249836	8.00525e-06	0	0	0	16250	0	0	1	34474	0	0	0	9928	0	0	0	18392	0	0	0	21580	0	0	1	112838	0	0	0	6080	0
6	87725521	rs750676240	C	G	gnomAD Exomes	PASS	NA	ENST00000305344.5	p.Pro157Ala	p.Pro157Ala	157	4x60	c.469C>G	missense_variant				3	249836	1.20079e-05	0	0	0	16250	0	0	0	34474	0	0	0	9928	0	0	1	18392	0	0	0	21580	0	0	1	112838	0	0	1	6080	0
6	87725522	rs140862196	C	G	gnomAD Exomes	PASS	NA	ENST00000305344.5	p.Pro157Arg	p.Pro157Arg	157	4x60	c.470C>G	missense_variant				2	249870	8.00416e-06	0	0	0	16246	0	0	0	34482	0	0	2	9932	0	0	0	18394	0	0	0	21590	0	0	0	112834	0	0	0	6086	0
6	87725529	rs1484269253	C	G	gnomAD Genomes	NA	PASS	ENST00000305344.5	p.Phe159Leu	p.Phe159Leu	159	4x62	c.477C>G	missense_variant				1	31398	3.18492e-05	0	0	1	8710	0	0	0	848	0	0	0	290	0	0	0	1558	0	0	0	3476	0	0	0	15428	0	0	0	1088	0
6	87725537	rs369384056	G	A	gnomAD Exomes	PASS	NA	ENST00000305344.5	p.Ser162Asn	p.Ser162Asn	162	NA	c.485G>A	missense_variant				1	250572	3.99087e-06	0	0	0	16250	0	0	0	34530	0	0	0	10012	0	0	0	18394	0	0	0	21608	0	0	1	113172	0	0	0	6120	0
6	87725541	rs777898827	C	A	gnomAD Exomes	PASS	NA	ENST00000305344.5	p.His163Gln	p.His163Gln	163	NA	c.489C>A	missense_variant				1	250654	3.98956e-06	0	0	0	16254	0	0	0	34534	0	0	0	10018	0	0	0	18394	0	0	0	21620	0	0	0	113208	0	0	0	6122	0
6	87725542	rs767446792	C	T	gnomAD Exomes,gnomAD Genomes	PASS	PASS	ENST00000305344.5	p.Arg164Cys	p.Arg164Cys	164	NA	c.490C>T	missense_variant				6	281950	2.12804e-05	0	0	0	24964	0	0	0	35380	0	0	0	10304	0	0	0	19952	0	0	0	25082	0	0	6	128576	0	0	0	7208	0
6	87725543	rs146856111	G	A	gnomAD Exomes	PASS	NA	ENST00000305344.5	p.Arg164His	p.Arg164His	164	NA	c.491G>A	missense_variant				3	250586	1.19719e-05	0	0	0	16254	0	0	1	34524	0	0	0	10014	0	0	0	18394	0	0	0	21612	0	0	2	113182	0	0	0	6122	0
6	87725545	rs778362756	C	T	gnomAD Exomes	PASS	NA	ENST00000305344.5	p.Arg165Cys	p.Arg165Cys	165	NA	c.493C>T	missense_variant				6	250706	2.39324e-05	0	0	0	16256	0	0	0	34542	0	0	0	10028	0	0	0	18394	0	0	1	21618	0	0	3	113234	0	0	1	6122	0
6	87725546	rs373132619	G	A	gnomAD Exomes	PASS	NA	ENST00000305344.5	p.Arg165His	p.Arg165His	165	NA	c.494G>A	missense_variant				5	250710	1.99434e-05	0	0	0	16254	0	0	1	34540	0	0	0	10030	0	0	0	18394	0	0	0	21612	0	0	2	113248	0	0	2	6120	0
6	87725555	rs1362864444	C	T	gnomAD Exomes	PASS	NA	ENST00000305344.5	p.Pro168Leu	p.Pro168Leu	168	NA	c.503C>T	missense_variant				1	250758	3.98791e-06	0	0	0	16254	0	0	0	34548	0	0	0	10026	0	0	0	18394	0	0	0	21626	0	0	1	113294	0	0	0	6116	0
6	87725558	rs775040501	C	T	gnomAD Exomes	PASS	NA	ENST00000305344.5	p.Pro169Leu	p.Pro169Leu	169	NA	c.506C>T	missense_variant				1	250740	3.98819e-06	0	0	0	16256	0	0	0	34542	0	0	0	10020	0	0	0	18394	0	0	0	21614	0	0	0	113318	0	0	0	6116	0
6	87725560	rs760216096	C	A	gnomAD Exomes	PASS	NA	ENST00000305344.5	p.Pro170Thr	p.Pro170Thr	170	NA	c.508C>A	missense_variant				5	250786	1.99373e-05	0	0	0	16254	0	0	0	34540	0	0	0	10026	0	0	5	18394	0	0	0	21626	0	0	0	113338	0	0	0	6116	0
6	87725560	rs760216096	C	T	gnomAD Exomes	PASS	NA	ENST00000305344.5	p.Pro170Ser	p.Pro170Ser	170	NA	c.508C>T	missense_variant				2	250786	7.97493e-06	0	0	0	16254	0	0	0	34540	0	0	0	10026	0	0	0	18394	0	0	0	21626	0	0	2	113338	0	0	0	6116	0
6	87725561	rs777176389	C	T	gnomAD Exomes	PASS	NA	ENST00000305344.5	p.Pro170Leu	p.Pro170Leu	170	NA	c.509C>T	missense_variant				4	250784	1.595e-05	0	0	0	16254	0	0	0	34538	0	0	0	10022	0	0	0	18394	0	0	0	21616	0	0	4	113348	0	0	0	6114	0
6	87725567	rs1285888714	A	G	gnomAD Exomes	PASS	NA	ENST00000305344.5	p.Gln172Arg	p.Gln172Arg	172	NA	c.515A>G	missense_variant				1	250750	3.98804e-06	0	0	0	16252	0	0	1	34526	0	0	0	10020	0	0	0	18394	0	0	0	21620	0	0	0	113312	0	0	0	6114	0
6	87725570	rs764521307	GCAC	G	gnomAD Exomes	PASS	NA	ENST00000305344.5	p.Thr174del	p.Thr174del	not msv	not msv	c.521_523delCCA	inframe_deletion				2	250750	7.97607e-06	0	0	0	16256	0	0	0	34544	0	0	0	10006	0	0	0	18394	0	0	0	21620	0	0	2	113318	0	0	0	6116	0
6	87725584	rs750573948	G	A	gnomAD Exomes	PASS	NA	ENST00000305344.5	p.Asp178Asn	p.Asp178Asn	178	NA	c.532G>A	missense_variant				1	250616	3.99017e-06	0	0	0	16254	0	0	0	34488	0	0	0	10018	0	0	0	18390	0	0	0	21618	0	0	1	113306	0	0	0	6100	0
6	87725586		C	A	gnomAD Exomes	PASS	NA	ENST00000305344.5	p.Asp178Glu	p.Asp178Glu	178	NA	c.534C>A	missense_variant				1	250772	3.98769e-06	0	0	0	16256	0	0	0	34538	0	0	0	10016	0	0	0	18392	0	0	0	21630	0	0	1	113362	0	0	0	6112	0
6	87725602		A	G	gnomAD Exomes	PASS	NA	ENST00000305344.5	p.Ile184Val	p.Ile184Val	184	5x41	c.550A>G	missense_variant				2	250826	7.97366e-06	0	0	0	16256	0	0	0	34538	0	0	0	10016	0	0	0	18394	0	0	1	21604	0	0	1	113460	0	0	0	6106	0
6	87725608	rs1005189028	T	G	gnomAD Exomes	PASS	NA	ENST00000305344.5	p.Ser186Ala	p.Ser186Ala	186	5x43	c.556T>G	missense_variant				2	250832	7.97346e-06	0	0	0	16256	0	0	0	34532	0	0	0	9984	0	0	0	18394	0	0	0	21604	0	0	2	113490	0	0	0	6118	0
6	87725612	rs766560806	C	T	gnomAD Exomes	PASS	NA	ENST00000305344.5	p.Thr187Met	p.Thr187Met	187	5x44	c.560C>T	missense_variant				9	250606	3.59129e-05	0	0	0	16254	0	0	0	34538	0	0	0	9944	0	0	4	18394	0	0	0	21580	0	0	2	113392	0	0	1	6114	0
6	87725617	rs1408940675	G	A	gnomAD Exomes	PASS	NA	ENST00000305344.5	p.Gly189Ser	p.Gly189Ser	189	5x46	c.565G>A	missense_variant				1	250888	3.98584e-06	0	0	0	16256	0	0	1	34526	0	0	0	10008	0	0	0	18394	0	0	0	21584	0	0	0	113514	0	0	0	6124	0
6	87725621	rs755175910	C	T	gnomAD Exomes	PASS	NA	ENST00000305344.5	p.Ala190Val	p.Ala190Val	190	5x461	c.569C>T	missense_variant				1	250772	3.98769e-06	0	0	0	16252	0	0	0	34534	0	0	0	9988	0	0	1	18394	0	0	0	21578	0	0	0	113478	0	0	0	6118	0
6	87725642	rs1390488121	T	C	gnomAD Genomes	NA	PASS	ENST00000305344.5	p.Leu197Ser	p.Leu197Ser	197	5x53	c.590T>C	missense_variant				1	31404	3.18431e-05	0	0	0	8706	0	0	0	848	0	0	0	290	0	0	0	1560	0	0	0	3476	0	0	1	15436	0	0	0	1088	0
6	87725644	rs1408374939	A	G	gnomAD Exomes	PASS	NA	ENST00000305344.5	p.Ile198Val	p.Ile198Val	198	5x54	c.592A>G	missense_variant				1	251224	3.98051e-06	0	0	0	16256	0	0	0	34566	0	0	0	10064	0	0	0	18388	0	0	0	21628	0	0	0	113596	0	0	0	6134	0
6	87725645	rs757077665	T	C	gnomAD Exomes	PASS	NA	ENST00000305344.5	p.Ile198Thr	p.Ile198Thr	198	5x54	c.593T>C	missense_variant				1	251248	3.98013e-06	0	0	0	16254	0	0	0	34570	0	0	0	10068	0	0	0	18388	0	0	0	21626	0	0	1	113606	0	0	0	6134	0
6	87725646	rs1337278187	A	G	gnomAD Exomes	PASS	NA	ENST00000305344.5	p.Ile198Met	p.Ile198Met	198	5x54	c.594A>G	missense_variant				2	251220	7.96115e-06	1	0	0	16250	0	0	0	34566	0	0	0	10064	0	0	0	18388	0	0	0	21624	0	0	0	113600	0	0	0	6132	0
6	87725647	rs1405326502	C	G	gnomAD Exomes	PASS	NA	ENST00000305344.5	p.Leu199Val	p.Leu199Val	199	5x55	c.595C>G	missense_variant				1	251152	3.98165e-06	0	0	0	16246	0	0	0	34564	0	0	0	10054	0	0	0	18388	0	0	0	21620	0	0	1	113558	0	0	0	6132	0
6	87725657	rs1445479395	A	G	gnomAD Exomes	PASS	NA	ENST00000305344.5	p.Tyr202Cys	p.Tyr202Cys	202	5x58	c.605A>G	missense_variant				1	251236	3.98032e-06	0	0	0	16250	0	0	0	34568	0	0	0	10064	0	0	0	18382	0	0	1	21638	0	0	0	113588	0	0	0	6132	0
6	87725659	rs778790497	T	C	gnomAD Exomes	PASS	NA	ENST00000305344.5	p.Tyr203His	p.Tyr203His	203	5x59	c.607T>C	missense_variant				1	251218	3.98061e-06	0	0	0	16252	0	0	0	34568	0	0	0	10066	0	0	0	18380	0	0	0	21640	0	0	0	113566	0	0	0	6136	0
6	87725662	rs185147794	C	T	gnomAD Exomes	PASS	NA	ENST00000305344.5	p.Arg204Trp	p.Arg204Trp	204	5x60	c.610C>T	missense_variant				6	251190	2.38863e-05	0	0	0	16252	0	0	4	34566	0	0	1	10070	0	0	0	18386	0	0	0	21632	0	0	0	113540	0	0	1	6134	0
6	87725663	rs1222836067	G	A	gnomAD Exomes,gnomAD Genomes	PASS	PASS	ENST00000305344.5	p.Arg204Gln	p.Arg204Gln	204	5x60	c.611G>A	missense_variant				2	282612	7.07684e-06	0	0	0	24960	0	0	0	35412	0	0	0	10358	0	0	0	19946	0	0	0	25116	0	0	2	128984	0	0	0	7224	0
6	87725674	rs3828741	G	A	gnomAD Exomes,gnomAD Genomes	PASS	PASS	ENST00000305344.5	p.Ala208Thr	p.Ala208Thr	208	5x64	c.622G>A	missense_variant				219	282572	0.000775024	1	0	0	24966	0	0	0	35420	0	0	0	10362	0	0	212	19952	1	0	0	25112	0	0	3	128934	0	0	4	7216	0
6	87725675	rs1263006902	C	T	gnomAD Exomes	PASS	NA	ENST00000305344.5	p.Ala208Val	p.Ala208Val	208	5x64	c.623C>T	missense_variant				5	251194	1.99049e-05	0	0	0	16252	0	0	0	34574	0	0	0	10072	0	0	5	18392	0	0	0	21638	0	0	0	113516	0	0	0	6134	0
6	87725689	rs375068102	T	C	gnomAD Exomes	PASS	NA	ENST00000305344.5	p.Tyr213His	p.Tyr213His	213	5x69	c.637T>C	missense_variant				3	251246	1.19405e-05	0	0	0	16246	0	0	0	34580	0	0	0	10074	0	0	2	18394	0	0	0	21646	0	0	1	113554	0	0	0	6138	0
6	87725690	rs762342575	A	G	gnomAD Exomes	PASS	NA	ENST00000305344.5	p.Tyr213Cys	p.Tyr213Cys	213	5x69	c.638A>G	missense_variant				1	251228	3.98045e-06	0	0	0	16246	0	0	0	34580	0	0	0	10072	0	0	0	18394	0	0	0	21646	0	0	0	113540	0	0	0	6136	0
6	87725693	rs1180285561	A	C	gnomAD Exomes	PASS	NA	ENST00000305344.5	p.Gln214Pro	p.Gln214Pro	214	5x70	c.641A>C	missense_variant				1	251208	3.98076e-06	0	0	0	16244	0	0	0	34584	0	0	0	10072	0	0	1	18394	0	0	0	21646	0	0	0	113516	0	0	0	6138	0
6	87725699	rs770008065	G	A	gnomAD Exomes	PASS	NA	ENST00000305344.5	p.Arg216Lys	p.Arg216Lys	216	5x72	c.647G>A	missense_variant				1	251216	3.98064e-06	0	0	0	16248	0	0	0	34584	0	0	0	10074	0	0	0	18394	0	0	0	21646	0	0	1	113516	0	0	0	6138	0
6	87725710	rs778639081	C	T	gnomAD Exomes	PASS	NA	ENST00000305344.5	p.Arg220Trp	p.Arg220Trp	220	5x76	c.658C>T	missense_variant				4	251220	1.59223e-05	0	0	0	16250	0	0	3	34586	0	0	0	10076	0	0	0	18392	0	0	0	21644	0	0	1	113520	0	0	0	6136	0
6	87725711	rs200964832	G	A	gnomAD Exomes	PASS	NA	ENST00000305344.5	p.Arg220Gln	p.Arg220Gln	220	5x76	c.659G>A	missense_variant				3	251212	1.19421e-05	0	0	0	16248	0	0	0	34586	0	0	0	10076	0	0	1	18392	0	0	0	21646	0	0	1	113510	0	0	1	6138	0
6	87725720	rs1401326444	G	A	gnomAD Exomes	PASS	NA	ENST00000305344.5	p.Ser223Asn	p.Ser223Asn	223	56xN3	c.668G>A	missense_variant				1	251248	3.98013e-06	0	0	0	16244	0	0	0	34584	0	0	0	10078	0	0	1	18394	0	0	0	21646	0	0	0	113548	0	0	0	6138	0
6	87725723	rs1412700751	A	G	gnomAD Exomes	PASS	NA	ENST00000305344.5	p.Asn224Ser	p.Asn224Ser	224	56xN4	c.671A>G	missense_variant				1	251276	3.97969e-06	0	0	0	16244	0	0	0	34586	0	0	0	10078	0	0	0	18394	0	0	0	21646	0	0	1	113572	0	0	0	6140	0
6	87725735	rs1354892016	A	G	gnomAD Exomes	PASS	NA	ENST00000305344.5	p.Asp228Gly	p.Asp228Gly	228	56xN8	c.683A>G	missense_variant				1	251320	3.97899e-06	0	0	0	16244	0	0	1	34586	0	0	0	10078	0	0	0	18394	0	0	0	21648	0	0	0	113616	0	0	0	6138	0
6	87725747	rs377555508	C	A	gnomAD Exomes,gnomAD Genomes	PASS	PASS	ENST00000305344.5	p.Ser232Tyr	p.Ser232Tyr	232	56xN12	c.695C>A	missense_variant				3	282764	1.06096e-05	0	0	0	24960	0	0	0	35436	0	0	0	10368	0	0	0	19954	0	0	0	25124	0	0	2	129084	0	0	1	7222	0
6	87725749	rs759622086	T	C	gnomAD Exomes	PASS	NA	ENST00000305344.5	p.Phe233Leu	p.Phe233Leu	233	56xN13	c.697T>C	missense_variant				1	251360	3.97836e-06	0	0	0	16252	0	0	0	34586	0	0	0	10078	0	0	0	18394	0	0	0	21648	0	0	1	113650	0	0	0	6136	0
6	87725759	rs767736152	G	T	gnomAD Exomes	PASS	NA	ENST00000305344.5	p.Cys236Phe	p.Cys236Phe	236	56xN16	c.707G>T	missense_variant				1	251398	3.97776e-06	0	0	0	16254	0	0	0	34586	0	0	0	10080	0	0	1	18394	0	0	0	21648	0	0	0	113680	0	0	0	6140	0
6	87725759	rs767736152	G	A	gnomAD Exomes	PASS	NA	ENST00000305344.5	p.Cys236Tyr	p.Cys236Tyr	236	56xN16	c.707G>A	missense_variant				1	251398	3.97776e-06	0	0	0	16254	0	0	0	34586	0	0	0	10080	0	0	0	18394	0	0	0	21648	0	0	1	113680	0	0	0	6140	0
6	87725762	rs753779020	A	G	gnomAD Exomes	PASS	NA	ENST00000305344.5	p.Lys237Arg	p.Lys237Arg	237	56xN17	c.710A>G	missense_variant				1	251420	3.97741e-06	0	0	0	16256	0	0	0	34586	0	0	0	10080	0	0	0	18394	0	0	0	21648	0	0	1	113700	0	0	0	6140	0
6	87725805	rs142892386	C	A	gnomAD Exomes	PASS	NA	ENST00000305344.5	p.Asp251Glu	p.Asp251Glu	251	56xC29	c.753C>A	missense_variant				2	251474	7.95311e-06	0	0	0	16254	0	0	2	34586	0	0	0	10080	0	0	0	18394	0	0	0	21648	0	0	0	113756	0	0	0	6140	0
6	87725806	rs545460430	C	G	gnomAD Exomes	PASS	NA	ENST00000305344.5	p.Pro252Ala	p.Pro252Ala	252	56xC28	c.754C>G	missense_variant				2	251464	7.95342e-06	0	0	1	16254	0	0	1	34586	0	0	0	10080	0	0	0	18394	0	0	0	21648	0	0	0	113746	0	0	0	6140	0
6	87725807	rs750224381	C	G	gnomAD Exomes,gnomAD Genomes	PASS	PASS	ENST00000305344.5	p.Pro252Arg	p.Pro252Arg	252	56xC28	c.755C>G	missense_variant				5	282872	1.76758e-05	0	0	0	24966	0	0	0	35434	0	0	0	10370	0	0	0	19954	0	0	1	25124	0	0	4	129182	0	0	0	7226	0
6	87725810	rs371341409	C	T	gnomAD Exomes	PASS	NA	ENST00000305344.5	p.Thr253Ile	p.Thr253Ile	253	56xC27	c.758C>T	missense_variant				3	251462	1.19302e-05	0	0	0	16254	0	0	0	34588	0	0	0	10080	0	0	0	18394	0	0	0	21648	0	0	3	113742	0	0	0	6140	0
6	87725812	rs758181894	A	G	gnomAD Exomes	PASS	NA	ENST00000305344.5	p.Thr254Ala	p.Thr254Ala	254	56xC26	c.760A>G	missense_variant				1	251460	3.97678e-06	0	0	0	16254	0	0	0	34588	0	0	0	10080	0	0	0	18394	0	0	0	21648	0	0	0	113740	0	0	0	6140	0
6	87725836	rs746672453	T	C	gnomAD Exomes	PASS	NA	ENST00000305344.5	p.Ser262Pro	p.Ser262Pro	262	56xC18	c.784T>C	missense_variant				5	251482	1.98821e-05	0	0	1	16256	0	0	0	34590	0	0	0	10080	0	0	0	18394	0	0	0	21648	0	0	4	113758	0	0	0	6140	0
6	87725837	rs6303	C	T	gnomAD Exomes,gnomAD Genomes	PASS	PASS	ENST00000305344.5	p.Ser262Phe	p.Ser262Phe	262	56xC18	c.785C>T	missense_variant				288	282866	0.00101815	0	0	4	24966	0	0	25	35438	0	0	0	10370	0	0	0	19952	0	0	6	25124	0	0	243	129176	0	0	9	7224	0
6	87725845	rs762190610	A	G	gnomAD Exomes	PASS	NA	ENST00000305344.5	p.Ile265Val	p.Ile265Val	265	56xC15	c.793A>G	missense_variant				1	251480	3.97646e-06	0	0	0	16256	0	0	0	34590	0	0	0	10080	0	0	0	18394	0	0	0	21648	0	0	1	113756	0	0	0	6140	0
6	87725848	rs201697780	C	T	gnomAD Exomes	PASS	NA	ENST00000305344.5	p.Pro266Ser	p.Pro266Ser	266	56xC14	c.796C>T	missense_variant				1	251458	3.97681e-06	0	0	0	16256	0	0	0	34590	0	0	0	10080	0	0	0	18394	0	0	0	21638	0	0	1	113744	0	0	0	6140	0
6	87725849	rs773660342	C	T	gnomAD Exomes	PASS	NA	ENST00000305344.5	p.Pro266Leu	p.Pro266Leu	266	56xC14	c.797C>T	missense_variant				1	251476	3.97652e-06	0	0	0	16256	0	0	0	34590	0	0	0	10080	0	0	1	18394	0	0	0	21648	0	0	0	113752	0	0	0	6140	0
6	87725851	rs142001331	C	T	gnomAD Exomes	PASS	NA	ENST00000305344.5	p.Pro267Ser	p.Pro267Ser	267	56xC13	c.799C>T	missense_variant				1	251480	3.97646e-06	0	0	0	16256	0	0	0	34590	0	0	0	10080	0	0	0	18394	0	0	0	21648	0	0	1	113756	0	0	0	6140	0
6	87725851	rs142001331	C	A	gnomAD Exomes	PASS	NA	ENST00000305344.5	p.Pro267Thr	p.Pro267Thr	267	56xC13	c.799C>A	missense_variant				1	251480	3.97646e-06	0	0	0	16256	0	0	0	34590	0	0	0	10080	0	0	0	18394	0	0	0	21648	0	0	0	113756	0	0	1	6140	0
6	87725851	rs142001331	C	G	gnomAD Exomes	PASS	NA	ENST00000305344.5	p.Pro267Ala	p.Pro267Ala	267	56xC13	c.799C>G	missense_variant				6	251480	2.38588e-05	0	0	1	16256	0	0	4	34590	0	0	0	10080	0	0	0	18394	0	0	0	21648	0	0	1	113756	0	0	0	6140	0
6	87725852	rs139041540	C	G	gnomAD Exomes,gnomAD Genomes	PASS	PASS	ENST00000305344.5	p.Pro267Arg	p.Pro267Arg	267	56xC13	c.800C>G	missense_variant				78	282882	0.000275733	0	0	6	24970	0	0	7	35438	0	0	1	10370	0	0	30	19952	0	0	1	25122	0	0	29	129186	0	0	2	7228	0
6	87725852	rs139041540	C	A	gnomAD Exomes,gnomAD Genomes	PASS	PASS	ENST00000305344.5	p.Pro267His	p.Pro267His	267	56xC13	c.800C>A	missense_variant	Likely benign	723586		159	282882	0.000562072	0	0	126	24970	0	0	13	35438	0	0	5	10370	0	0	0	19952	0	0	0	25122	0	0	7	129186	0	0	4	7228	0
6	87725857	rs377733971	G	A	gnomAD Exomes	PASS	NA	ENST00000305344.5	p.Asp269Asn	p.Asp269Asn	269	56xC11	c.805G>A	missense_variant				5	251464	1.98836e-05	0	0	3	16256	0	0	1	34590	0	0	0	10080	0	0	0	18392	0	0	0	21646	0	0	0	113744	0	0	1	6140	0
6	87725873	rs750337347	A	T	gnomAD Exomes	PASS	NA	ENST00000305344.5	p.His274Leu	p.His274Leu	274	56xC6	c.821A>T	missense_variant				10	251468	3.97665e-05	0	0	0	16256	0	0	1	34590	0	0	0	10080	0	0	0	18394	0	0	0	21648	0	0	0	113744	0	0	0	6140	0
6	87725884	rs754605700	C	T	gnomAD Exomes	PASS	NA	ENST00000305344.5	p.Arg278Cys	p.Arg278Cys	278	56xC2	c.832C>T	missense_variant				9	251452	3.57921e-05	0	0	0	16256	0	0	2	34590	0	0	0	10080	0	0	0	18394	0	0	0	21646	0	0	6	113730	0	0	1	6140	0
6	87725885	rs780865422	G	A	gnomAD Exomes	PASS	NA	ENST00000305344.5	p.Arg278His	p.Arg278His	278	56xC2	c.833G>A	missense_variant				3	251442	1.19312e-05	0	0	0	16256	0	0	0	34590	0	0	0	10080	0	0	0	18394	0	0	0	21644	0	0	2	113722	0	0	0	6140	0
6	87725888	rs1448792126	A	G	gnomAD Exomes	PASS	NA	ENST00000305344.5	p.Gln279Arg	p.Gln279Arg	279	56xC1	c.836A>G	missense_variant				1	251462	3.97674e-06	0	0	0	16256	0	0	0	34590	0	0	0	10080	0	0	0	18394	0	0	0	21648	0	0	0	113738	0	0	1	6140	0
6	87725891	rs1166424141	A	G	gnomAD Exomes	PASS	NA	ENST00000305344.5	p.Gln280Arg	p.Gln280Arg	280	6x24	c.839A>G	missense_variant				1	251450	3.97693e-06	0	0	0	16256	0	0	0	34586	0	0	0	10080	0	0	0	18394	0	0	0	21648	0	0	1	113730	0	0	0	6140	0
6	87725896	rs747691037	T	C	gnomAD Exomes	PASS	NA	ENST00000305344.5	p.Ser282Pro	p.Ser282Pro	282	6x26	c.844T>C	missense_variant				1	251458	3.97681e-06	0	0	0	16256	0	0	0	34588	0	0	0	10080	0	0	0	18394	0	0	0	21648	0	0	1	113738	0	0	0	6138	0
6	87725911	rs375047597	C	T	gnomAD Exomes	PASS	NA	ENST00000305344.5	p.Arg287Trp	p.Arg287Trp	287	6x31	c.859C>T	missense_variant				2	251434	7.95437e-06	0	0	1	16256	0	0	0	34582	0	0	0	10076	0	0	0	18394	0	0	0	21644	0	0	1	113734	0	0	0	6136	0
6	87725912	rs61735411	G	C	gnomAD Exomes,gnomAD Genomes	PASS	PASS	ENST00000305344.5	p.Arg287Pro	p.Arg287Pro	287	6x31	c.860G>C	missense_variant				2	282832	7.07134e-06	0	0	0	24966	0	0	0	35430	0	0	0	10370	0	0	0	19952	0	0	0	25118	0	0	2	129158	0	0	0	7222	0
6	87725912	rs61735411	G	A	gnomAD Exomes	PASS	NA	ENST00000305344.5	p.Arg287Gln	p.Arg287Gln	287	6x31	c.860G>A	missense_variant				4	251434	1.59087e-05	0	0	0	16256	0	0	0	34582	0	0	0	10080	0	0	0	18394	0	0	1	21642	0	0	2	113728	0	0	0	6136	0
6	87725917	rs1467853630	G	T	gnomAD Genomes	NA	PASS	ENST00000305344.5	p.Ala289Ser	p.Ala289Ser	289	6x33	c.865G>T	missense_variant				1	31384	3.18634e-05	0	0	0	8712	0	0	1	848	0	0	0	290	0	0	0	1558	0	0	0	3474	0	0	0	15420	0	0	0	1082	0
6	87725921	rs1365020312	C	T	gnomAD Exomes	PASS	NA	ENST00000305344.5	p.Ala290Val	p.Ala290Val	290	6x34	c.869C>T	missense_variant				1	251434	3.97719e-06	0	0	0	16256	0	0	1	34578	0	0	0	10078	0	0	0	18394	0	0	0	21640	0	0	0	113738	0	0	0	6134	0
6	87725923	rs771278269	C	T	gnomAD Exomes,gnomAD Genomes	PASS	PASS	ENST00000305344.5	p.Arg291Cys	p.Arg291Cys	291	6x35	c.871C>T	missense_variant				5	282808	1.76798e-05	0	0	0	24966	0	0	5	35428	0	0	0	10370	0	0	0	19950	0	0	0	25108	0	0	0	129150	0	0	0	7220	0
6	87725924	rs1269240588	G	A	gnomAD Genomes	NA	PASS	ENST00000305344.5	p.Arg291His	p.Arg291His	291	6x35	c.872G>A	missense_variant				1	31398	3.18492e-05	0	0	1	8710	0	0	0	848	0	0	0	290	0	0	0	1558	0	0	0	3474	0	0	0	15434	0	0	0	1084	0
6	87725936	rs1433362782	T	A	gnomAD Genomes	NA	PASS	ENST00000305344.5	p.Leu295Gln	p.Leu295Gln	295	6x39	c.884T>A	missense_variant				1	31400	3.18471e-05	0	0	0	8714	0	0	0	848	0	0	0	290	0	0	1	1558	0	0	0	3476	0	0	0	15428	0	0	0	1086	0
6	87725972	rs1353145523	T	G	gnomAD Exomes	PASS	NA	ENST00000305344.5	p.Phe307Cys	p.Phe307Cys	307	6x51	c.920T>G	missense_variant				1	251448	3.97697e-06	0	0	0	16256	0	0	0	34572	0	0	0	10078	0	0	0	18394	0	0	0	21646	0	0	0	113754	0	0	0	6138	0
6	87725977		A	C	gnomAD Exomes	PASS	NA	ENST00000305344.5	p.Ile309Leu	p.Ile309Leu	309	6x53	c.925A>C	missense_variant				1	251440	3.97709e-06	0	0	0	16254	0	0	0	34570	0	0	0	10080	0	0	0	18394	0	0	0	21648	0	0	1	113744	0	0	0	6138	0
6	87725981	rs367991224	A	G	gnomAD Exomes,gnomAD Genomes	PASS	PASS	ENST00000305344.5	p.Lys310Arg	p.Lys310Arg	310	6x54	c.929A>G	missense_variant				4	282714	1.41486e-05	0	0	0	24912	0	0	0	35412	0	0	0	10370	0	0	0	19948	0	0	0	25116	0	0	3	129126	0	0	1	7218	0
6	87725990	rs1244940426	T	C	gnomAD Exomes	PASS	NA	ENST00000305344.5	p.Ile313Thr	p.Ile313Thr	313	6x57	c.938T>C	missense_variant				1	251470	3.97662e-06	0	0	0	16256	0	0	1	34578	0	0	0	10080	0	0	0	18394	0	0	0	21648	0	0	0	113758	0	0	0	6140	0
6	87725992	rs1444996202	G	A	gnomAD Exomes	PASS	NA	ENST00000305344.5	p.Val314Met	p.Val314Met	314	6x58	c.940G>A	missense_variant				1	251470	3.97662e-06	0	0	0	16256	0	0	0	34580	0	0	0	10080	0	0	1	18394	0	0	0	21648	0	0	0	113756	0	0	0	6140	0
6	87725995	rs1409038983	G	T	gnomAD Genomes	NA	PASS	ENST00000305344.5	p.Gly315Cys	p.Gly315Cys	315	6x59	c.943G>T	missense_variant				1	31350	3.18979e-05	0	0	0	8692	0	0	0	848	0	0	0	290	0	0	1	1556	0	0	0	3476	0	0	0	15400	0	0	0	1088	0
6	87726013	rs764082795	G	A	gnomAD Exomes	PASS	NA	ENST00000305344.5	p.Val321Met	p.Val321Met	321	NA	c.961G>A	missense_variant				4	251478	1.5906e-05	0	0	0	16256	0	0	0	34592	0	0	0	10080	0	0	0	18394	0	0	1	21648	0	0	3	113752	0	0	0	6140	0
6	87726022	rs546271572	G	C	gnomAD Exomes	PASS	NA	ENST00000305344.5	p.Glu324Gln	p.Glu324Gln	324	7x32	c.970G>C	missense_variant				9	251484	3.57876e-05	0	0	0	16256	0	0	0	34592	0	0	0	10080	0	0	0	18394	0	0	0	21648	0	0	0	113758	0	0	0	6140	0
6	87726031	rs1311030630	G	A	gnomAD Exomes	PASS	NA	ENST00000305344.5	p.Asp327Asn	p.Asp327Asn	327	7x35	c.979G>A	missense_variant				1	251478	3.97649e-06	0	0	0	16256	0	0	1	34590	0	0	0	10080	0	0	0	18394	0	0	0	21648	0	0	0	113754	0	0	0	6140	0
6	87726033	rs200268430	C	G	gnomAD Exomes	PASS	NA	ENST00000305344.5	p.Asp327Glu	p.Asp327Glu	327	7x35	c.981C>G	missense_variant				3	251486	1.19291e-05	0	0	0	16256	0	0	3	34590	0	0	0	10080	0	0	0	18394	0	0	0	21648	0	0	0	113762	0	0	0	6140	0
6	87726055	rs1370208159	G	A	gnomAD Genomes	NA	PASS	ENST00000305344.5	p.Val335Met	p.Val335Met	335	7x43	c.1003G>A	missense_variant				1	31402	3.18451e-05	0	0	0	8710	0	0	0	848	0	0	0	290	0	0	0	1560	0	0	0	3476	0	0	1	15432	0	0	0	1086	0
6	87726056	rs1461738100	T	G	gnomAD Exomes	PASS	NA	ENST00000305344.5	p.Val335Gly	p.Val335Gly	335	7x43	c.1004T>G	missense_variant				1	251430	3.97725e-06	0	0	0	16226	0	0	0	34588	0	0	0	10080	0	0	0	18394	0	0	0	21646	0	0	0	113744	0	0	0	6136	0
6	87726074	rs777168858	C	T	gnomAD Exomes	PASS	NA	ENST00000305344.5	p.Pro341Leu	p.Pro341Leu	341	7x50	c.1022C>T	missense_variant				1	251232	3.98038e-06	0	0	0	16088	0	0	0	34576	0	0	0	10076	0	0	0	18394	0	0	0	21644	0	0	1	113714	0	0	0	6124	0
6	87726079	rs1471295906	C	G	gnomAD Exomes	PASS	NA	ENST00000305344.5	p.Leu343Val	p.Leu343Val	343	7x52	c.1027C>G	missense_variant				2	250994	7.96832e-06	0	0	0	15958	0	0	0	34562	0	0	0	10072	0	0	1	18394	0	0	0	21642	0	0	1	113654	0	0	0	6102	0
6	87726086	rs757805485	C	T	gnomAD Exomes,gnomAD Genomes	PASS	PASS	ENST00000305344.5	p.Thr345Met	p.Thr345Met	345	7x54	c.1034C>T	missense_variant				5	281996	1.77307e-05	0	0	0	24532	0	0	4	35374	0	0	0	10354	0	0	0	19950	0	0	0	25112	0	0	0	128916	0	0	1	7174	0
6	87726098	rs1465988749	A	C	gnomAD Exomes	PASS	NA	ENST00000305344.5	p.Glu349Ala	p.Glu349Ala	349	8x48	c.1046A>C	missense_variant				1	249944	4.0009e-06	0	0	0	15634	0	0	0	34458	0	0	0	10044	0	0	0	18380	0	0	0	21634	0	0	1	113204	0	0	0	6072	0
6	87726112	rs1392378330	G	A	gnomAD Exomes	PASS	NA	ENST00000305344.5	p.Ala354Thr	p.Ala354Thr	354	8x53	c.1060G>A	missense_variant				4	247308	1.61742e-05	0	0	0	15488	0	0	0	33936	0	0	0	9868	0	0	0	18246	0	0	0	21560	0	0	4	112262	0	0	0	5956	0
6	87726121	rs568964974	A	G	gnomAD Exomes	PASS	NA	ENST00000305344.5	p.Lys357Glu	p.Lys357Glu	357	8x56	c.1069A>G	missense_variant				2	248020	8.06387e-06	0	0	0	15500	0	0	2	34178	0	0	0	9888	0	0	0	18330	0	0	0	21558	0	0	0	112450	0	0	0	5976	0
6	87726133	rs557813711	T	C	gnomAD Exomes	PASS	NA	ENST00000305344.5	p.Cys361Arg	p.Cys361Arg	361	NA	c.1081T>C	missense_variant				2	245200	8.15661e-06	0	0	2	15430	0	0	0	33822	0	0	0	9588	0	0	0	18252	0	0	0	21380	0	0	0	111364	0	0	0	5904	0
6	87726137	rs776555108	G	A	gnomAD Exomes	PASS	NA	ENST00000305344.5	p.Arg362Gln	p.Arg362Gln	362	NA	c.1085G>A	missense_variant				2	244752	8.17154e-06	0	0	0	15434	0	0	0	33982	0	0	0	9534	0	0	1	18302	0	0	0	21290	0	0	1	111006	0	0	0	5900	0
6	87726140	rs761995231	A	C	gnomAD Exomes,gnomAD Genomes	PASS	PASS	ENST00000305344.5	p.Glu363Ala	p.Glu363Ala	363	NA	c.1088A>C	missense_variant				25	274804	9.09739e-05	0	0	1	24122	0	0	0	34676	0	0	0	9660	0	0	0	19846	0	0	0	24698	0	0	19	125902	0	0	2	6942	0
[truncated: 5 more columns]

## Sheet: HTR1F
Chromosome	Position	rsIDs	Reference	Alternate	Source	Filters - exomes	Filters - genomes	Transcript	HGVS Consequence	Protein Consequence	AA Number from gnomAD	Common_numbering_missense	Transcript Consequence	VEP Annotation	ClinVar Clinical Significance	ClinVar Variation ID	Flags	Allele Count	Allele Number	Allele Frequency	Homozygote Count	Hemizygote Count	Allele Count African/African American	Allele Number African/African American	Homozygote Count African/African American	Hemizygote Count African/African American	Allele Count Latino/Admixed American	Allele Number Latino/Admixed American	Homozygote Count Latino/Admixed American	Hemizygote Count Latino/Admixed American	Allele Count Ashkenazi Jewish	Allele Number Ashkenazi Jewish	Homozygote Count Ashkenazi Jewish	Hemizygote Count Ashkenazi Jewish	Allele Count East Asian	Allele Number East Asian	Homozygote Count East Asian	Hemizygote Count East Asian	Allele Count European (Finnish)	Allele Number European (Finnish)	Homozygote Count European (Finnish)	Hemizygote Count European (Finnish)	Allele Count European (non-Finnish)	Allele Number European (non-Finnish)	Homozygote Count European (non-Finnish)	Hemizygote Count European (non-Finnish)	Allele Count Other	Allele Number Other	Homozygote Count Other
3	88039900	rs763019137	A	G	gnomAD Exomes	PASS	NA	ENST00000319595.4	p.Met1?	p.Met1?	not msv	not msv	c.1A>G	start_lost				3	248610	1.20671e-05	0	0	0	16088	0	0	0	34158	0	0	0	9892	0	0	3	18346	0	0	0	21530	0	0	0	112598	0	0	0	6038	0
3	88039901	rs374699593	T	C	gnomAD Exomes	PASS	NA	ENST00000319595.4	p.Met1?	p.Met1?	not msv	not msv	c.2T>C	start_lost				1	248600	4.02253e-06	0	0	0	16080	0	0	0	34152	0	0	0	9882	0	0	0	18348	0	0	0	21534	0	0	0	112598	0	0	1	6038	0
3	88039902	rs750324099	G	T	gnomAD Exomes	PASS	NA	ENST00000319595.4	p.Met1?	p.Met1?	not msv	not msv	c.3G>T	start_lost				1	248760	4.01994e-06	0	0	0	16106	0	0	1	34182	0	0	0	9904	0	0	0	18354	0	0	0	21516	0	0	0	112634	0	0	0	6040	0
3	88039922	rs760586442	A	G	gnomAD Exomes	PASS	NA	ENST00000319595.4	p.Asp8Gly	p.Asp8Gly	8	NA	c.23A>G	missense_variant				4	250832	1.59469e-05	0	0	0	16250	0	0	0	34534	0	0	0	10066	0	0	4	18392	0	0	0	21608	0	0	0	113310	0	0	0	6112	0
3	88039924	rs1251229337	C	A	gnomAD Genomes	NA	PASS	ENST00000319595.4	p.Gln9Lys	p.Gln9Lys	9	NA	c.25C>A	missense_variant				1	31390	3.18573e-05	0	0	1	8708	0	0	0	848	0	0	0	290	0	0	0	1560	0	0	0	3476	0	0	0	15420	0	0	0	1088	0
3	88039930	rs753630113	T	A	gnomAD Exomes	PASS	NA	ENST00000319595.4	p.Leu11Met	p.Leu11Met	11	NA	c.31T>A	missense_variant				1	250928	3.98521e-06	0	0	0	16252	0	0	0	34536	0	0	0	10066	0	0	0	18394	0	0	0	21614	0	0	0	113376	0	0	0	6116	0
3	88039942	rs200299083	G	A	gnomAD Genomes	NA	PASS	ENST00000319595.4	p.Glu15Lys	p.Glu15Lys	15	NA	c.43G>A	missense_variant				1	31406	3.1841e-05	0	0	0	8718	0	0	1	848	0	0	0	290	0	0	0	1558	0	0	0	3474	0	0	0	15432	0	0	0	1086	0
3	88039942	rs200299083	G	C	gnomAD Exomes,gnomAD Genomes	PASS	PASS	ENST00000319595.4	p.Glu15Gln	p.Glu15Gln	15	NA	c.43G>C	missense_variant				78	282490	0.000276116	0	0	0	24970	0	0	0	35408	0	0	0	10360	0	0	78	19950	0	0	0	25092	0	0	0	128900	0	0	0	7204	0
3	88039943	rs778571759	A	C	gnomAD Exomes	PASS	NA	ENST00000319595.4	p.Glu15Ala	p.Glu15Ala	15	NA	c.44A>C	missense_variant				1	251084	3.98273e-06	0	0	1	16252	0	0	0	34558	0	0	0	10072	0	0	0	18394	0	0	0	21628	0	0	0	113458	0	0	0	6118	0
3	88039946	rs1460041308	T	C	gnomAD Genomes	NA	PASS	ENST00000319595.4	p.Leu16Pro	p.Leu16Pro	16	NA	c.47T>C	missense_variant				1	31398	3.18492e-05	0	0	1	8714	0	0	0	848	0	0	0	290	0	0	0	1558	0	0	0	3476	0	0	0	15424	0	0	0	1088	0
3	88039946	rs1460041308	T	G	gnomAD Exomes	PASS	NA	ENST00000319595.4	p.Leu16Arg	p.Leu16Arg	16	NA	c.47T>G	missense_variant				2	251186	7.96223e-06	0	0	0	16254	0	0	0	34564	0	0	0	10074	0	0	0	18394	0	0	0	21634	0	0	2	113530	0	0	0	6126	0
3	88039958	rs752297263	T	C	gnomAD Exomes	PASS	NA	ENST00000319595.4	p.Met20Thr	p.Met20Thr	20	1x29	c.59T>C	missense_variant				1	251306	3.97921e-06	0	0	0	16254	0	0	0	34582	0	0	0	10078	0	0	0	18394	0	0	0	21632	0	0	1	113632	0	0	0	6130	0
3	88039975	rs906059411	G	T	gnomAD Exomes	PASS	NA	ENST00000319595.4	p.Val26Leu	p.Val26Leu	26	1x35	c.76G>T	missense_variant				2	251294	7.95881e-06	0	0	0	16254	0	0	2	34578	0	0	0	10076	0	0	0	18394	0	0	0	21632	0	0	0	113624	0	0	0	6130	0
3	88039981	rs771558843	C	T	gnomAD Exomes	PASS	NA	ENST00000319595.4	p.Leu28Phe	p.Leu28Phe	28	1x37	c.82C>T	missense_variant			mnv	2	251378	7.95615e-06	0	0	0	16254	0	0	0	34588	0	0	0	10080	0	0	0	18394	0	0	0	21642	0	0	2	113668	0	0	0	6138	0
3	88039985	rs1212669091	C	G	gnomAD Exomes	PASS	NA	ENST00000319595.4	p.Thr29Ser	p.Thr29Ser	29	1x38	c.86C>G	missense_variant				1	251380	3.97804e-06	0	0	0	16254	0	0	1	34584	0	0	0	10080	0	0	0	18394	0	0	0	21646	0	0	0	113670	0	0	0	6138	0
3	88039991	rs141238218	C	G	gnomAD Exomes,gnomAD Genomes	PASS	PASS	ENST00000319595.4	p.Ser31Cys	p.Ser31Cys	31	1x40	c.92C>G	missense_variant				11	282790	3.88981e-05	0	0	1	24966	0	0	8	35436	0	0	0	10368	0	0	0	19954	0	0	0	25124	0	0	2	129100	0	0	0	7226	0
3	88039991	rs141238218	C	T	gnomAD Genomes	NA	PASS	ENST00000319595.4	p.Ser31Phe	p.Ser31Phe	31	1x40	c.92C>T	missense_variant				1	31402	3.18451e-05	0	0	0	8712	0	0	1	848	0	0	0	290	0	0	0	1560	0	0	0	3476	0	0	0	15428	0	0	0	1088	0
3	88040000	rs763103895	C	T	gnomAD Exomes	PASS	NA	ENST00000319595.4	p.Ala34Val	p.Ala34Val	34	1x43	c.101C>T	missense_variant				2	251384	7.95596e-06	0	0	0	16256	0	0	0	34584	0	0	0	10080	0	0	0	18394	0	0	0	21648	0	0	2	113668	0	0	0	6138	0
3	88040007	rs768967891	G	A	gnomAD Exomes	PASS	NA	ENST00000319595.4	p.Met36Ile	p.Met36Ile	36	1x45	c.108G>A	missense_variant				1	251382	3.97801e-06	0	0	0	16256	0	0	0	34580	0	0	0	10080	0	0	0	18394	0	0	0	21648	0	0	0	113672	0	0	0	6136	0
3	88040007	rs768967891	GACA	G	gnomAD Exomes	PASS	NA	ENST00000319595.4	p.Thr39del	p.Thr39del	not msv	not msv	c.114_116delAAC	inframe_deletion				1	251382	3.97801e-06	0	0	0	16256	0	0	0	34580	0	0	0	10080	0	0	0	18394	0	0	0	21648	0	0	1	113672	0	0	0	6136	0
3	88040009	rs180793593	C	T	gnomAD Exomes	PASS	NA	ENST00000319595.4	p.Thr37Ile	p.Thr37Ile	37	1x46	c.110C>T	missense_variant				1	251378	3.97807e-06	0	0	0	16256	0	0	0	34580	0	0	0	10080	0	0	0	18394	0	0	0	21648	0	0	1	113668	0	0	0	6136	0
3	88040011	rs571479805	A	G	gnomAD Exomes	PASS	NA	ENST00000319595.4	p.Thr38Ala	p.Thr38Ala	38	1x47	c.112A>G	missense_variant				3	251372	1.19345e-05	0	0	0	16254	0	0	0	34584	0	0	0	10078	0	0	0	18394	0	0	0	21648	0	0	0	113660	0	0	0	6138	0
3	88040017	rs1170464425	A	G	gnomAD Genomes	NA	PASS	ENST00000319595.4	p.Ile40Val	p.Ile40Val	40	1x49	c.118A>G	missense_variant			mnv	1	31404	3.18431e-05	0	0	0	8710	0	0	0	848	0	0	0	290	0	0	0	1560	0	0	0	3476	0	0	1	15432	0	0	0	1088	0
3	88040018	rs1400523182	T	C	gnomAD Genomes	NA	PASS	ENST00000319595.4	p.Ile40Thr	p.Ile40Thr	40	1x49	c.119T>C	missense_variant			mnv	1	31400	3.18471e-05	0	0	0	8712	0	0	0	846	0	0	0	290	0	0	0	1560	0	0	0	3476	0	0	1	15428	0	0	0	1088	0
3	88040026	rs1474299454	C	T	gnomAD Exomes	PASS	NA	ENST00000319595.4	p.Leu43Phe	p.Leu43Phe	43	1x52	c.127C>T	missense_variant				1	251336	3.97874e-06	0	0	0	16256	0	0	0	34584	0	0	0	10076	0	0	0	18394	0	0	0	21648	0	0	0	113628	0	0	1	6134	0
3	88040035	rs139622628	G	A	gnomAD Exomes,gnomAD Genomes	PASS	PASS	ENST00000319595.4	p.Ala46Thr	p.Ala46Thr	46	1x55	c.136G>A	missense_variant				624	282730	0.00220705	1	0	9	24970	0	0	84	35432	0	0	112	10366	0	0	1	19954	0	0	20	25122	0	0	360	129052	1	0	22	7218	0
3	88040048	rs1296789332	T	C	gnomAD Exomes	PASS	NA	ENST00000319595.4	p.Val50Ala	p.Val50Ala	50	1x59	c.149T>C	missense_variant				1	251332	3.9788e-06	0	0	0	16256	0	0	0	34582	0	0	0	10078	0	0	0	18394	0	0	0	21648	0	0	0	113626	0	0	0	6132	0
3	88040053	rs759762861	C	T	gnomAD Exomes,gnomAD Genomes	PASS	PASS	ENST00000319595.4	p.Arg52Trp	p.Arg52Trp	52	12x48	c.154C>T	missense_variant				11	282720	3.89078e-05	0	0	0	24962	0	0	8	35426	0	0	0	10368	0	0	0	19954	0	0	0	25122	0	0	3	129052	0	0	0	7220	0
3	88040054	rs147790807	G	A	gnomAD Exomes,gnomAD Genomes	PASS	PASS	ENST00000319595.4	p.Arg52Gln	p.Arg52Gln	52	12x48	c.155G>A	missense_variant				7	282710	2.47604e-05	0	0	1	24960	0	0	0	35426	0	0	0	10368	0	0	1	19954	0	0	0	25124	0	0	5	129044	0	0	0	7218	0
3	88040060	rs1278316610	T	C	gnomAD Exomes	PASS	NA	ENST00000319595.4	p.Leu54Pro	p.Leu54Pro	54	12x50	c.161T>C	missense_variant				1	251322	3.97896e-06	0	0	0	16256	0	0	0	34580	0	0	0	10080	0	0	0	18394	0	0	0	21648	0	0	1	113616	0	0	0	6132	0
3	88040064	rs955106113	C	G	gnomAD Exomes	PASS	NA	ENST00000319595.4	p.His55Gln	p.His55Gln	55	12x51	c.165C>G	missense_variant				3	251282	1.19388e-05	0	0	0	16256	0	0	3	34572	0	0	0	10078	0	0	0	18394	0	0	0	21648	0	0	0	113586	0	0	0	6132	0
3	88040075	rs574996020	A	G	gnomAD Exomes	PASS	NA	ENST00000319595.4	p.Asn59Ser	p.Asn59Ser	59	2x40	c.176A>G	missense_variant				1	251274	3.97972e-06	0	0	1	16256	0	0	0	34570	0	0	0	10080	0	0	0	18392	0	0	0	21648	0	0	0	113582	0	0	0	6130	0
3	88040092	rs1212917398	C	T	gnomAD Exomes	PASS	NA	ENST00000319595.4	p.Leu65Phe	p.Leu65Phe	65	2x46	c.193C>T	missense_variant				1	251192	3.98102e-06	0	0	0	16256	0	0	0	34568	0	0	0	10076	0	0	0	18392	0	0	1	21646	0	0	0	113508	0	0	0	6130	0
3	88040095	rs746403666	G	A	gnomAD Exomes	PASS	NA	ENST00000319595.4	p.Ala66Thr	p.Ala66Thr	66	2x47	c.196G>A	missense_variant				1	251194	3.98099e-06	0	0	0	16256	0	0	0	34570	0	0	0	10076	0	0	0	18392	0	0	0	21646	0	0	1	113508	0	0	0	6130	0
3	88040107	rs756449324	T	A	gnomAD Exomes	PASS	NA	ENST00000319595.4	p.Phe70Ile	p.Phe70Ile	70	2x51	c.208T>A	missense_variant				1	251174	3.9813e-06	0	0	0	16256	0	0	0	34570	0	0	0	10076	0	0	0	18394	0	0	0	21646	0	0	0	113488	0	0	0	6128	0
3	88040113	rs780257027	G	A	gnomAD Exomes	PASS	NA	ENST00000319595.4	p.Val72Met	p.Val72Met	72	2x53	c.214G>A	missense_variant				2	251136	7.96381e-06	0	0	0	16256	0	0	0	34570	0	0	0	10074	0	0	0	18390	0	0	0	21644	0	0	0	113458	0	0	0	6128	0
3	88040116	rs1430491149	G	A	gnomAD Exomes	PASS	NA	ENST00000319595.4	p.Ala73Thr	p.Ala73Thr	73	2x54	c.217G>A	missense_variant				1	251116	3.98222e-06	0	0	0	16256	0	0	0	34570	0	0	0	10074	0	0	1	18388	0	0	0	21648	0	0	0	113438	0	0	0	6126	0
3	88040117	rs1007959118	C	T	gnomAD Exomes	PASS	NA	ENST00000319595.4	p.Ala73Val	p.Ala73Val	73	2x54	c.218C>T	missense_variant				1	251140	3.98184e-06	0	0	0	16256	0	0	0	34570	0	0	0	10074	0	0	0	18390	0	0	0	21642	0	0	1	113464	0	0	0	6128	0
3	88040138	rs749705512	G	C	gnomAD Exomes,gnomAD Genomes	PASS	PASS	ENST00000319595.4	p.Ser80Thr	p.Ser80Thr	80	2x60	c.239G>C	missense_variant				4	282504	1.41591e-05	0	0	0	24962	0	0	0	35414	0	0	0	10360	0	0	0	19954	0	0	3	25112	0	0	0	128872	0	0	1	7214	0
3	88040138	rs749705512	G	A	gnomAD Exomes	PASS	NA	ENST00000319595.4	p.Ser80Asn	p.Ser80Asn	80	2x60	c.239G>A	missense_variant				1	251104	3.98241e-06	0	0	0	16254	0	0	0	34566	0	0	0	10070	0	0	0	18394	0	0	0	21636	0	0	1	113442	0	0	0	6126	0
3	88040146	rs577945691	T	C	gnomAD Exomes,gnomAD Genomes	PASS	PASS	ENST00000319595.4	p.Tyr83His	p.Tyr83His	83	2x63	c.247T>C	missense_variant				36	282560	0.000127407	0	0	0	24964	0	0	3	35414	0	0	0	10364	0	0	0	19954	0	0	0	25116	0	0	32	128914	0	0	1	7218	0
3	88040156	rs148774926	G	A	gnomAD Exomes,gnomAD Genomes	PASS	PASS	ENST00000319595.4	p.Arg86Lys	p.Arg86Lys	86	2x66	c.257G>A	missense_variant				85	282546	0.000300836	0	0	2	24960	0	0	7	35420	0	0	0	10362	0	0	0	19952	0	0	2	25106	0	0	68	128912	0	0	6	7220	0
3	88040158	rs151295145	G	C	gnomAD Exomes,gnomAD Genomes	PASS	PASS	ENST00000319595.4	p.Glu87Gln	p.Glu87Gln	87	2x67	c.259G>C	missense_variant				15	282570	5.30842e-05	0	0	15	24964	0	0	0	35418	0	0	0	10360	0	0	0	19950	0	0	0	25112	0	0	0	128932	0	0	0	7218	0
3	88040163	rs919805692	C	A	gnomAD Exomes	PASS	NA	ENST00000319595.4	p.Ser88Arg	p.Ser88Arg	88	NA	c.264C>A	missense_variant				1	251160	3.98153e-06	0	0	0	16256	0	0	0	34570	0	0	0	10070	0	0	0	18392	0	0	0	21628	0	0	1	113504	0	0	0	6126	0
3	88040163	rs919805692	C	G	gnomAD Exomes	PASS	NA	ENST00000319595.4	p.Ser88Arg	p.Ser88Arg	88	NA	c.264C>G	missense_variant				1	251160	3.98153e-06	0	0	0	16256	0	0	0	34570	0	0	0	10070	0	0	1	18392	0	0	0	21628	0	0	0	113504	0	0	0	6126	0
3	88040171	rs149733928	T	C	gnomAD Exomes	PASS	NA	ENST00000319595.4	p.Met91Thr	p.Met91Thr	91	NA	c.272T>C	missense_variant				1	251142	3.98181e-06	0	0	1	16256	0	0	0	34572	0	0	0	10070	0	0	0	18392	0	0	0	21616	0	0	0	113492	0	0	0	6128	0
3	88040180	rs1312426712	T	C	gnomAD Exomes	PASS	NA	ENST00000319595.4	p.Val94Ala	p.Val94Ala	94	3x23	c.281T>C	missense_variant				1	251128	3.98203e-06	0	0	0	16256	0	0	0	34572	0	0	0	10070	0	0	0	18392	0	0	0	21600	0	0	1	113496	0	0	0	6128	0
3	88040182	rs759494527	G	C	gnomAD Exomes	PASS	NA	ENST00000319595.4	p.Val95Leu	p.Val95Leu	95	3x24	c.283G>C	missense_variant				1	251128	3.98203e-06	0	0	0	16256	0	0	0	34570	0	0	0	10078	0	0	0	18392	0	0	0	21588	0	0	1	113500	0	0	0	6128	0
3	88040203	rs1242771952	G	A	gnomAD Exomes	PASS	NA	ENST00000319595.4	p.Val102Ile	p.Val102Ile	102	3x31	c.304G>A	missense_variant				1	251048	3.9833e-06	0	0	0	16256	0	0	0	34560	0	0	0	10070	0	0	0	18392	0	0	0	21520	0	0	1	113516	0	0	0	6122	0
3	88040204	rs1200775338	T	C	gnomAD Genomes	NA	PASS	ENST00000319595.4	p.Val102Ala	p.Val102Ala	102	3x31	c.305T>C	missense_variant				2	31412	6.36699e-05	0	0	0	8714	0	0	0	848	0	0	0	290	0	0	0	1560	0	0	0	3476	0	0	2	15436	0	0	0	1088	0
3	88040216	rs775141269	G	A	gnomAD Exomes	PASS	NA	ENST00000319595.4	p.Cys106Tyr	p.Cys106Tyr	106	3x35	c.317G>A	missense_variant				2	250912	7.97092e-06	0	0	1	16256	0	0	1	34556	0	0	0	10072	0	0	0	18390	0	0	0	21430	0	0	0	113478	0	0	0	6122	0
3	88040221	rs1261216482	A	C	gnomAD Exomes	PASS	NA	ENST00000319595.4	p.Thr108Pro	p.Thr108Pro	108	3x37	c.322A>C	missense_variant				1	250986	3.98429e-06	0	0	0	16256	0	0	0	34556	0	0	0	10074	0	0	0	18392	0	0	0	21480	0	0	1	113490	0	0	0	6128	0
3	88040222	rs1434011209	C	A	gnomAD Exomes	PASS	NA	ENST00000319595.4	p.Thr108Lys	p.Thr108Lys	108	3x37	c.323C>A	missense_variant				1	250900	3.98565e-06	0	0	0	16256	0	0	1	34550	0	0	0	10074	0	0	0	18392	0	0	0	21436	0	0	0	113458	0	0	0	6122	0
3	88040222	rs1434011209	C	T	gnomAD Exomes	PASS	NA	ENST00000319595.4	p.Thr108Met	p.Thr108Met	108	3x37	c.323C>T	missense_variant				1	250900	3.98565e-06	0	0	0	16256	0	0	0	34550	0	0	0	10074	0	0	0	18392	0	0	0	21436	0	0	0	113458	0	0	0	6122	0
3	88040233	rs767153747	T	G	gnomAD Exomes	PASS	NA	ENST00000319595.4	p.Leu112Val	p.Leu112Val	112	3x41	c.334T>G	missense_variant				1	250994	3.98416e-06	0	0	0	16254	0	0	0	34552	0	0	0	10072	0	0	0	18394	0	0	0	21506	0	0	1	113478	0	0	0	6126	0
3	88040234	rs750000681	T	G	gnomAD Exomes	PASS	NA	ENST00000319595.4	p.Leu112Trp	p.Leu112Trp	112	3x41	c.335T>G	missense_variant				2	250972	7.96902e-06	0	0	0	16254	0	0	0	34554	0	0	0	10072	0	0	0	18394	0	0	0	21484	0	0	2	113472	0	0	0	6128	0
3	88040237	rs1427971806	A	G	gnomAD Exomes	PASS	NA	ENST00000319595.4	p.His113Arg	p.His113Arg	113	3x42	c.338A>G	missense_variant				1	250996	3.98413e-06	0	0	0	16254	0	0	1	34554	0	0	0	10072	0	0	0	18392	0	0	0	21502	0	0	0	113480	0	0	0	6128	0
3	88040245	rs1287788566	G	C	gnomAD Exomes	PASS	NA	ENST00000319595.4	p.Ala116Pro	p.Ala116Pro	116	3x45	c.346G>C	missense_variant				1	250992	3.98419e-06	0	0	0	16256	0	0	0	34556	0	0	0	10076	0	0	0	18392	0	0	0	21492	0	0	1	113478	0	0	0	6128	0
3	88040261	rs749605082	G	A	gnomAD Exomes	PASS	NA	ENST00000319595.4	p.Arg121Gln	p.Arg121Gln	121	3x50	c.362G>A	missense_variant				1	250950	3.98486e-06	0	0	0	16252	0	0	0	34556	0	0	0	10072	0	0	0	18392	0	0	0	21496	0	0	1	113440	0	0	0	6132	0
3	88040267	rs748401543	G	A	gnomAD Exomes	PASS	NA	ENST00000319595.4	p.Arg123Gln	p.Arg123Gln	123	3x52	c.368G>A	missense_variant				3	250974	1.19534e-05	0	0	0	16254	0	0	0	34554	0	0	0	10074	0	0	0	18394	0	0	0	21540	0	0	3	113418	0	0	0	6132	0
3	88040284	rs1315058773	G	A	gnomAD Exomes	PASS	NA	ENST00000319595.4	p.Val129Ile	p.Val129Ile	129	34x51	c.385G>A	missense_variant				2	250988	7.96851e-06	0	0	0	16256	0	0	0	34542	0	0	0	10074	0	0	0	18394	0	0	0	21596	0	0	2	113392	0	0	0	6124	0
3	88040290	rs577073111	T	G	gnomAD Exomes	PASS	NA	ENST00000319595.4	p.Tyr131Asp	p.Tyr131Asp	131	34x53	c.391T>G	missense_variant				1	250978	3.98441e-06	0	0	1	16256	0	0	0	34532	0	0	0	10074	0	0	0	18394	0	0	0	21596	0	0	0	113388	0	0	0	6126	0
3	88040296	rs747154583	A	G	gnomAD Exomes	PASS	NA	ENST00000319595.4	p.Arg133Gly	p.Arg133Gly	133	34x55	c.397A>G	missense_variant				2	250946	7.96984e-06	0	0	0	16256	0	0	0	34524	0	0	0	10072	0	0	0	18392	0	0	0	21608	0	0	0	113356	0	0	0	6126	0
3	88040297	rs769604315	G	C	gnomAD Genomes	NA	PASS	ENST00000319595.4	p.Arg133Thr	p.Arg133Thr	133	34x55	c.398G>C	missense_variant				1	31404	3.18431e-05	0	0	1	8714	0	0	0	846	0	0	0	290	0	0	0	1558	0	0	0	3476	0	0	0	15432	0	0	0	1088	0
3	88040297	rs769604315	G	A	gnomAD Exomes,gnomAD Genomes	PASS	PASS	ENST00000319595.4	p.Arg133Lys	p.Arg133Lys	133	34x55	c.398G>A	missense_variant				2	282338	7.08371e-06	0	0	0	24968	0	0	1	35368	0	0	0	10364	0	0	0	19950	0	0	0	25070	0	0	1	128792	0	0	0	7214	0
3	88040299	rs775508985	A	G	gnomAD Genomes	NA	PASS	ENST00000319595.4	p.Lys134Glu	p.Lys134Glu	134	34x56	c.400A>G	missense_variant				1	31394	3.18532e-05	0	0	0	8710	0	0	1	846	0	0	0	290	0	0	0	1560	0	0	0	3476	0	0	0	15424	0	0	0	1088	0
3	88040315	rs1410714605	A	C	gnomAD Exomes	PASS	NA	ENST00000319595.4	p.His139Pro	p.His139Pro	139	4x41	c.416A>C	missense_variant				1	250838	3.98664e-06	0	0	0	16254	0	0	0	34510	0	0	0	10072	0	0	0	18386	0	0	0	21606	0	0	1	113278	0	0	0	6122	0
3	88040333	rs764576492	C	T	gnomAD Exomes	PASS	NA	ENST00000319595.4	p.Thr145Ile	p.Thr145Ile	145	4x47	c.434C>T	missense_variant				1	250642	3.98975e-06	0	0	0	16250	0	0	0	34482	0	0	0	10070	0	0	0	18380	0	0	0	21580	0	0	1	113176	0	0	0	6104	0
3	88040335	rs767315136	A	C	gnomAD Exomes	PASS	NA	ENST00000319595.4	p.Ile146Leu	p.Ile146Leu	146	4x48	c.436A>C	missense_variant				1	250642	3.98975e-06	0	0	0	16250	0	0	0	34480	0	0	0	10066	0	0	0	18384	0	0	0	21596	0	0	1	113152	0	0	0	6104	0
3	88040335	rs767315136	A	G	gnomAD Genomes	NA	PASS	ENST00000319595.4	p.Ile146Val	p.Ile146Val	146	4x48	c.436A>G	missense_variant				1	31390	3.18573e-05	0	0	0	8708	0	0	0	848	0	0	0	290	0	0	0	1560	0	0	0	3476	0	0	1	15420	0	0	0	1088	0
3	88040338	rs544423776	G	T	gnomAD Exomes	PASS	NA	ENST00000319595.4	p.Val147Phe	p.Val147Phe	147	4x49	c.439G>T	missense_variant				1	250584	3.99068e-06	0	0	0	16250	0	0	1	34478	0	0	0	10068	0	0	0	18378	0	0	0	21590	0	0	0	113114	0	0	0	6102	0
3	88040338	rs544423776	G	A	gnomAD Exomes	PASS	NA	ENST00000319595.4	p.Val147Ile	p.Val147Ile	147	4x49	c.439G>A	missense_variant				9	250584	3.59161e-05	0	0	0	16250	0	0	0	34478	0	0	0	10068	0	0	0	18378	0	0	0	21590	0	0	0	113114	0	0	0	6102	0
3	88040344	rs754376813	A	G	gnomAD Exomes	PASS	NA	ENST00000319595.4	p.Ile149Val	p.Ile149Val	149	4x51	c.445A>G	missense_variant				1	250576	3.99081e-06	0	0	0	16250	0	0	1	34488	0	0	0	10062	0	0	0	18376	0	0	0	21590	0	0	0	113096	0	0	0	6102	0
3	88040347	rs1193343404	A	G	gnomAD Genomes	NA	PASS	ENST00000319595.4	p.Ile150Val	p.Ile150Val	150	4x52	c.448A>G	missense_variant				1	31394	3.18532e-05	0	0	1	8706	0	0	0	848	0	0	0	290	0	0	0	1558	0	0	0	3476	0	0	0	15428	0	0	0	1088	0
3	88040350	rs755259013	T	C	gnomAD Exomes	PASS	NA	ENST00000319595.4	p.Ser151Pro	p.Ser151Pro	151	4x53	c.451T>C	missense_variant				1	250478	3.99237e-06	0	0	0	16248	0	0	0	34472	0	0	0	10060	0	0	0	18382	0	0	0	21568	0	0	1	113042	0	0	0	6096	0
3	88040356	rs1306348929	T	C	gnomAD Exomes	PASS	NA	ENST00000319595.4	p.Phe153Leu	p.Phe153Leu	153	4x55	c.457T>C	missense_variant				1	250534	3.99147e-06	0	0	0	16248	0	0	0	34498	0	0	0	10060	0	0	0	18386	0	0	0	21576	0	0	0	113058	0	0	0	6100	0
3	88040366	rs563770370	T	C	gnomAD Exomes	PASS	NA	ENST00000319595.4	p.Met156Thr	p.Met156Thr	156	4x58	c.467T>C	missense_variant				3	250540	1.19741e-05	0	0	0	16246	0	0	0	34500	0	0	0	10068	0	0	3	18386	0	0	0	21586	0	0	0	113048	0	0	0	6092	0
3	88040395		A	G	gnomAD Genomes	NA	PASS	ENST00000319595.4	p.Thr166Ala	p.Thr166Ala	166	NA	c.496A>G	missense_variant				1	31394	3.18532e-05	0	0	0	8708	0	0	0	848	0	0	0	290	0	0	0	1558	0	0	0	3476	0	0	0	15426	0	0	1	1088	0
3	88040398	rs893374354	A	G	gnomAD Genomes	NA	PASS	ENST00000319595.4	p.Ser167Gly	p.Ser167Gly	167	NA	c.499A>G	missense_variant				1	31404	3.18431e-05	0	0	1	8712	0	0	0	848	0	0	0	290	0	0	0	1560	0	0	0	3476	0	0	0	15430	0	0	0	1088	0
3	88040404	rs1234985585	G	A	gnomAD Exomes,gnomAD Genomes	PASS	PASS	ENST00000319595.4	p.Asp169Asn	p.Asp169Asn	169	NA	c.505G>A	missense_variant				2	281734	7.09889e-06	0	0	2	24942	0	0	0	35362	0	0	0	10348	0	0	0	19940	0	0	0	25066	0	0	0	128276	0	0	0	7194	0
3	88040421	rs747001658	C	G	gnomAD Exomes	PASS	NA	ENST00000319595.4	p.Ile174Met	p.Ile174Met	174	NA	c.522C>G	missense_variant				1	250112	3.99821e-06	0	0	0	16206	0	0	0	34524	0	0	0	10048	0	0	1	18384	0	0	0	21594	0	0	0	112656	0	0	0	6100	0
3	88040428	rs377109125	G	A	gnomAD Exomes,gnomAD Genomes	PASS	PASS	ENST00000319595.4	p.Asp177Asn	p.Asp177Asn	177	NA	c.529G>A	missense_variant				2	281366	7.10818e-06	0	0	2	24902	0	0	0	35364	0	0	0	10340	0	0	0	19938	0	0	0	25066	0	0	0	127976	0	0	0	7186	0
3	88040431	rs749266249	C	T	gnomAD Exomes	PASS	NA	ENST00000319595.4	p.His178Tyr	p.His178Tyr	178	5x36	c.532C>T	missense_variant				2	249980	8.00064e-06	0	0	0	16200	0	0	2	34524	0	0	0	10050	0	0	0	18376	0	0	0	21602	0	0	0	112534	0	0	0	6094	0
3	88040432	rs768758360	A	C	gnomAD Exomes	PASS	NA	ENST00000319595.4	p.His178Pro	p.His178Pro	178	5x36	c.533A>C	missense_variant				1	249996	4.00006e-06	0	0	0	16202	0	0	0	34526	0	0	0	10048	0	0	0	18380	0	0	0	21604	0	0	1	112538	0	0	0	6098	0
3	88040432	rs768758360	A	G	gnomAD Exomes	PASS	NA	ENST00000319595.4	p.His178Arg	p.His178Arg	178	5x36	c.533A>G	missense_variant				1	249996	4.00006e-06	0	0	0	16202	0	0	1	34526	0	0	0	10048	0	0	0	18380	0	0	0	21604	0	0	0	112538	0	0	0	6098	0
3	88040434	rs1410203544	A	G	gnomAD Exomes,gnomAD Genomes	PASS	PASS	ENST00000319595.4	p.Ile179Val	p.Ile179Val	179	5x37	c.535A>G	missense_variant				2	281362	7.10828e-06	0	0	1	24914	0	0	1	35370	0	0	0	10338	0	0	0	19938	0	0	0	25086	0	0	0	127932	0	0	0	7186	0
3	88040435	rs1330609531	T	C	gnomAD Exomes,gnomAD Genomes	PASS	PASS	ENST00000319595.4	p.Ile179Thr	p.Ile179Thr	179	5x37	c.536T>C	missense_variant				5	281334	1.77725e-05	0	0	0	24906	0	0	1	35376	0	0	0	10334	0	0	0	19936	0	0	0	25094	0	0	4	127902	0	0	0	7184	0
3	88040458	rs1235144913	T	C	gnomAD Exomes	PASS	NA	ENST00000319595.4	p.Phe187Leu	p.Phe187Leu	187	5x45	c.559T>C	missense_variant				2	249384	8.01976e-06	0	0	0	16138	0	0	0	34530	0	0	0	10024	0	0	0	18368	0	0	0	21628	0	0	2	112016	0	0	0	6080	0
3	88040459	rs147206598	T	G	gnomAD Exomes,gnomAD Genomes	PASS	PASS	ENST00000319595.4	p.Phe187Cys	p.Phe187Cys	187	5x45	c.560T>G	missense_variant				15	280790	5.34207e-05	0	0	11	24842	0	0	3	35382	0	0	0	10312	0	0	1	19926	0	0	0	25106	0	0	0	127452	0	0	0	7168	0
3	88040470	rs1267334866	T	C	gnomAD Genomes	NA	PASS	ENST00000319595.4	p.Tyr191His	p.Tyr191His	191	5x48	c.571T>C	missense_variant				1	31396	3.18512e-05	0	0	0	8708	0	0	0	846	0	0	0	290	0	0	0	1558	0	0	0	3474	0	0	1	15432	0	0	0	1088	0
3	88040480	rs754250380	T	C	gnomAD Exomes	PASS	NA	ENST00000319595.4	p.Leu194Pro	p.Leu194Pro	194	5x51	c.581T>C	missense_variant				1	248876	4.01807e-06	0	0	0	16008	0	0	1	34530	0	0	0	9998	0	0	0	18356	0	0	0	21608	0	0	0	111720	0	0	0	6068	0
3	88040492	rs765774121	T	C	gnomAD Exomes	PASS	NA	ENST00000319595.4	p.Leu198Ser	p.Leu198Ser	198	5x55	c.593T>C	missense_variant				1	248728	4.02046e-06	0	0	0	15920	0	0	0	34532	0	0	0	10000	0	0	0	18356	0	0	0	21630	0	0	1	111650	0	0	0	6062	0
3	88040493	rs753056910	G	T	gnomAD Exomes	PASS	NA	ENST00000319595.4	p.Leu198Phe	p.Leu198Phe	198	5x55	c.594G>T	missense_variant				1	248656	4.02162e-06	0	0	0	15920	0	0	0	34530	0	0	0	9994	0	0	0	18352	0	0	0	21616	0	0	0	111614	0	0	0	6056	0
3	88040497	rs758773315	C	T	gnomAD Exomes	PASS	NA	ENST00000319595.4	p.Leu200Phe	p.Leu200Phe	200	5x57	c.598C>T	missense_variant				1	248608	4.0224e-06	0	0	1	15870	0	0	0	34522	0	0	0	9996	0	0	0	18352	0	0	0	21624	0	0	0	111622	0	0	0	6056	0
3	88040509	rs751838243	A	G	gnomAD Exomes	PASS	NA	ENST00000319595.4	p.Ile204Val	p.Ile204Val	204	5x61	c.610A>G	missense_variant				2	248562	8.04628e-06	0	0	1	15796	0	0	0	34530	0	0	0	9988	0	0	0	18352	0	0	0	21624	0	0	1	111642	0	0	0	6052	0
3	88040512	rs757234278	T	C	gnomAD Exomes	PASS	NA	ENST00000319595.4	p.Tyr205His	p.Tyr205His	205	5x62	c.613T>C	missense_variant				1	248596	4.02259e-06	0	0	0	15820	0	0	0	34520	0	0	0	9990	0	0	0	18352	0	0	0	21620	0	0	1	111666	0	0	0	6058	0
3	88040515	rs200052855	A	G	gnomAD Exomes	PASS	NA	ENST00000319595.4	p.Arg206Gly	p.Arg206Gly	206	5x63	c.616A>G	missense_variant				2	248590	8.04538e-06	0	0	0	15850	0	0	0	34520	0	0	0	9990	0	0	0	18350	0	0	0	21622	0	0	2	111638	0	0	0	6050	0
3	88040518	rs1412882749	G	A	gnomAD Exomes	PASS	NA	ENST00000319595.4	p.Ala207Thr	p.Ala207Thr	207	5x64	c.619G>A	missense_variant				2	248688	8.04221e-06	0	0	0	15882	0	0	0	34524	0	0	0	9998	0	0	0	18352	0	0	2	21622	0	0	0	111690	0	0	0	6052	0
3	88040526	rs963774192	G	T	gnomAD Exomes	PASS	NA	ENST00000319595.4	p.Lys209Asn	p.Lys209Asn	209	5x66	c.627G>T	missense_variant				1	248856	4.01839e-06	0	0	0	15926	0	0	1	34528	0	0	0	10000	0	0	0	18354	0	0	0	21614	0	0	0	111804	0	0	0	6064	0
3	88040533	rs745971003	T	A	gnomAD Exomes	PASS	NA	ENST00000319595.4	p.Tyr212Asn	p.Tyr212Asn	212	5x69	c.634T>A	missense_variant				2	248940	8.03406e-06	0	0	2	15922	0	0	0	34514	0	0	0	10008	0	0	0	18358	0	0	0	21622	0	0	0	111878	0	0	0	6070	0
3	88040549		C	G	gnomAD Exomes	PASS	NA	ENST00000319595.4	p.Ala217Gly	p.Ala217Gly	217	5x74	c.650C>G	missense_variant				1	249230	4.01236e-06	0	0	0	16008	0	0	0	34498	0	0	0	10008	0	0	0	18360	0	0	0	21622	0	0	1	112088	0	0	0	6076	0
3	88040558	rs374593102	T	C	gnomAD Genomes	NA	PASS	ENST00000319595.4	p.Ile220Thr	p.Ile220Thr	220	56xN1	c.659T>C	missense_variant				1	31396	3.18512e-05	0	0	0	8712	0	0	0	848	0	0	0	290	0	0	0	1558	0	0	0	3476	0	0	1	15424	0	0	0	1088	0
3	88040559	rs747897098	T	G	gnomAD Exomes	PASS	NA	ENST00000319595.4	p.Ile220Met	p.Ile220Met	220	56xN1	c.660T>G	missense_variant				1	249514	4.00779e-06	0	0	0	16088	0	0	0	34504	0	0	0	10016	0	0	1	18366	0	0	0	21610	0	0	0	112280	0	0	0	6080	0
3	88040561	rs1281519013	C	A	gnomAD Exomes	PASS	NA	ENST00000319595.4	p.Ala221Glu	p.Ala221Glu	221	56xN2	c.662C>A	missense_variant				1	249540	4.00737e-06	0	0	0	16090	0	0	0	34504	0	0	0	10016	0	0	0	18366	0	0	0	21598	0	0	1	112314	0	0	0	6080	0
3	88040563	rs780356858	A	C	gnomAD Genomes	NA	PASS	ENST00000319595.4	p.Lys222Gln	p.Lys222Gln	222	56xN3	c.664A>C	missense_variant				1	31406	3.1841e-05	0	0	0	8708	0	0	0	848	0	0	0	290	0	0	1	1560	0	0	0	3476	0	0	0	15436	0	0	0	1088	0
3	88040563	rs780356858	A	AAGG	gnomAD Exomes	PASS	NA	ENST00000319595.4	p.Glu224dup	p.Glu224dup	not msv	not msv	c.671_673dupAGG	inframe_insertion				2	249660	8.01089e-06	0	0	2	16104	0	0	0	34512	0	0	0	10016	0	0	0	18370	0	0	0	21600	0	0	0	112392	0	0	0	6084	0
3	88040564	rs1350648391	A	G	gnomAD Exomes	PASS	NA	ENST00000319595.4	p.Lys222Arg	p.Lys222Arg	222	56xN3	c.665A>G	missense_variant				1	249672	4.00525e-06	0	0	1	16104	0	0	0	34508	0	0	0	10016	0	0	0	18366	0	0	0	21606	0	0	0	112406	0	0	0	6086	0
3	88040566	rs772000643	G	C	gnomAD Exomes	PASS	NA	ENST00000319595.4	p.Glu223Gln	p.Glu223Gln	223	56xN4	c.667G>C	missense_variant				1	249788	4.00339e-06	0	0	0	16128	0	0	0	34512	0	0	0	10020	0	0	0	18370	0	0	0	21606	0	0	1	112484	0	0	0	6090	0
3	88040572	rs1412585452	G	A	gnomAD Genomes	NA	PASS	ENST00000319595.4	p.Val225Met	p.Val225Met	225	56xN6	c.673G>A	missense_variant				1	31406	3.1841e-05	0	0	1	8712	0	0	0	848	0	0	0	290	0	0	0	1558	0	0	0	3476	0	0	0	15434	0	0	0	1088	0
3	88040579	rs772705392	G	A	gnomAD Exomes	PASS	NA	ENST00000319595.4	p.Gly227Asp	p.Gly227Asp	227	56xN8	c.680G>A	missense_variant				3	250062	1.1997e-05	0	0	0	16166	0	0	0	34514	0	0	0	10030	0	0	0	18378	0	0	0	21600	0	0	2	112714	0	0	0	6092	0
3	88040587	rs141307791	C	T	gnomAD Exomes	PASS	NA	ENST00000319595.4	p.Leu230Phe	p.Leu230Phe	230	56xN11	c.688C>T	missense_variant				1	250316	3.99495e-06	0	0	1	16186	0	0	0	34518	0	0	0	10030	0	0	0	18384	0	0	0	21602	0	0	0	112924	0	0	0	6096	0
3	88040588	rs200867459	T	C	gnomAD Exomes	PASS	NA	ENST00000319595.4	p.Leu230Pro	p.Leu230Pro	230	56xN11	c.689T>C	missense_variant				1	250334	3.99466e-06	0	0	0	16186	0	0	0	34520	0	0	0	10030	0	0	0	18384	0	0	0	21606	0	0	1	112938	0	0	0	6094	0
3	88040597	rs759114776	G	A	gnomAD Exomes	PASS	NA	ENST00000319595.4	p.Ser233Asn	p.Ser233Asn	233	56xN14	c.698G>A	missense_variant				1	250502	3.99198e-06	0	0	0	16198	0	0	0	34514	0	0	0	10050	0	0	0	18382	0	0	0	21614	0	0	0	113046	0	0	0	6108	0
3	88040597	rs759114776	G	C	gnomAD Exomes	PASS	NA	ENST00000319595.4	p.Ser233Thr	p.Ser233Thr	233	56xN14	c.698G>C	missense_variant				1	250502	3.99198e-06	0	0	0	16198	0	0	0	34514	0	0	0	10050	0	0	0	18382	0	0	0	21614	0	0	1	113046	0	0	0	6108	0
3	88040614	rs370338613	A	G	gnomAD Exomes	PASS	NA	ENST00000319595.4	p.Lys239Glu	p.Lys239Glu	239	56xN20	c.715A>G	missense_variant				3	250716	1.19657e-05	0	0	0	16222	0	0	0	34516	0	0	0	10058	0	0	0	18384	0	0	0	21608	0	0	2	113248	0	0	0	6110	0
3	88040621	rs373080175	T	C	gnomAD Exomes	PASS	NA	ENST00000319595.4	p.Val241Ala	p.Val241Ala	241	56xN22	c.722T>C	missense_variant				1	250760	3.98788e-06	0	0	0	16232	0	0	0	34516	0	0	0	10064	0	0	0	18392	0	0	0	21608	0	0	1	113264	0	0	0	6104	0
3	88040623	rs764540990	T	G	gnomAD Exomes	PASS	NA	ENST00000319595.4	p.Ser242Ala	p.Ser242Ala	242	56xN23	c.724T>G	missense_variant				1	250794	3.98734e-06	0	0	0	16236	0	0	0	34516	0	0	0	10060	0	0	0	18388	0	0	0	21612	0	0	1	113290	0	0	0	6106	0
3	88040629	rs751914938	T	A	gnomAD Exomes	PASS	NA	ENST00000319595.4	p.Ser244Thr	p.Ser244Thr	244	56xN25	c.730T>A	missense_variant				2	250872	7.97219e-06	0	0	0	16234	0	0	0	34524	0	0	0	10066	0	0	0	18390	0	0	0	21618	0	0	2	113330	0	0	0	6108	0
3	88040632	rs1166210053	T	C	gnomAD Genomes	NA	PASS	ENST00000319595.4	p.Tyr245His	p.Tyr245His	245	56xN26	c.733T>C	missense_variant				1	31404	3.18431e-05	0	0	0	8712	0	0	0	848	0	0	0	290	0	0	0	1558	0	0	0	3476	0	0	1	15432	0	0	0	1088	0
3	88040635	rs767696253	G	A	gnomAD Exomes	PASS	NA	ENST00000319595.4	p.Val246Ile	p.Val246Ile	246	56xN27	c.736G>A	missense_variant				8	250930	3.18814e-05	0	0	0	16236	0	0	0	34540	0	0	0	10066	0	0	8	18388	0	0	0	21624	0	0	0	113358	0	0	0	6106	0
3	88040647	rs750500923	T	C	gnomAD Exomes,gnomAD Genomes	PASS	PASS	ENST00000319595.4	p.Ser250Pro	p.Ser250Pro	250	56xN31	c.748T>C	missense_variant				4	282398	1.41644e-05	0	0	0	24956	0	0	0	35392	0	0	0	10358	0	0	4	19946	0	0	0	25102	0	0	0	128832	0	0	0	7200	0
3	88040670	rs1280178287	C	G	gnomAD Exomes	PASS	NA	ENST00000319595.4	p.Asp257Glu	p.Asp257Glu	257	56xC25	c.771C>G	missense_variant				1	251028	3.98362e-06	0	0	0	16248	0	0	0	34534	0	0	0	10070	0	0	0	18388	0	0	0	21628	0	0	0	113434	0	0	0	6110	0
3	88040674	rs774464006	G	GATAAAATTCATA	gnomAD Exomes,gnomAD Genomes	PASS	PASS	ENST00000319595.4	p.His262_Ser263insAsnLysIleHis	p.His262_Ser263insAsnLysIleHis	not msv	not msv	c.776_787dupATAAAATTCATA	inframe_insertion				33	282434	0.000116841	0	0	3	24966	0	0	4	35384	0	0	0	10360	0	0	0	19950	0	0	0	25098	0	0	25	128864	0	0	1	7200	0
3	88040681	rs1281554227	T	G	gnomAD Exomes	PASS	NA	ENST00000319595.4	p.Ile261Ser	p.Ile261Ser	261	56xC21	c.782T>G	missense_variant				1	251036	3.98349e-06	0	0	0	16250	0	0	0	34542	0	0	0	10068	0	0	0	18388	0	0	0	21628	0	0	0	113434	0	0	0	6112	0
3	88040684	rs777602073	A	G	gnomAD Exomes	PASS	NA	ENST00000319595.4	p.His262Arg	p.His262Arg	262	56xC20	c.785A>G	missense_variant				1	251056	3.98318e-06	0	0	1	16246	0	0	0	34544	0	0	0	10072	0	0	0	18386	0	0	0	21626	0	0	0	113452	0	0	0	6116	0
3	88040686	rs1452276459	A	G	gnomAD Exomes	PASS	NA	ENST00000319595.4	p.Ser263Gly	p.Ser263Gly	263	56xC19	c.787A>G	missense_variant				1	251046	3.98333e-06	0	0	0	16244	0	0	0	34542	0	0	0	10072	0	0	0	18386	0	0	0	21630	0	0	0	113444	0	0	0	6116	0
3	88040692	rs376368065	G	C	gnomAD Exomes,gnomAD Genomes	PASS	PASS	ENST00000319595.4	p.Val265Leu	p.Val265Leu	265	56xC17	c.793G>C	missense_variant				2	282408	7.08195e-06	0	0	2	24964	0	0	0	35382	0	0	0	10362	0	0	0	19944	0	0	0	25098	0	0	0	128842	0	0	0	7204	0
3	88040693	rs1364268349	T	C	gnomAD Exomes	PASS	NA	ENST00000319595.4	p.Val265Ala	p.Val265Ala	265	56xC17	c.794T>C	missense_variant				1	251046	3.98333e-06	0	0	0	16250	0	0	0	34534	0	0	0	10072	0	0	0	18382	0	0	0	21628	0	0	1	113458	0	0	0	6108	0
3	88040698	rs770614075	A	G	gnomAD Exomes	PASS	NA	ENST00000319595.4	p.Ser267Gly	p.Ser267Gly	267	56xC15	c.799A>G	missense_variant				2	251058	7.96629e-06	0	0	0	16248	0	0	0	34536	0	0	0	10074	0	0	0	18386	0	0	0	21632	0	0	0	113456	0	0	0	6114	0
3	88040699	rs776206926	G	A	gnomAD Exomes	PASS	NA	ENST00000319595.4	p.Ser267Asn	p.Ser267Asn	267	56xC15	c.800G>A	missense_variant				1	251030	3.98359e-06	0	0	0	16248	0	0	0	34534	0	0	0	10070	0	0	0	18384	0	0	0	21630	0	0	0	113440	0	0	0	6112	0
3	88040727	rs1336822597	A	C	gnomAD Exomes	PASS	NA	ENST00000319595.4	p.Lys276Asn	p.Lys276Asn	276	56xC6	c.828A>C	missense_variant				1	251024	3.98368e-06	0	0	0	16252	0	0	0	34504	0	0	0	10072	0	0	0	18384	0	0	0	21618	0	0	1	113484	0	0	0	6106	0
3	88040728	rs1351580316	T	C	gnomAD Genomes	NA	PASS	ENST00000319595.4	p.Ser277Pro	p.Ser277Pro	277	56xC5	c.829T>C	missense_variant				2	31402	6.36902e-05	0	0	2	8714	0	0	0	848	0	0	0	290	0	0	0	1558	0	0	0	3476	0	0	0	15428	0	0	0	1088	0
3	88040740	rs762138823	C	G	gnomAD Exomes	PASS	NA	ENST00000319595.4	p.Gln281Glu	p.Gln281Glu	281	56xC1	c.841C>G	missense_variant				1	250944	3.98495e-06	0	0	0	16248	0	0	0	34502	0	0	0	10072	0	0	0	18382	0	0	0	21594	0	0	1	113438	0	0	0	6110	0
3	88040745	rs1277236826	G	T	gnomAD Exomes,gnomAD Genomes	PASS	PASS	ENST00000319595.4	p.Lys282Asn	p.Lys282Asn	282	6x24	c.846G>T	missense_variant				2	282376	7.08275e-06	0	0	0	24958	0	0	0	35352	0	0	0	10362	0	0	0	19946	0	0	0	25070	0	0	2	128892	0	0	0	7198	0
3	88040747	rs1349413928	T	A	gnomAD Exomes	PASS	NA	ENST00000319595.4	p.Ile283Asn	p.Ile283Asn	283	6x25	c.848T>A	missense_variant				1	250976	3.98444e-06	0	0	0	16246	0	0	0	34506	0	0	0	10072	0	0	1	18382	0	0	0	21600	0	0	0	113458	0	0	0	6114	0
3	88040749	rs868218434	T	A	gnomAD Exomes	PASS	NA	ENST00000319595.4	p.Ser284Thr	p.Ser284Thr	284	6x26	c.850T>A	missense_variant				1	250970	3.98454e-06	0	0	0	16250	0	0	0	34502	0	0	0	10072	0	0	0	18382	0	0	0	21600	0	0	1	113456	0	0	0	6110	0
3	88040764	rs767724180	C	T	gnomAD Exomes	PASS	NA	ENST00000319595.4	p.Arg289Trp	p.Arg289Trp	289	6x31	c.865C>T	missense_variant				5	250586	1.99532e-05	0	0	0	16212	0	0	1	34434	0	0	0	10070	0	0	2	18378	0	0	0	21546	0	0	0	113320	0	0	1	6084	0
3	88040765	rs1466882394	G	A	gnomAD Exomes	PASS	NA	ENST00000319595.4	p.Arg289Gln	p.Arg289Gln	289	6x31	c.866G>A	missense_variant				1	250628	3.98998e-06	0	0	0	16222	0	0	0	34438	0	0	0	10070	0	0	1	18374	0	0	0	21556	0	0	0	113326	0	0	0	6086	0
3	88040782	rs758325682	C	G	gnomAD Exomes	PASS	NA	ENST00000319595.4	p.Leu295Val	p.Leu295Val	295	6x37	c.883C>G	missense_variant				1	250778	3.98759e-06	0	0	1	16250	0	0	0	34450	0	0	0	10068	0	0	0	18370	0	0	0	21588	0	0	0	113402	0	0	0	6104	0
3	88040792	rs533792234	T	C	gnomAD Exomes	PASS	NA	ENST00000319595.4	p.Ile298Thr	p.Ile298Thr	298	6x40	c.893T>C	missense_variant				1	250698	3.98886e-06	0	0	0	16250	0	0	0	34448	0	0	0	10072	0	0	0	18362	0	0	0	21588	0	0	0	113340	0	0	0	6104	0
3	88040795	rs1420244460	T	C	gnomAD Exomes	PASS	NA	ENST00000319595.4	p.Leu299Ser	p.Leu299Ser	299	6x41	c.896T>C	missense_variant				1	250600	3.99042e-06	0	0	0	16250	0	0	0	34432	0	0	0	10062	0	0	0	18364	0	0	0	21600	0	0	1	113298	0	0	0	6088	0
3	88040809	rs757005164	A	G	gnomAD Exomes	PASS	NA	ENST00000319595.4	p.Ile304Val	p.Ile304Val	304	6x46	c.910A>G	missense_variant				1	250534	3.99147e-06	0	0	0	16250	0	0	0	34420	0	0	0	10058	0	0	0	18362	0	0	0	21602	0	0	1	113240	0	0	0	6096	0
3	88040814	rs1460095162	T	G	gnomAD Exomes	PASS	NA	ENST00000319595.4	p.Cys305Trp	p.Cys305Trp	305	6x47	c.915T>G	missense_variant				1	250340	3.99457e-06	0	0	0	16250	0	0	0	34372	0	0	0	10058	0	0	0	18344	0	0	0	21590	0	0	0	113172	0	0	1	6096	0
3	88040822	rs1397711861	C	T	gnomAD Genomes	NA	PASS	ENST00000319595.4	p.Pro308Leu	p.Pro308Leu	308	6x50	c.923C>T	missense_variant				1	31372	3.18756e-05	0	0	0	8708	0	0	0	848	0	0	0	290	0	0	0	1560	0	0	0	3466	0	0	1	15412	0	0	0	1088	0
3	88040827	rs1327503663	T	G	gnomAD Exomes	PASS	NA	ENST00000319595.4	p.Phe310Val	p.Phe310Val	310	6x52	c.928T>G	missense_variant				1	249844	4.0025e-06	0	0	0	16230	0	0	0	34290	0	0	0	10016	0	0	0	18342	0	0	0	21600	0	0	1	113044	0	0	0	6088	0
3	88040837	rs769484463	A	G	gnomAD Exomes	PASS	NA	ENST00000319595.4	p.Glu313Gly	p.Glu313Gly	313	6x55	c.938A>G	missense_variant				1	250440	3.99297e-06	0	0	1	16234	0	0	0	34406	0	0	0	10064	0	0	0	18360	0	0	0	21610	0	0	0	113168	0	0	0	6096	0
3	88040839	rs1294618773	T	A	gnomAD Exomes	PASS	NA	ENST00000319595.4	p.Leu314Ile	p.Leu314Ile	314	6x56	c.940T>A	missense_variant				1	250534	3.99147e-06	0	0	0	16240	0	0	0	34418	0	0	0	10064	0	0	0	18364	0	0	0	21614	0	0	1	113218	0	0	0	6096	0
3	88040845	rs558842950	G	A	gnomAD Exomes	PASS	NA	ENST00000319595.4	p.Val316Ile	p.Val316Ile	316	6x58	c.946G>A	missense_variant				2	250620	7.98021e-06	0	0	2	16242	0	0	0	34434	0	0	0	10064	0	0	0	18374	0	0	0	21616	0	0	0	113212	0	0	0	6096	0
3	88040855	rs1481524455	G	A	gnomAD Exomes	PASS	NA	ENST00000319595.4	p.Cys319Tyr	p.Cys319Tyr	319	6x61	c.956G>A	missense_variant				1	250634	3.98988e-06	0	0	0	16240	0	0	0	34456	0	0	0	10062	0	0	0	18382	0	0	0	21628	0	0	1	113192	0	0	0	6102	0
3	88040857	rs1193867406	G	C	gnomAD Exomes	PASS	NA	ENST00000319595.4	p.Asp320His	p.Asp320His	320	NA	c.958G>C	missense_variant				1	250640	3.98979e-06	0	0	0	16238	0	0	0	34458	0	0	0	10056	0	0	0	18382	0	0	0	21632	0	0	1	113200	0	0	0	6102	0
3	88040863	rs1485978669	T	C	gnomAD Exomes	PASS	NA	ENST00000319595.4	p.Cys322Arg	p.Cys322Arg	322	NA	c.964T>C	missense_variant				1	250660	3.98947e-06	0	0	0	16234	0	0	0	34472	0	0	0	10058	0	0	0	18384	0	0	0	21634	0	0	1	113198	0	0	0	6100	0
3	88040865	rs769190304	T	G	gnomAD Exomes	PASS	NA	ENST00000319595.4	p.Cys322Trp	p.Cys322Trp	322	NA	c.966T>G	missense_variant				1	250634	3.98988e-06	0	0	0	16232	0	0	0	34468	0	0	0	10058	0	0	0	18384	0	0	0	21632	0	0	1	113188	0	0	0	6100	0
3	88040870	rs1420178827	T	C	gnomAD Exomes	PASS	NA	ENST00000319595.4	p.Ile324Thr	p.Ile324Thr	324	NA	c.971T>C	missense_variant				1	250682	3.98912e-06	0	0	0	16234	0	0	0	34482	0	0	0	10064	0	0	0	18386	0	0	0	21640	0	0	0	113194	0	0	0	6096	0
3	88040878	rs1164431790	G	C	gnomAD Exomes	PASS	NA	ENST00000319595.4	p.Glu327Gln	p.Glu327Gln	327	7x32	c.979G>C	missense_variant				1	250586	3.99065e-06	0	0	0	16234	0	0	0	34480	0	0	0	10060	0	0	0	18390	0	0	0	21632	0	0	1	113114	0	0	0	6090	0
3	88040884	rs1373982517	T	C	gnomAD Exomes	PASS	NA	ENST00000319595.4	p.Ser329Pro	p.Ser329Pro	329	7x34	c.985T>C	missense_variant				1	250636	3.98985e-06	0	0	0	16230	0	0	0	34488	0	0	0	10068	0	0	0	18392	0	0	0	21636	0	0	1	113136	0	0	0	6094	0
3	88040890	rs762174194	T	G	gnomAD Exomes	PASS	NA	ENST00000319595.4	p.Phe331Val	p.Phe331Val	331	7x36	c.991T>G	missense_variant				2	250614	7.9804e-06	0	0	0	16228	0	0	0	34480	0	0	0	10064	0	0	0	18390	0	0	0	21636	0	0	0	113148	0	0	0	6086	0
3	88040905	rs760961399	G	C	gnomAD Exomes	PASS	NA	ENST00000319595.4	p.Gly336Arg	p.Gly336Arg	336	7x41	c.1006G>C	missense_variant				1	250478	3.99237e-06	0	0	0	16200	0	0	0	34488	0	0	0	10064	0	0	0	18386	0	0	0	21616	0	0	1	113054	0	0	0	6080	0
3	88040905	rs760961399	G	A	gnomAD Genomes	NA	PASS	ENST00000319595.4	p.Gly336Arg	p.Gly336Arg	336	7x41	c.1006G>A	missense_variant				1	31396	3.18512e-05	0	0	1	8714	0	0	0	848	0	0	0	290	0	0	0	1558	0	0	0	3474	0	0	0	15424	0	0	0	1088	0
3	88040909	rs766748036	A	G	gnomAD Exomes	PASS	NA	ENST00000319595.4	p.Tyr337Cys	p.Tyr337Cys	337	7x42	c.1010A>G	missense_variant				2	249908	8.00295e-06	0	0	0	16186	0	0	0	34340	0	0	0	10034	0	0	0	18350	0	0	0	21610	0	0	2	112908	0	0	0	6072	0
3	88040915	rs1353092746	A	C	gnomAD Exomes	PASS	NA	ENST00000319595.4	p.Asn339Thr	p.Asn339Thr	339	7x45	c.1016A>C	missense_variant				1	250248	3.99604e-06	0	0	0	16164	0	0	0	34418	0	0	0	10054	0	0	0	18376	0	0	0	21624	0	0	0	113048	0	0	0	6086	0
3	88040916	rs1395072631	T	G	gnomAD Exomes	PASS	NA	ENST00000319595.4	p.Asn339Lys	p.Asn339Lys	339	7x45	c.1017T>G	missense_variant				1	250310	3.99505e-06	0	0	0	16166	0	0	0	34420	0	0	0	10056	0	0	0	18380	0	0	0	21628	0	0	1	113092	0	0	0	6086	0
3	88040917	rs753964138	T	C	gnomAD Exomes	PASS	NA	ENST00000319595.4	p.Ser340Pro	p.Ser340Pro	340	7x46	c.1018T>C	missense_variant				2	250198	7.99367e-06	0	0	0	16158	0	0	0	34402	0	0	0	10052	0	0	0	18378	0	0	0	21628	0	0	2	113040	0	0	0	6082	0
3	88040920	rs1224922029	C	A	gnomAD Exomes	PASS	NA	ENST00000319595.4	p.Leu341Ile	p.Leu341Ile	341	7x47	c.1021C>A	missense_variant				1	249370	4.01011e-06	0	0	0	16138	0	0	0	34256	0	0	0	9998	0	0	0	18332	0	0	0	21616	0	0	0	112822	0	0	0	6072	0
3	88040921	rs759594314	T	C	gnomAD Exomes,gnomAD Genomes	PASS	PASS	ENST00000319595.4	p.Leu341Pro	p.Leu341Pro	341	7x47	c.1022T>C	missense_variant				4	280684	1.42509e-05	0	0	0	24862	0	0	0	35078	0	0	4	10288	0	0	0	19882	0	0	0	25084	0	0	0	128246	0	0	0	7156	0
3	88040923	rs764036964	A	G	gnomAD Exomes	PASS	NA	ENST00000319595.4	p.Ile342Val	p.Ile342Val	342	7x48	c.1024A>G	missense_variant				1	249356	4.01033e-06	0	0	0	16146	0	0	0	34262	0	0	0	10008	0	0	0	18314	0	0	0	21608	0	0	0	112832	0	0	0	6076	0
3	88040929		C	A	gnomAD Exomes	PASS	NA	ENST00000319595.4	p.Pro344Thr	p.Pro344Thr	344	7x50	c.1030C>A	missense_variant				1	248714	4.02068e-06	0	0	0	16096	0	0	0	34136	0	0	0	9972	0	0	0	18298	0	0	0	21594	0	0	1	112646	0	0	0	6056	0
3	88040930	rs1482351126	C	A	gnomAD Exomes	PASS	NA	ENST00000319595.4	p.Pro344Gln	p.Pro344Gln	344	7x50	c.1031C>A	missense_variant				1	246470	4.05729e-06	0	0	0	16024	0	0	0	33648	0	0	0	9822	0	0	0	18162	0	0	0	21560	0	0	0	112054	0	0	0	5978	0
3	88040936	rs750258109	T	G	gnomAD Exomes	PASS	NA	ENST00000319595.4	p.Ile346Ser	p.Ile346Ser	346	7x52	c.1037T>G	missense_variant				1	246248	4.06095e-06	0	0	0	16000	0	0	0	33580	0	0	0	9810	0	0	0	18154	0	0	0	21542	0	0	0	112034	0	0	0	5978	0
3	88040942	rs779736434	C	A	gnomAD Exomes,gnomAD Genomes	PASS	PASS	ENST00000319595.4	p.Thr348Lys	p.Thr348Lys	348	7x54	c.1043C>A	missense_variant				2	275498	7.25958e-06	0	0	0	24616	0	0	0	33906	0	0	0	9944	0	0	0	19626	0	0	0	24982	0	0	2	126854	0	0	0	6994	0
3	88040945	rs748771062	T	C	gnomAD Exomes	PASS	NA	ENST00000319595.4	p.Ile349Thr	p.Ile349Thr	349	7x55	c.1046T>C	missense_variant				1	241774	4.13609e-06	0	0	0	15814	0	0	0	32492	0	0	0	9530	0	0	0	17878	0	0	0	21476	0	0	0	110764	0	0	0	5838	0
3	88040969	rs1465047910	C	T	gnomAD Exomes	PASS	NA	ENST00000319595.4	p.Ala357Val	p.Ala357Val	357	8x53	c.1070C>T	missense_variant				1	229816	4.35131e-06	0	0	0	15324	0	0	0	28908	0	0	0	8662	0	0	0	17288	0	0	0	21080	0	0	0	107502	0	0	0	5488	0
3	88040972	rs1288978042	T	G	gnomAD Exomes	PASS	NA	ENST00000319595.4	p.Phe358Cys	p.Phe358Cys	358	8x54	c.1073T>G	missense_variant				1	228032	4.38535e-06	0	0	0	15256	0	0	1	28318	0	0	0	8536	0	0	0	17138	0	0	0	20976	0	0	0	107006	0	0	0	5418	0
3	88040983	rs748628766	G	T	gnomAD Exomes	PASS	NA	ENST00000319595.4	p.Val362Leu	p.Val362Leu	362	NA	c.1084G>T	missense_variant				1	225312	4.43829e-06	0	0	0	15114	0	0	0	27670	0	0	0	8364	0	0	0	17050	0	0	0	20712	0	0	1	106136	0	0	0	5296	0
3	88040987	rs1385732002	G	A	gnomAD Exomes	PASS	NA	ENST00000319595.4	p.Arg363Gln	p.Arg363Gln	363	NA	c.1088G>A	missense_variant				11	221834	4.95866e-05	0	0	0	14998	0	0	0	26680	0	0	8	8058	0	0	0	16906	0	0	0	20470	0	0	0	105108	0	0	1	5208	0
3	88040989	rs761188837	T	C	gnomAD Exomes	PASS	NA	ENST00000319595.4	p.Cys364Arg	p.Cys364Arg	364	NA	c.1090T>C	missense_variant				1	219840	4.54876e-06	0	0	0	14978	0	0	1	25994	0	0	0	7940	0	0	0	16744	0	0	0	20294	0	0	0	104588	0	0	0	5158	0
3	88040993	rs183674304	G	A	gnomAD Exomes	PASS	NA	ENST00000319595.4	p.Arg365Gln	p.Arg365Gln	365	NA	c.1094G>A	missense_variant				2	214748	9.31324e-06	0	0	0	14852	0	0	0	24850	0	0	0	7544	0	0	1	16482	0	0	0	19850	0	0	0	102988	0	0	0	4980	0
3	88040995	rs777007879	T	A	gnomAD Exomes	PASS	NA	ENST00000319595.4	p.Cys366Ser	p.Cys366Ser	366	NA	c.1096T>A	missense_variant				1	213674	4.68003e-06	0	0	1	14836	0	0	0	24720	0	0	0	7434	0	0	0	16464	0	0	0	19766	0	0	0	102498	0	0	0	4988	0
3	88040995	rs777007879	T	C	gnomAD Exomes	PASS	NA	ENST00000319595.4	p.Cys366Arg	p.Cys366Arg	366	NA	c.1096T>C	missense_variant				1	213674	4.68003e-06	0	0	0	14836	0	0	0	24720	0	0	0	7434	0	0	0	16464	0	0	0	19766	0	0	1	102498	0	0	0	4988	0
3	88040998	rs376951253	T	C	gnomAD Exomes	PASS	NA	ENST00000319595.4	p.Ter367GlnextTer2	p.Ter367GlnextTer2	not msv	not msv	c.1099T>C	stop_lost				2	212020	9.43307e-06	0	0	2	14836	0	0	0	24560	0	0	0	7254	0	0	0	16428	0	0	0	19602	0	0	0	101866	0	0	0	4932	0
3	88040999	rs1486953954	A	G	gnomAD Exomes	PASS	NA	ENST00000319595.4	p.Ter367TrpextTer2	p.Ter367TrpextTer2	not msv	not msv	c.1100A>G	stop_lost				1	209340	4.77692e-06	0	0	0	14780	0	0	0	23792	0	0	0	7058	0	0	1	16298	0	0	0	19414	0	0	0	100932	0	0	0	4862	0
[truncated: 5 more columns]

## Sheet: HTR2A
Chromosome	Position	rsIDs	Reference	Alternate	Source	Filters - exomes	Filters - genomes	Transcript	HGVS Consequence	Protein Consequence	AA Number from gnomAD	Common_numbering_missense	Transcript Consequence	VEP Annotation	ClinVar Clinical Significance	ClinVar Variation ID	Flags	Allele Count	Allele Number	Allele Frequency	Homozygote Count	Hemizygote Count	Allele Count African/African American	Allele Number African/African American	Homozygote Count African/African American	Hemizygote Count African/African American	Allele Count Latino/Admixed American	Allele Number Latino/Admixed American	Homozygote Count Latino/Admixed American	Hemizygote Count Latino/Admixed American	Allele Count Ashkenazi Jewish	Allele Number Ashkenazi Jewish	Homozygote Count Ashkenazi Jewish	Hemizygote Count Ashkenazi Jewish	Allele Count East Asian	Allele Number East Asian	Homozygote Count East Asian	Hemizygote Count East Asian	Allele Count European (Finnish)	Allele Number European (Finnish)	Homozygote Count European (Finnish)	Hemizygote Count European (Finnish)	Allele Count European (non-Finnish)	Allele Number European (non-Finnish)	Homozygote Count European (non-Finnish)	Hemizygote Count European (non-Finnish)	Allele Count Other	Allele Number Other	Homozygote Count Other
13	47470968	rs1348897208	T	G	gnomAD Exomes	PASS	NA	ENST00000543956.1	p.Met1?	p.Met1?	not msv	not msv	c.1A>C	start_lost				1	141196	7.08235e-06	0	0	1	7566	0	0	0	24430	0	0	0	8398	0	0	0	10594	0	0	0	5398	0	0	0	58030	0	0	0	4204	0
13	47470967	rs1278708233	A	G	gnomAD Exomes	PASS	NA	ENST00000543956.1	p.Met1?	p.Met1?	not msv	not msv	c.2T>C	start_lost				1	141262	7.07904e-06	0	0	0	7568	0	0	0	24456	0	0	0	8402	0	0	0	10596	0	0	0	5394	0	0	0	58058	0	0	0	4204	0
13	47470965	rs1269787834	G	T	gnomAD Genomes	NA	PASS	ENST00000543956.1	p.Gln2Lys	p.Gln2Lys	2	NA	c.4C>A	missense_variant				1	31408	3.1839e-05	0	0	0	8714	0	0	0	848	0	0	0	290	0	0	0	1558	0	0	0	3476	0	0	1	15434	0	0	0	1088	0
13	47470964	rs1239564155	T	C	gnomAD Exomes	PASS	NA	ENST00000543956.1	p.Gln2Arg	p.Gln2Arg	2	NA	c.5A>G	missense_variant				1	141092	7.08757e-06	0	0	0	7562	0	0	0	24362	0	0	0	8398	0	0	0	10576	0	0	0	5396	0	0	0	58034	0	0	1	4206	0
13	47470955	rs1378867569	T	A	gnomAD Exomes	PASS	NA	ENST00000543956.1	p.Lys5Met	p.Lys5Met	5	NA	c.14A>T	missense_variant				1	141472	7.06854e-06	0	0	0	7578	0	0	0	24484	0	0	0	8406	0	0	0	10600	0	0	0	5400	0	0	1	58156	0	0	0	4210	0
13	47470949	rs1451832715	G	C	gnomAD Exomes	PASS	NA	ENST00000543956.1	p.Ala7Gly	p.Ala7Gly	7	NA	c.20C>G	missense_variant				1	141522	7.06604e-06	0	0	0	7580	0	0	0	24468	0	0	0	8408	0	0	0	10600	0	0	0	5398	0	0	1	58186	0	0	0	4206	0
13	47470928	rs1383849940	T	C	gnomAD Exomes	PASS	NA	ENST00000543956.1	p.Tyr14Cys	p.Tyr14Cys	14	NA	c.41A>G	missense_variant				1	141724	7.05597e-06	0	0	0	7594	0	0	0	24518	0	0	0	8412	0	0	0	10614	0	0	0	5398	0	0	0	58282	0	0	0	4206	0
13	47470918	rs1440655023	C	T	gnomAD Exomes	PASS	NA	ENST00000543956.1	p.Met17Ile	p.Met17Ile	17	NA	c.51G>A	missense_variant				1	141768	7.05378e-06	0	0	0	7594	0	0	1	24524	0	0	0	8416	0	0	0	10612	0	0	0	5398	0	0	0	58310	0	0	0	4218	0
13	47470914	rs897793590	C	T	gnomAD Exomes,gnomAD Genomes	PASS	PASS	ENST00000543956.1	p.Val19Met	p.Val19Met	19	NA	c.55G>A	missense_variant				6	173134	3.46552e-05	0	0	0	16300	0	0	2	25360	0	0	0	8706	0	0	0	12170	0	0	0	8870	0	0	2	73742	0	0	2	5300	0
13	47470902	rs765069617	C	T	gnomAD Exomes,gnomAD Genomes	PASS	PASS	ENST00000543956.1	p.Glu23Lys	p.Glu23Lys	23	NA	c.67G>A	missense_variant				15	173156	8.66271e-05	0	0	0	16306	0	0	0	25374	0	0	0	8704	0	0	0	12172	0	0	0	8872	0	0	15	73738	0	0	0	5302	0
13	47470862	rs1312664217	C	A	gnomAD Exomes	PASS	NA	ENST00000543956.1	p.Cys36Phe	p.Cys36Phe	36	NA	c.107G>T	missense_variant				3	141650	2.1179e-05	0	0	0	7596	0	0	3	24492	0	0	0	8410	0	0	0	10602	0	0	0	5394	0	0	0	58284	0	0	0	4210	0
13	47470857	rs777776518	C	T	gnomAD Exomes	PASS	NA	ENST00000543956.1	p.Glu38Lys	p.Glu38Lys	38	NA	c.112G>A	missense_variant				14	141552	9.89036e-05	0	0	0	7588	0	0	2	24452	0	0	0	8410	0	0	0	10592	0	0	0	5392	0	0	1	58262	0	0	0	4202	0
13	47470847	rs1051048614	T	C	gnomAD Exomes	PASS	NA	ENST00000543956.1	p.Asn41Ser	p.Asn41Ser	41	NA	c.122A>G	missense_variant				1	141364	7.07394e-06	0	0	0	7590	0	0	0	24392	0	0	0	8404	0	0	0	10570	0	0	0	5388	0	0	1	58220	0	0	0	4202	0
13	47470824	rs6312	C	T	gnomAD Exomes,gnomAD Genomes	PASS	PASS	ENST00000543956.1	p.Asp49Asn	p.Asp49Asn	49	NA	c.145G>A	missense_variant				159669	170390	0.93708	74935	0	13558	16226	5639	0	23639	24510	11398	0	7824	8628	3541	0	11957	11962	5976	0	8438	8832	4029	0	69017	73040	32618	0	4892	5230	2293
13	47470822	rs1421149203	G	T	gnomAD Exomes	PASS	NA	ENST00000543956.1	p.Asp49Glu	p.Asp49Glu	49	NA	c.147C>A	missense_variant				3	138804	2.16132e-05	0	0	0	7514	0	0	3	23586	0	0	0	8322	0	0	0	10372	0	0	0	5356	0	0	0	57588	0	0	0	4140	0
13	47470815	rs1266620393	C	A	gnomAD Genomes	NA	PASS	ENST00000543956.1	p.Asp52Tyr	p.Asp52Tyr	52	NA	c.154G>T	missense_variant				1	31404	3.18431e-05	0	0	0	8710	0	0	0	848	0	0	0	290	0	0	1	1560	0	0	0	3474	0	0	0	15434	0	0	0	1088	0
13	47470810	rs955741003	T	A	gnomAD Exomes	PASS	NA	ENST00000543956.1	p.Lys53Asn	p.Lys53Asn	53	NA	c.159A>T	missense_variant				30	130064	0.000230656	0	0	0	7312	0	0	21	20564	0	0	0	7990	0	0	0	9706	0	0	0	5254	0	0	5	55394	0	0	4	3944	0
13	47470025	rs1418879482	T	C	gnomAD Exomes	PASS	NA	ENST00000378688.4	p.Glu6Gly	p.Glu6Gly	6	NA	c.17A>G	missense_variant				1	248694	4.02101e-06	0	0	0	16230	0	0	0	34306	0	0	0	9834	0	0	0	18348	0	0	0	21374	0	0	0	112802	0	0	0	6068	0
13	47470007	rs545813583	C	T	gnomAD Exomes	PASS	NA	ENST00000378688.4	p.Ser12Asn	p.Ser12Asn	12	NA	c.35G>A	missense_variant				167	250218	0.000667418	5	0	0	16242	0	0	0	34392	0	0	0	9998	0	0	0	18366	0	0	1	21548	0	0	0	113390	0	0	0	6100	0
13	47470002	rs747855847	T	C	gnomAD Exomes	PASS	NA	ENST00000378688.4	p.Thr14Ala	p.Thr14Ala	14	NA	c.40A>G	missense_variant				2	250706	7.97747e-06	0	0	0	16254	0	0	0	34494	0	0	0	10040	0	0	0	18382	0	0	0	21580	0	0	2	113528	0	0	0	6106	0
13	47470001	rs778929461	G	A	gnomAD Exomes	PASS	NA	ENST00000378688.4	p.Thr14Ile	p.Thr14Ile	14	NA	c.41C>T	missense_variant				1	250440	3.99297e-06	0	0	1	16254	0	0	0	34438	0	0	0	10016	0	0	0	18372	0	0	0	21568	0	0	0	113474	0	0	0	6106	0
13	47469998	rs754812239	G	A	gnomAD Exomes	PASS	NA	ENST00000378688.4	p.Thr15Met	p.Thr15Met	15	NA	c.44C>T	missense_variant				2	250428	7.98633e-06	0	0	0	16256	0	0	0	34436	0	0	0	10012	0	0	1	18376	0	0	0	21570	0	0	1	113472	0	0	0	6108	0
13	47469985	rs750120780	C	T	gnomAD Exomes	PASS	NA	ENST00000378688.4	p.Met19Ile	p.Met19Ile	19	NA	c.57G>A	missense_variant				3	251080	1.19484e-05	0	0	0	16254	0	0	0	34536	0	0	0	10064	0	0	0	18386	0	0	0	21592	0	0	2	113656	0	0	0	6124	0
13	47469981	rs185040200	A	T	gnomAD Exomes	PASS	NA	ENST00000378688.4	p.Leu21Ile	p.Leu21Ile	21	NA	c.61T>A	missense_variant				1	251364	3.97829e-06	0	0	0	16256	0	0	0	34568	0	0	0	10078	0	0	1	18392	0	0	0	21604	0	0	0	113728	0	0	0	6134	0
13	47469974	rs762264146	T	C	gnomAD Exomes	PASS	NA	ENST00000378688.4	p.Asp23Gly	p.Asp23Gly	23	NA	c.68A>G	missense_variant				1	251362	3.97833e-06	0	0	0	16256	0	0	0	34570	0	0	0	10078	0	0	0	18394	0	0	0	21614	0	0	1	113722	0	0	0	6134	0
13	47469972	rs774523543	C	T	gnomAD Exomes	PASS	NA	ENST00000378688.4	p.Asp24Asn	p.Asp24Asn	24	NA	c.70G>A	missense_variant				1	251370	3.9782e-06	0	0	0	16256	0	0	0	34572	0	0	0	10080	0	0	0	18394	0	0	0	21608	0	0	1	113722	0	0	0	6136	0
13	47469968	rs1805055	G	T	gnomAD Exomes,gnomAD Genomes	PASS	PASS	ENST00000378688.4	p.Thr25Asn	p.Thr25Asn	25	NA	c.74C>A	missense_variant				5096	282810	0.0180192	65	0	81	24962	1	0	326	35428	3	0	286	10370	3	0	5	19954	0	0	617	25094	5	0	2957	129168	31	0	146	7222	2
13	47469968	rs1805055	G	C	gnomAD Exomes	PASS	NA	ENST00000378688.4	p.Thr25Ser	p.Thr25Ser	25	NA	c.74C>G	missense_variant				5	251412	1.98877e-05	0	0	0	16256	0	0	0	34580	0	0	0	10080	0	0	0	18394	0	0	0	21618	0	0	0	113736	0	0	0	6136	0
13	47469965	rs1295715779	C	T	gnomAD Exomes	PASS	NA	ENST00000378688.4	p.Arg26Lys	p.Arg26Lys	26	NA	c.77G>A	missense_variant				1	251406	3.97763e-06	0	0	0	16256	0	0	0	34580	0	0	0	10080	0	0	0	18394	0	0	0	21620	0	0	1	113728	0	0	0	6136	0
13	47469957	rs770043192	T	C	gnomAD Exomes	PASS	NA	ENST00000378688.4	p.Ser29Gly	p.Ser29Gly	29	NA	c.85A>G	missense_variant				1	251444	3.97703e-06	0	0	0	16256	0	0	0	34586	0	0	0	10080	0	0	0	18394	0	0	0	21630	0	0	1	113742	0	0	0	6140	0
13	47469956	rs1332655388	C	G	gnomAD Exomes	PASS	NA	ENST00000378688.4	p.Ser29Thr	p.Ser29Thr	29	NA	c.86G>C	missense_variant				2	251432	7.95444e-06	0	0	0	16256	0	0	0	34588	0	0	0	10080	0	0	0	18394	0	0	0	21618	0	0	2	113740	0	0	0	6140	0
13	47469954	rs745909918	T	A	gnomAD Exomes	PASS	NA	ENST00000378688.4	p.Asn30Tyr	p.Asn30Tyr	30	NA	c.88A>T	missense_variant				10	251452	3.9769e-05	0	0	0	16256	0	0	0	34588	0	0	0	10080	0	0	0	18394	0	0	0	21632	0	0	0	113748	0	0	0	6140	0
13	47469951	rs777023991	C	T	gnomAD Exomes	PASS	NA	ENST00000378688.4	p.Asp31Asn	p.Asp31Asn	31	NA	c.91G>A	missense_variant				1	251458	3.97681e-06	0	0	0	16256	0	0	0	34592	0	0	0	10080	0	0	0	18394	0	0	0	21634	0	0	1	113746	0	0	0	6140	0
13	47469951	rs777023991	C	A	gnomAD Exomes	PASS	NA	ENST00000378688.4	p.Asp31Tyr	p.Asp31Tyr	31	NA	c.91G>T	missense_variant				8	251458	3.18145e-05	0	0	0	16256	0	0	8	34592	0	0	0	10080	0	0	0	18394	0	0	0	21634	0	0	0	113746	0	0	0	6140	0
13	47469941	rs1175892869	G	T	gnomAD Exomes	PASS	NA	ENST00000378688.4	p.Ser34Tyr	p.Ser34Tyr	34	NA	c.101C>A	missense_variant				1	251458	3.97681e-06	0	0	0	16256	0	0	0	34588	0	0	0	10080	0	0	0	18392	0	0	0	21640	0	0	0	113746	0	0	0	6140	0
13	47469939	rs781107449	C	CGGAGTTAAAGTCATTACTGTAGAGCCT	gnomAD Exomes	PASS	NA	ENST00000378688.4	p.Arg26_Ser34dup	p.Arg26_Ser34dup	not msv	not msv	c.76_102dupAGGCTCTACAGTAATGACTTTAACTCC	inframe_insertion				1	251458	3.97681e-06	0	0	0	16256	0	0	0	34592	0	0	0	10080	0	0	0	18394	0	0	0	21632	0	0	0	113748	0	0	0	6140	0
13	47469938	rs1246186555	C	G	gnomAD Genomes	NA	PASS	ENST00000378688.4	p.Gly35Ala	p.Gly35Ala	35	NA	c.104G>C	missense_variant				2	31400	6.36943e-05	0	0	0	8712	0	0	0	848	0	0	0	290	0	0	0	1560	0	0	0	3476	0	0	2	15426	0	0	0	1088	0
13	47469932	rs1175309453	G	A	gnomAD Exomes	PASS	NA	ENST00000378688.4	p.Ala37Val	p.Ala37Val	37	NA	c.110C>T	missense_variant				1	251464	3.97671e-06	0	0	0	16256	0	0	0	34592	0	0	0	10080	0	0	0	18394	0	0	0	21642	0	0	0	113748	0	0	0	6138	0
13	47469928	rs375024989	G	T	gnomAD Exomes	PASS	NA	ENST00000378688.4	p.Asn38Lys	p.Asn38Lys	38	NA	c.114C>A	missense_variant				3	251464	1.19301e-05	0	0	0	16256	0	0	0	34592	0	0	0	10080	0	0	0	18394	0	0	0	21640	0	0	3	113748	0	0	0	6140	0
13	47469927	rs1045024958	TGTTAGCTTCTCCGGA	T	gnomAD Exomes	PASS	NA	ENST00000378688.4	p.Ser34_Asn38del	p.Ser34_Asn38del	not msv	not msv	c.100_114delTCCGGAGAAGCTAAC	inframe_deletion				2	251464	7.95342e-06	0	0	0	16256	0	0	2	34588	0	0	0	10080	0	0	0	18394	0	0	0	21644	0	0	0	113746	0	0	0	6140	0
13	47469924	rs778501828	A	T	gnomAD Exomes	PASS	NA	ENST00000378688.4	p.Ser40Thr	p.Ser40Thr	40	NA	c.118T>A	missense_variant				1	251480	3.97646e-06	0	0	0	16256	0	0	0	34592	0	0	0	10080	0	0	0	18394	0	0	0	21648	0	0	1	113754	0	0	0	6140	0
13	47469923	rs768489549	G	C	gnomAD Exomes	PASS	NA	ENST00000378688.4	p.Ser40Cys	p.Ser40Cys	40	NA	c.119C>G	missense_variant				1	251476	3.97652e-06	0	0	0	16256	0	0	0	34592	0	0	0	10080	0	0	0	18394	0	0	0	21646	0	0	1	113754	0	0	0	6140	0
13	47469915	rs1459537012	A	T	gnomAD Exomes	PASS	NA	ENST00000378688.4	p.Phe43Ile	p.Phe43Ile	43	NA	c.127T>A	missense_variant				1	251484	3.9764e-06	0	0	0	16256	0	0	0	34592	0	0	0	10080	0	0	0	18394	0	0	0	21648	0	0	1	113758	0	0	0	6140	0
13	47469915	rs1459537012	A	C	gnomAD Exomes	PASS	NA	ENST00000378688.4	p.Phe43Val	p.Phe43Val	43	NA	c.127T>G	missense_variant				2	251484	7.95279e-06	0	0	0	16256	0	0	0	34592	0	0	0	10080	0	0	0	18394	0	0	0	21648	0	0	2	113758	0	0	0	6140	0
13	47469905	rs749275506	G	A	gnomAD Exomes	PASS	NA	ENST00000378688.4	p.Thr46Ile	p.Thr46Ile	46	NA	c.137C>T	missense_variant				2	251476	7.95305e-06	0	0	0	16256	0	0	0	34592	0	0	0	10080	0	0	0	18394	0	0	0	21642	0	0	2	113756	0	0	0	6140	0
13	47469900	rs755654778	C	T	gnomAD Exomes	PASS	NA	ENST00000378688.4	p.Asp48Asn	p.Asp48Asn	48	NA	c.142G>A	missense_variant				8	251480	3.18117e-05	0	0	0	16256	0	0	1	34592	0	0	0	10080	0	0	0	18394	0	0	0	21646	0	0	6	113756	0	0	1	6140	0
13	47469888	rs1222375103	G	C	gnomAD Exomes	PASS	NA	ENST00000378688.4	p.Arg52Gly	p.Arg52Gly	52	NA	c.154C>G	missense_variant				1	251480	3.97646e-06	0	0	0	16256	0	0	0	34592	0	0	0	10080	0	0	0	18394	0	0	0	21646	0	0	1	113756	0	0	0	6140	0
13	47469887	rs572796124	C	T	gnomAD Exomes	PASS	NA	ENST00000378688.4	p.Arg52Gln	p.Arg52Gln	52	NA	c.155G>A	missense_variant				5	251476	1.98826e-05	0	0	0	16256	0	0	0	34590	0	0	0	10080	0	0	3	18394	0	0	0	21644	0	0	2	113756	0	0	0	6140	0
13	47469872	rs896284675	C	A	gnomAD Exomes,gnomAD Genomes	PASS	PASS	ENST00000378688.4	p.Cys57Phe	p.Cys57Phe	57	NA	c.170G>T	missense_variant				3	282872	1.06055e-05	0	0	1	24966	0	0	2	35440	0	0	0	10370	0	0	0	19952	0	0	0	25120	0	0	0	129184	0	0	0	7224	0
13	47469866	rs1403980207	C	G	gnomAD Exomes	PASS	NA	ENST00000378688.4	p.Gly59Ala	p.Gly59Ala	59	NA	c.176G>C	missense_variant				1	251478	3.97649e-06	0	0	0	16256	0	0	0	34592	0	0	0	10080	0	0	0	18394	0	0	0	21648	0	0	1	113754	0	0	0	6138	0
13	47469863	rs763386955	C	A	gnomAD Exomes	PASS	NA	ENST00000378688.4	p.Cys60Phe	p.Cys60Phe	60	NA	c.179G>T	missense_variant				1	251480	3.97646e-06	0	0	0	16256	0	0	0	34592	0	0	0	10078	0	0	0	18394	0	0	0	21648	0	0	1	113758	0	0	0	6138	0
13	47469863	rs763386955	C	T	gnomAD Exomes	PASS	NA	ENST00000378688.4	p.Cys60Tyr	p.Cys60Tyr	60	NA	c.179G>A	missense_variant				1	251480	3.97646e-06	0	0	0	16256	0	0	0	34592	0	0	0	10078	0	0	1	18394	0	0	0	21648	0	0	0	113758	0	0	0	6138	0
13	47469854	rs1157228569	G	A	gnomAD Exomes,gnomAD Genomes	PASS	PASS	ENST00000378688.4	p.Pro63Leu	p.Pro63Leu	63	NA	c.188C>T	missense_variant				2	282872	7.07034e-06	0	0	0	24964	0	0	0	35440	0	0	0	10370	0	0	0	19952	0	0	0	25120	0	0	2	129184	0	0	0	7226	0
13	47469838	rs776790681	T	G	gnomAD Exomes	PASS	NA	ENST00000378688.4	p.Leu68Phe	p.Leu68Phe	68	NA	c.204A>C	missense_variant				1	251482	3.97643e-06	0	0	0	16256	0	0	0	34590	0	0	0	10080	0	0	0	18394	0	0	0	21648	0	0	1	113758	0	0	0	6140	0
13	47469831	rs1442771238	G	C	gnomAD Exomes	PASS	NA	ENST00000378688.4	p.Leu71Val	p.Leu71Val	71	1x29	c.211C>G	missense_variant				2	251468	7.9533e-06	0	0	0	16256	0	0	0	34586	0	0	0	10080	0	0	0	18394	0	0	0	21646	0	0	2	113756	0	0	0	6134	0
13	47469815	rs760868845	C	A	gnomAD Exomes	PASS	NA	ENST00000378688.4	p.Trp76Leu	p.Trp76Leu	76	1x34	c.227G>T	missense_variant				1	251474	3.97655e-06	0	0	0	16256	0	0	0	34590	0	0	0	10080	0	0	0	18394	0	0	0	21648	0	0	1	113754	0	0	0	6136	0
13	47469809	rs773466572	G	A	gnomAD Exomes	PASS	NA	ENST00000378688.4	p.Ala78Val	p.Ala78Val	78	1x36	c.233C>T	missense_variant				1	251486	3.97636e-06	0	0	0	16256	0	0	0	34590	0	0	0	10080	0	0	0	18394	0	0	0	21648	0	0	1	113764	0	0	0	6138	0
13	47469795	rs539430264	C	T	gnomAD Exomes	PASS	NA	ENST00000378688.4	p.Val83Ile	p.Val83Ile	83	1x41	c.247G>A	missense_variant				4	251488	1.59053e-05	0	0	0	16256	0	0	1	34592	0	0	0	10080	0	0	0	18394	0	0	0	21648	0	0	2	113762	0	0	0	6140	0
13	47469764	rs745387744	A	G	gnomAD Exomes	PASS	NA	ENST00000378688.4	p.Ile93Thr	p.Ile93Thr	93	1x51	c.278T>C	missense_variant				1	251492	3.97627e-06	0	0	0	16256	0	0	0	34592	0	0	0	10080	0	0	0	18394	0	0	0	21648	0	0	0	113766	0	0	0	6140	0
13	47469759	rs780635453	C	T	gnomAD Exomes	PASS	NA	ENST00000378688.4	p.Val95Ile	p.Val95Ile	95	1x53	c.283G>A	missense_variant				1	251490	3.9763e-06	0	0	0	16256	0	0	0	34592	0	0	0	10080	0	0	0	18394	0	0	0	21648	0	0	1	113764	0	0	0	6140	0
13	47469752	rs370985207	A	G	gnomAD Exomes,gnomAD Genomes	PASS	PASS	ENST00000378688.4	p.Met97Thr	p.Met97Thr	97	1x55	c.290T>C	missense_variant				3	282896	1.06046e-05	0	0	3	24968	0	0	0	35440	0	0	0	10370	0	0	0	19952	0	0	0	25124	0	0	0	129200	0	0	0	7226	0
13	47469746	rs1043732808	A	G	gnomAD Exomes	PASS	NA	ENST00000378688.4	p.Val99Ala	p.Val99Ala	99	1x57	c.296T>C	missense_variant				1	251490	3.9763e-06	0	0	0	16256	0	0	0	34592	0	0	0	10080	0	0	0	18394	0	0	0	21648	0	0	1	113764	0	0	0	6140	0
13	47469738	rs751219044	C	T	gnomAD Exomes	PASS	NA	ENST00000378688.4	p.Glu102Lys	p.Glu102Lys	102	1x60	c.304G>A	missense_variant				1	251486	3.97636e-06	0	0	0	16256	0	0	0	34592	0	0	0	10080	0	0	0	18394	0	0	0	21646	0	0	1	113762	0	0	0	6140	0
13	47469736	rs1453338877	C	G	gnomAD Exomes,gnomAD Genomes	PASS	PASS	ENST00000378688.4	p.Glu102Asp	p.Glu102Asp	102	1x60	c.306G>C	missense_variant				2	282888	7.06994e-06	0	0	0	24972	0	0	0	35438	0	0	0	10370	0	0	0	19954	0	0	0	25122	0	0	2	129192	0	0	0	7224	0
13	47469690	rs765850021	T	C	gnomAD Exomes	PASS	NA	ENST00000378688.4	p.Ile118Val	p.Ile118Val	118	2x48	c.352A>G	missense_variant				1	251468	3.97665e-06	0	0	0	16256	0	0	0	34590	0	0	0	10080	0	0	0	18394	0	0	0	21644	0	0	1	113754	0	0	0	6136	0
13	47469680	rs1188200387	A	G	gnomAD Exomes	PASS	NA	ENST00000378688.4	p.Met121Thr	p.Met121Thr	121	2x51	c.362T>C	missense_variant				2	251458	7.95361e-06	0	0	0	16254	0	0	0	34590	0	0	0	10078	0	0	0	18394	0	0	0	21644	0	0	2	113748	0	0	0	6134	0
13	47469666	rs766423438	G	C	gnomAD Exomes	PASS	NA	ENST00000378688.4	p.Leu126Val	p.Leu126Val	126	2x551	c.376C>G	missense_variant				1	251334	3.97877e-06	0	0	0	16240	0	0	0	34584	0	0	0	10070	0	0	0	18394	0	0	0	21628	0	0	1	113684	0	0	0	6126	0
13	47469654	rs550284437	C	T	gnomAD Exomes	PASS	NA	ENST00000378688.4	p.Val130Met	p.Val130Met	130	2x59	c.388G>A	missense_variant				1	251088	3.98267e-06	0	0	0	16226	0	0	0	34570	0	0	0	10036	0	0	0	18394	0	0	0	21612	0	0	1	113562	0	0	0	6122	0
13	47469630	rs1246174393	C	T	gnomAD Exomes	PASS	NA	ENST00000378688.4	p.Gly138Arg	p.Gly138Arg	138	2x67	c.412G>A	missense_variant				1	249884	4.00186e-06	0	0	0	16068	0	0	1	34502	0	0	0	9944	0	0	0	18382	0	0	0	21544	0	0	0	112924	0	0	0	6104	0
13	47466722	rs1324037908	T	C	gnomAD Exomes	PASS	NA	ENST00000378688.4	p.Tyr139Cys	p.Tyr139Cys	139	NA	c.416A>G	missense_variant				1	251044	3.98337e-06	0	0	0	16256	0	0	0	34588	0	0	0	10074	0	0	0	18394	0	0	0	21598	0	0	1	113386	0	0	0	6132	0
13	47466720	rs962495795	G	A	gnomAD Exomes	PASS	NA	ENST00000378688.4	p.Arg140Trp	p.Arg140Trp	140	NA	c.418C>T	missense_variant				1	251006	3.98397e-06	0	0	0	16254	0	0	1	34588	0	0	0	10076	0	0	0	18394	0	0	0	21596	0	0	0	113354	0	0	0	6132	0
13	47466719	rs754348347	C	T	gnomAD Exomes	PASS	NA	ENST00000378688.4	p.Arg140Gln	p.Arg140Gln	140	NA	c.419G>A	missense_variant				7	251072	2.78804e-05	0	0	1	16252	0	0	0	34588	0	0	0	10074	0	0	3	18394	0	0	0	21604	0	0	1	113422	0	0	1	6134	0
13	47466717	rs1330614688	A	G	gnomAD Exomes	PASS	NA	ENST00000378688.4	p.Trp141Arg	p.Trp141Arg	141	NA	c.421T>C	missense_variant				1	251172	3.98134e-06	0	0	0	16256	0	0	0	34590	0	0	0	10078	0	0	0	18394	0	0	1	21606	0	0	0	113498	0	0	0	6134	0
13	47466702	rs1425158265	T	G	gnomAD Exomes	PASS	NA	ENST00000378688.4	p.Lys146Gln	p.Lys146Gln	146	3x23	c.436A>C	missense_variant				1	251400	3.97772e-06	0	0	0	16256	0	0	0	34592	0	0	0	10078	0	0	0	18394	0	0	0	21636	0	0	1	113690	0	0	0	6138	0
13	47466689	rs1453149357	A	G	gnomAD Genomes	NA	PASS	ENST00000378688.4	p.Val150Ala	p.Val150Ala	150	3x27	c.449T>C	missense_variant				1	31398	3.18492e-05	0	0	1	8710	0	0	0	848	0	0	0	290	0	0	0	1560	0	0	0	3476	0	0	0	15426	0	0	0	1088	0
13	47466684	rs1407993241	T	C	gnomAD Genomes	NA	PASS	ENST00000378688.4	p.Ile152Val	p.Ile152Val	152	3x29	c.454A>G	missense_variant				1	31376	3.18715e-05	0	0	0	8710	0	0	0	846	0	0	0	290	0	0	0	1556	0	0	0	3476	0	0	1	15410	0	0	0	1088	0
13	47466673	rs750463163	G	C	gnomAD Exomes	PASS	NA	ENST00000378688.4	p.Asp155Glu	p.Asp155Glu	155	3x32	c.465C>G	missense_variant				1	251470	3.97662e-06	0	0	0	16256	0	0	0	34592	0	0	0	10078	0	0	1	18394	0	0	0	21644	0	0	0	113750	0	0	0	6140	0
13	47466636	rs770851114	C	T	gnomAD Exomes	PASS	NA	ENST00000378688.4	p.Ala168Thr	p.Ala168Thr	168	3x45	c.502G>A	missense_variant				2	251490	7.9526e-06	0	0	0	16256	0	0	1	34592	0	0	0	10080	0	0	0	18394	0	0	0	21648	0	0	1	113764	0	0	0	6140	0
13	47466629	rs1201998699	G	A	gnomAD Exomes	PASS	NA	ENST00000378688.4	p.Ser170Leu	p.Ser170Leu	170	3x47	c.509C>T	missense_variant				1	251490	3.9763e-06	0	0	0	16256	0	0	0	34592	0	0	0	10080	0	0	0	18392	0	0	0	21648	0	0	1	113766	0	0	0	6140	0
13	47466621	rs771701886	G	A	gnomAD Exomes	PASS	NA	ENST00000378688.4	p.Arg173Cys	p.Arg173Cys	173	3x50	c.517C>T	missense_variant				2	251494	7.95248e-06	0	0	0	16256	0	0	1	34592	0	0	0	10080	0	0	0	18394	0	0	0	21648	0	0	1	113768	0	0	0	6140	0
13	47466620	rs1333799288	C	T	gnomAD Exomes	PASS	NA	ENST00000378688.4	p.Arg173His	p.Arg173His	173	3x50	c.518G>A	missense_variant				1	251488	3.97633e-06	0	0	0	16256	0	0	1	34592	0	0	0	10080	0	0	0	18392	0	0	0	21648	0	0	0	113764	0	0	0	6140	0
13	47466615	rs778682687	C	T	gnomAD Exomes	PASS	NA	ENST00000378688.4	p.Val175Ile	p.Val175Ile	175	3x52	c.523G>A	missense_variant				3	251492	1.19288e-05	0	0	0	16254	0	0	0	34592	0	0	0	10080	0	0	0	18394	0	0	1	21648	0	0	2	113768	0	0	0	6140	0
13	47466600	rs1168578195	G	T	gnomAD Genomes	NA	PASS	ENST00000378688.4	p.Pro180Thr	p.Pro180Thr	180	34x50	c.538C>A	missense_variant				1	31412	3.1835e-05	0	0	1	8716	0	0	0	848	0	0	0	290	0	0	0	1560	0	0	0	3476	0	0	0	15434	0	0	0	1088	0
13	47466594		G	T	gnomAD Exomes	PASS	NA	ENST00000378688.4	p.His182Asn	p.His182Asn	182	34x52	c.544C>A	missense_variant				1	251496	3.97621e-06	0	0	0	16256	0	0	0	34592	0	0	0	10080	0	0	0	18394	0	0	0	21648	0	0	1	113770	0	0	0	6140	0
13	47466584	rs756580138	C	T	gnomAD Exomes	PASS	NA	ENST00000378688.4	p.Arg185His	p.Arg185His	185	34x55	c.554G>A	missense_variant				2	251496	7.95241e-06	0	0	0	16256	0	0	0	34592	0	0	0	10080	0	0	0	18394	0	0	2	21648	0	0	0	113770	0	0	0	6140	0
13	47466549	rs6304	T	C	gnomAD Exomes,gnomAD Genomes	PASS	PASS	ENST00000378688.4	p.Ile197Val	p.Ile197Val	197	4x47	c.589A>G	missense_variant				1972	282896	0.00697076	65	0	1807	24962	64	0	127	35440	1	0	0	10370	0	0	0	19954	0	0	0	25124	0	0	20	129206	0	0	12	7224	0
13	47466548	rs757305952	A	G	gnomAD Exomes	PASS	NA	ENST00000378688.4	p.Ile197Thr	p.Ile197Thr	197	4x47	c.590T>C	missense_variant				2	251496	7.95241e-06	0	0	0	16256	0	0	0	34592	0	0	0	10080	0	0	0	18394	0	0	2	21648	0	0	0	113770	0	0	0	6140	0
13	47466528	rs746403605	C	T	gnomAD Exomes	PASS	NA	ENST00000378688.4	p.Val204Ile	p.Val204Ile	204	4x54	c.610G>A	missense_variant				1	251468	3.97665e-06	0	0	0	16256	0	0	0	34582	0	0	0	10078	0	0	0	18394	0	0	0	21646	0	0	1	113762	0	0	0	6134	0
13	47409770	rs1238138714	T	C	gnomAD Exomes	PASS	NA	ENST00000378688.4	p.Ile206Met	p.Ile206Met	206	4x56	c.618A>G	missense_variant				2	247292	8.0876e-06	0	0	0	16064	0	0	0	33802	0	0	0	9696	0	0	0	18260	0	0	0	21264	0	0	2	112190	0	0	0	5958	0
13	47409760	rs770042749	T	C	gnomAD Exomes	PASS	NA	ENST00000378688.4	p.Ile210Val	p.Ile210Val	210	4x61	c.628A>G	missense_variant				3	249652	1.20167e-05	0	0	0	16172	0	0	0	34318	0	0	0	9934	0	0	0	18352	0	0	0	21460	0	0	3	112926	0	0	0	6054	0
13	47409759	rs1239567673	A	G	gnomAD Genomes	NA	PASS	ENST00000378688.4	p.Ile210Thr	p.Ile210Thr	210	4x61	c.629T>C	missense_variant				1	31408	3.1839e-05	0	0	1	8714	0	0	0	848	0	0	0	290	0	0	0	1560	0	0	0	3476	0	0	0	15432	0	0	0	1088	0
13	47409756	rs1487469623	G	C	gnomAD Exomes	PASS	NA	ENST00000378688.4	p.Pro211Arg	p.Pro211Arg	211	4x62	c.632C>G	missense_variant				1	250120	3.99808e-06	0	0	0	16216	0	0	1	34414	0	0	0	10002	0	0	0	18370	0	0	0	21484	0	0	0	113068	0	0	0	6076	0
13	47409754	rs907368969	C	A	gnomAD Exomes	PASS	NA	ENST00000378688.4	p.Val212Phe	p.Val212Phe	212	4x63	c.634G>T	missense_variant				1	250200	3.9968e-06	0	0	0	16222	0	0	0	34424	0	0	0	10002	0	0	0	18380	0	0	0	21490	0	0	1	113086	0	0	0	6076	0
13	47409747	rs781643370	C	A	gnomAD Exomes	PASS	NA	ENST00000378688.4	p.Gly214Val	p.Gly214Val	214	4x65	c.641G>T	missense_variant				1	250408	3.99348e-06	0	0	0	16228	0	0	0	34440	0	0	0	10026	0	0	1	18376	0	0	0	21546	0	0	0	113158	0	0	0	6088	0
13	47409744	rs1289458135	A	G	gnomAD Exomes	PASS	NA	ENST00000378688.4	p.Leu215Pro	p.Leu215Pro	215	4x66	c.644T>C	missense_variant				1	250608	3.9903e-06	0	0	0	16236	0	0	1	34482	0	0	0	10046	0	0	0	18382	0	0	0	21562	0	0	0	113236	0	0	0	6094	0
13	47409736	rs751588437	C	T	gnomAD Exomes,gnomAD Genomes	PASS	PASS	ENST00000378688.4	p.Asp218Asn	p.Asp218Asn	218	NA	c.652G>A	missense_variant				4	282052	1.41818e-05	0	0	1	24950	0	0	0	35338	0	0	0	10342	0	0	1	19938	0	0	0	25052	0	0	1	128650	0	0	0	7194	0
13	47409732	rs1428173433	G	A	gnomAD Exomes	PASS	NA	ENST00000378688.4	p.Ser219Leu	p.Ser219Leu	219	NA	c.656C>T	missense_variant				1	250750	3.98804e-06	0	0	0	16236	0	0	0	34514	0	0	0	10058	0	0	1	18386	0	0	0	21588	0	0	0	113266	0	0	0	6106	0
13	47409727	rs138155943	C	A	gnomAD Exomes,gnomAD Genomes	PASS	PASS	ENST00000378688.4	p.Val221Phe	p.Val221Phe	221	NA	c.661G>T	missense_variant				3	282222	1.06299e-05	0	0	1	24958	0	0	0	35366	0	0	0	10354	0	0	0	19946	0	0	0	25070	0	0	1	128732	0	0	0	7202	0
13	47409727	rs138155943	C	G	gnomAD Exomes	PASS	NA	ENST00000378688.4	p.Val221Leu	p.Val221Leu	221	NA	c.661G>C	missense_variant				1	250822	3.98689e-06	0	0	0	16244	0	0	0	34518	0	0	0	10064	0	0	0	18388	0	0	0	21596	0	0	0	113304	0	0	1	6114	0
13	47409724	rs752855190	A	G	gnomAD Exomes	PASS	NA	ENST00000378688.4	p.Phe222Leu	p.Phe222Leu	222	NA	c.664T>C	missense_variant				1	250870	3.98613e-06	0	0	0	16248	0	0	0	34526	0	0	0	10064	0	0	0	18386	0	0	0	21614	0	0	0	113318	0	0	0	6114	0
13	47409720	rs1163223359	T	C	gnomAD Exomes	PASS	NA	ENST00000378688.4	p.Lys223Arg	p.Lys223Arg	223	NA	c.668A>G	missense_variant				1	250836	3.98667e-06	0	0	0	16248	0	0	0	34518	0	0	0	10064	0	0	0	18386	0	0	0	21610	0	0	0	113298	0	0	0	6118	0
13	47409717	rs766250729	T	G	gnomAD Exomes	PASS	NA	ENST00000378688.4	p.Glu224Ala	p.Glu224Ala	224	NA	c.671A>C	missense_variant				2	250900	7.9713e-06	0	0	2	16250	0	0	0	34528	0	0	0	10064	0	0	0	18384	0	0	0	21620	0	0	0	113338	0	0	0	6118	0
13	47409717	rs766250729	T	C	gnomAD Exomes	PASS	NA	ENST00000378688.4	p.Glu224Gly	p.Glu224Gly	224	NA	c.671A>G	missense_variant				11	250900	4.38422e-05	0	0	0	16250	0	0	0	34528	0	0	0	10064	0	0	0	18384	0	0	11	21620	0	0	0	113338	0	0	0	6118	0
13	47409716		C	G	gnomAD Exomes	PASS	NA	ENST00000378688.4	p.Glu224Asp	p.Glu224Asp	224	NA	c.672G>C	missense_variant				1	250926	3.98524e-06	0	0	0	16250	0	0	0	34530	0	0	0	10066	0	0	0	18386	0	0	0	21626	0	0	1	113350	0	0	0	6122	0
13	47409700	rs147859130	C	T	gnomAD Exomes,gnomAD Genomes	PASS	PASS	ENST00000378688.4	p.Ala230Thr	p.Ala230Thr	230	NA	c.688G>A	missense_variant				32	282350	0.000113335	0	0	30	24954	0	0	1	35388	0	0	0	10360	0	0	0	19944	0	0	0	25116	0	0	0	128768	0	0	0	7212	0
13	47409697	rs914903401	C	T	gnomAD Exomes	PASS	NA	ENST00000378688.4	p.Asp231Asn	p.Asp231Asn	231	5x36	c.691G>A	missense_variant				2	250972	7.96902e-06	0	0	0	16250	0	0	0	34540	0	0	0	10066	0	0	0	18384	0	0	0	21646	0	0	2	113352	0	0	0	6126	0
13	47409687	rs145933855	A	C	gnomAD Exomes	PASS	NA	ENST00000378688.4	p.Phe234Cys	p.Phe234Cys	234	5x39	c.701T>G	missense_variant				1	250990	3.98422e-06	0	0	0	16250	0	0	0	34526	0	0	0	10066	0	0	0	18386	0	0	0	21648	0	0	1	113374	0	0	0	6128	0
13	47409685	rs762726109	C	T	gnomAD Exomes	PASS	NA	ENST00000378688.4	p.Val235Ile	p.Val235Ile	235	5x40	c.703G>A	missense_variant				1	250988	3.98425e-06	0	0	0	16252	0	0	0	34530	0	0	0	10066	0	0	0	18384	0	0	0	21648	0	0	1	113368	0	0	0	6128	0
13	47409667	rs75634836	C	T	gnomAD Exomes	PASS	NA	ENST00000378688.4	p.Val241Met	p.Val241Met	241	5x46	c.721G>A	missense_variant				1	251000	3.98406e-06	0	0	0	16252	0	0	0	34530	0	0	0	10062	0	0	0	18388	0	0	0	21648	0	0	0	113382	0	0	0	6128	0
13	47409654	rs747095073	A	T	gnomAD Exomes	PASS	NA	ENST00000378688.4	p.Ile245Asn	p.Ile245Asn	245	5x49	c.734T>A	missense_variant				1	250958	3.98473e-06	0	0	0	16252	0	0	0	34530	0	0	0	10066	0	0	0	18388	0	0	0	21648	0	0	1	113332	0	0	0	6130	0
13	47409642		A	G	gnomAD Exomes	PASS	NA	ENST00000378688.4	p.Ile249Thr	p.Ile249Thr	249	5x53	c.746T>C	missense_variant				1	250954	3.98479e-06	0	0	0	16252	0	0	0	34522	0	0	0	10068	0	0	0	18386	0	0	0	21646	0	0	1	113336	0	0	0	6130	0
13	47409639	rs1399652132	A	G	gnomAD Exomes	PASS	NA	ENST00000378688.4	p.Met250Thr	p.Met250Thr	250	5x54	c.749T>C	missense_variant				1	250976	3.98444e-06	0	0	1	16252	0	0	0	34522	0	0	0	10070	0	0	0	18386	0	0	0	21648	0	0	0	113356	0	0	0	6126	0
13	47409628	rs1171632717	A	T	gnomAD Exomes	PASS	NA	ENST00000378688.4	p.Tyr254Asn	p.Tyr254Asn	254	5x58	c.760T>A	missense_variant				1	250922	3.9853e-06	0	0	0	16248	0	0	0	34520	0	0	0	10072	0	0	0	18384	0	0	0	21648	0	0	0	113310	0	0	0	6126	0
13	47409623	rs753008959	A	C	gnomAD Exomes	PASS	NA	ENST00000378688.4	p.Phe255Leu	p.Phe255Leu	255	5x59	c.765T>G	missense_variant				1	250908	3.98552e-06	0	0	0	16252	0	0	1	34516	0	0	0	10070	0	0	0	18386	0	0	0	21648	0	0	0	113296	0	0	0	6126	0
13	47409616	rs755964470	T	C	gnomAD Exomes	PASS	NA	ENST00000378688.4	p.Ile258Val	p.Ile258Val	258	5x62	c.772A>G	missense_variant				4	250874	1.59443e-05	0	0	1	16254	0	0	0	34516	0	0	0	10068	0	0	0	18386	0	0	0	21646	0	0	3	113270	0	0	0	6120	0
13	47409610	rs1456886855	A	C	gnomAD Exomes	PASS	NA	ENST00000378688.4	p.Ser260Ala	p.Ser260Ala	260	5x64	c.778T>G	missense_variant				1	250892	3.98578e-06	0	0	0	16252	0	0	0	34510	0	0	0	10066	0	0	0	18386	0	0	0	21646	0	0	1	113302	0	0	0	6116	0
13	47409577	rs757334801	C	A	gnomAD Exomes,gnomAD Genomes	PASS	PASS	ENST00000378688.4	p.Asp271Tyr	p.Asp271Tyr	271	5x75	c.811G>T	missense_variant				5	282364	1.77076e-05	0	0	0	24964	0	0	0	35364	0	0	0	10358	0	0	0	19948	0	0	0	25124	0	0	5	128778	0	0	0	7214	0
13	47409567	rs751532511	G	A	gnomAD Exomes	PASS	NA	ENST00000378688.4	p.Thr274Ile	p.Thr274Ile	274	56xN2	c.821C>T	missense_variant				6	250986	2.39057e-05	0	0	0	16254	0	0	0	34514	0	0	5	10066	0	0	0	18386	0	0	0	21646	0	0	1	113378	0	0	0	6128	0
13	47409565	rs762338994	G	A	gnomAD Exomes,gnomAD Genomes	PASS	PASS	ENST00000378688.4	p.Arg275Trp	p.Arg275Trp	275	56xN3	c.823C>T	missense_variant				8	282378	2.83308e-05	0	0	3	24966	0	0	2	35364	0	0	0	10358	0	0	0	19948	0	0	0	25120	0	0	3	128796	0	0	0	7214	0
13	47409564	rs533383790	C	T	gnomAD Exomes	PASS	NA	ENST00000378688.4	p.Arg275Gln	p.Arg275Gln	275	56xN3	c.824G>A	missense_variant				1	250978	3.98441e-06	0	0	0	16254	0	0	0	34522	0	0	0	10068	0	0	0	18388	0	0	0	21646	0	0	0	113362	0	0	1	6126	0
13	47409564	rs533383790	C	G	gnomAD Exomes	PASS	NA	ENST00000378688.4	p.Arg275Pro	p.Arg275Pro	275	56xN3	c.824G>C	missense_variant				1	250978	3.98441e-06	0	0	0	16254	0	0	0	34522	0	0	0	10068	0	0	0	18388	0	0	0	21646	0	0	0	113362	0	0	0	6126	0
13	47409561	rs1023428680	G	C	gnomAD Exomes	PASS	NA	ENST00000378688.4	p.Ala276Gly	p.Ala276Gly	276	56xN4	c.827C>G	missense_variant				1	250978	3.98441e-06	0	0	1	16254	0	0	0	34516	0	0	0	10066	0	0	0	18388	0	0	0	21648	0	0	0	113366	0	0	0	6128	0
13	47409558	rs776914593	T	C	gnomAD Exomes,gnomAD Genomes	PASS	PASS	ENST00000378688.4	p.Lys277Arg	p.Lys277Arg	277	56xN5	c.830A>G	missense_variant				4	282408	1.41639e-05	0	0	1	24964	0	0	0	35366	0	0	0	10358	0	0	0	19946	0	0	0	25124	0	0	3	128826	0	0	0	7210	0
13	47409550	rs771279570	A	G	gnomAD Exomes	PASS	NA	ENST00000378688.4	p.Ser280Pro	p.Ser280Pro	280	56xN8	c.838T>C	missense_variant				1	251018	3.98378e-06	0	0	0	16252	0	0	0	34516	0	0	0	10068	0	0	0	18388	0	0	0	21646	0	0	0	113404	0	0	1	6130	0
13	47409544	rs1357593690	T	C	gnomAD Exomes	PASS	NA	ENST00000378688.4	p.Ser282Gly	p.Ser282Gly	282	56xN10	c.844A>G	missense_variant				1	251004	3.984e-06	0	0	0	16254	0	0	0	34512	0	0	1	10068	0	0	0	18384	0	0	0	21648	0	0	0	113398	0	0	0	6130	0
13	47409538	rs772230929	G	A	gnomAD Exomes	PASS	NA	ENST00000378688.4	p.Leu284Phe	p.Leu284Phe	284	56xN12	c.850C>T	missense_variant				1	251010	3.98391e-06	0	0	0	16254	0	0	0	34512	0	0	0	10070	0	0	0	18382	0	0	0	21646	0	0	1	113402	0	0	0	6132	0
13	47409508	rs779212618	G	T	gnomAD Exomes	PASS	NA	ENST00000378688.4	p.Leu294Ile	p.Leu294Ile	294	56xC18	c.880C>A	missense_variant				1	251042	3.9834e-06	0	0	0	16254	0	0	0	34522	0	0	0	10064	0	0	0	18386	0	0	0	21646	0	0	1	113426	0	0	0	6130	0
13	47409507	rs755187812	A	G	gnomAD Exomes	PASS	NA	ENST00000378688.4	p.Leu294Pro	p.Leu294Pro	294	56xC18	c.881T>C	missense_variant				1	251048	3.9833e-06	0	0	1	16254	0	0	0	34528	0	0	0	10064	0	0	0	18388	0	0	0	21644	0	0	0	113428	0	0	0	6128	0
13	47409507	rs755187812	A	C	gnomAD Exomes	PASS	NA	ENST00000378688.4	p.Leu294Arg	p.Leu294Arg	294	56xC18	c.881T>G	missense_variant				1	251048	3.9833e-06	0	0	0	16254	0	0	0	34528	0	0	0	10064	0	0	0	18388	0	0	0	21644	0	0	1	113428	0	0	0	6128	0
13	47409505	rs1439084277	A	G	gnomAD Exomes	PASS	NA	ENST00000378688.4	p.Phe295Leu	p.Phe295Leu	295	56xC17	c.883T>C	missense_variant				1	251046	3.98333e-06	0	0	0	16254	0	0	0	34524	0	0	0	10064	0	0	0	18386	0	0	1	21646	0	0	0	113426	0	0	0	6132	0
13	47409501	rs749521476	T	C	gnomAD Exomes	PASS	NA	ENST00000378688.4	p.Gln296Arg	p.Gln296Arg	296	56xC16	c.887A>G	missense_variant				4	251010	1.59356e-05	0	0	0	16254	0	0	4	34512	0	0	0	10066	0	0	0	18388	0	0	0	21642	0	0	0	113406	0	0	0	6128	0
13	47409499	rs376305063	G	A	gnomAD Exomes	PASS	NA	ENST00000378688.4	p.Arg297Trp	p.Arg297Trp	297	56xC15	c.889C>T	missense_variant				5	250974	1.99224e-05	0	0	1	16254	0	0	1	34512	0	0	1	10064	0	0	0	18384	0	0	0	21640	0	0	1	113384	0	0	1	6128	0
13	47409498	rs757096279	C	T	gnomAD Exomes	PASS	NA	ENST00000378688.4	p.Arg297Gln	p.Arg297Gln	297	56xC15	c.890G>A	missense_variant				5	251004	1.992e-05	0	0	0	16254	0	0	0	34516	0	0	0	10066	0	0	1	18384	0	0	0	21636	0	0	2	113408	0	0	0	6126	0
13	47409495	rs1034308865	G	C	gnomAD Exomes	PASS	NA	ENST00000378688.4	p.Ser298Trp	p.Ser298Trp	298	56xC14	c.893C>G	missense_variant				1	251036	3.98349e-06	0	0	0	16254	0	0	0	34526	0	0	0	10066	0	0	0	18386	0	0	0	21644	0	0	0	113418	0	0	0	6128	0
13	47409495	rs1034308865	G	A	gnomAD Exomes	PASS	NA	ENST00000378688.4	p.Ser298Leu	p.Ser298Leu	298	56xC14	c.893C>T	missense_variant				2	251036	7.96698e-06	0	0	1	16254	0	0	0	34526	0	0	0	10066	0	0	0	18386	0	0	0	21644	0	0	1	113418	0	0	0	6128	0
13	47409489	rs1313092116	T	C	gnomAD Exomes	PASS	NA	ENST00000378688.4	p.His300Arg	p.His300Arg	300	56xC12	c.899A>G	missense_variant				1	251042	3.9834e-06	0	0	0	16254	0	0	0	34524	0	0	0	10066	0	0	0	18388	0	0	0	21642	0	0	1	113424	0	0	0	6130	0
13	47409484	rs763899284	C	T	gnomAD Exomes	PASS	NA	ENST00000378688.4	p.Glu302Lys	p.Glu302Lys	302	56xC10	c.904G>A	missense_variant				3	251034	1.19506e-05	0	0	0	16254	0	0	0	34526	0	0	0	10068	0	0	0	18390	0	0	0	21644	0	0	2	113408	0	0	1	6130	0
13	47409481	rs1416507158	G	A	gnomAD Genomes	NA	PASS	ENST00000378688.4	p.Pro303Ser	p.Pro303Ser	303	56xC9	c.907C>T	missense_variant				1	31394	3.18532e-05	0	0	0	8710	0	0	0	848	0	0	0	290	0	0	0	1560	0	0	0	3474	0	0	1	15424	0	0	0	1088	0
13	47409480	rs192924120	G	A	gnomAD Exomes,gnomAD Genomes	PASS	PASS	ENST00000378688.4	p.Pro303Leu	p.Pro303Leu	303	56xC9	c.908C>T	missense_variant				14	282420	4.95716e-05	0	0	0	24964	0	0	0	35368	0	0	0	10360	0	0	0	19948	0	0	0	25118	0	0	14	128830	0	0	0	7218	0
13	47409477	rs764945857	C	T	gnomAD Exomes	PASS	NA	ENST00000378688.4	p.Gly304Glu	p.Gly304Glu	304	56xC8	c.911G>A	missense_variant				1	251040	3.98343e-06	0	0	0	16254	0	0	0	34522	0	0	0	10066	0	0	0	18388	0	0	0	21644	0	0	0	113418	0	0	0	6134	0
13	47409474	rs776251555	G	A	gnomAD Exomes	PASS	NA	ENST00000378688.4	p.Ser305Phe	p.Ser305Phe	305	56xC7	c.914C>T	missense_variant				1	251042	3.9834e-06	0	0	0	16254	0	0	0	34522	0	0	0	10066	0	0	0	18390	0	0	0	21644	0	0	1	113422	0	0	0	6130	0
13	47409468	rs773797673	G	C	gnomAD Exomes	PASS	NA	ENST00000378688.4	p.Thr307Arg	p.Thr307Arg	307	56xC5	c.920C>G	missense_variant				1	251052	3.98324e-06	0	0	0	16254	0	0	0	34526	0	0	0	10066	0	0	0	18388	0	0	0	21644	0	0	1	113428	0	0	0	6134	0
13	47409459	rs768848048	C	T	gnomAD Exomes	PASS	NA	ENST00000378688.4	p.Arg310Lys	p.Arg310Lys	310	56xC2	c.929G>A	missense_variant				1	251022	3.98371e-06	0	0	0	16254	0	0	1	34524	0	0	0	10068	0	0	0	18388	0	0	0	21642	0	0	0	113402	0	0	0	6130	0
13	47409459	rs768848048	C	G	gnomAD Exomes	PASS	NA	ENST00000378688.4	p.Arg310Thr	p.Arg310Thr	310	56xC2	c.929G>C	missense_variant				1	251022	3.98371e-06	0	0	0	16254	0	0	1	34524	0	0	0	10068	0	0	0	18388	0	0	0	21642	0	0	0	113402	0	0	0	6130	0
13	47409454	rs749574714	T	C	gnomAD Exomes	PASS	NA	ENST00000378688.4	p.Met312Val	p.Met312Val	312	6x24	c.934A>G	missense_variant				7	251038	2.78842e-05	0	0	0	16254	0	0	0	34522	0	0	0	10070	0	0	0	18388	0	0	0	21642	0	0	0	113416	0	0	0	6130	0
13	47409451	rs1233136299	G	T	gnomAD Genomes	NA	PASS	ENST00000378688.4	p.Gln313Lys	p.Gln313Lys	313	6x25	c.937C>A	missense_variant				1	31404	3.18431e-05	0	0	1	8714	0	0	0	848	0	0	0	290	0	0	0	1560	0	0	0	3476	0	0	0	15428	0	0	0	1088	0
13	47409426	rs1484050895	G	A	gnomAD Exomes	PASS	NA	ENST00000378688.4	p.Ala321Val	p.Ala321Val	321	6x33	c.962C>T	missense_variant				1	251056	3.98318e-06	0	0	0	16254	0	0	0	34542	0	0	0	10068	0	0	1	18388	0	0	0	21646	0	0	0	113414	0	0	0	6130	0
13	47409406	rs752673964	C	T	gnomAD Exomes	PASS	NA	ENST00000378688.4	p.Val328Ile	p.Val328Ile	328	6x40	c.982G>A	missense_variant				4	251046	1.59333e-05	0	0	0	16254	0	0	0	34548	0	0	0	10068	0	0	0	18388	0	0	1	21648	0	0	3	113402	0	0	0	6124	0
13	47409400	rs778452148	A	G	gnomAD Exomes	PASS	NA	ENST00000378688.4	p.Phe330Leu	p.Phe330Leu	330	6x42	c.988T>C	missense_variant				1	251060	3.98311e-06	0	0	0	16254	0	0	0	34550	0	0	0	10068	0	0	0	18388	0	0	0	21648	0	0	1	113412	0	0	0	6126	0
13	47409391	rs754457998	C	T	gnomAD Exomes	PASS	NA	ENST00000378688.4	p.Val333Met	p.Val333Met	333	6x45	c.997G>A	missense_variant				1	251008	3.98394e-06	0	0	0	16254	0	0	0	34552	0	0	0	10068	0	0	0	18388	0	0	0	21648	0	0	1	113362	0	0	0	6124	0
13	47409372	rs765972863	A	T	gnomAD Exomes	PASS	NA	ENST00000378688.4	p.Phe339Tyr	p.Phe339Tyr	339	6x51	c.1016T>A	missense_variant				1	250986	3.98429e-06	0	0	0	16254	0	0	0	34560	0	0	0	10068	0	0	0	18390	0	0	0	21648	0	0	1	113330	0	0	0	6122	0
13	47409372	rs765972863	A	C	gnomAD Exomes	PASS	NA	ENST00000378688.4	p.Phe339Cys	p.Phe339Cys	339	6x51	c.1016T>G	missense_variant				1	250986	3.98429e-06	0	0	0	16254	0	0	0	34560	0	0	0	10068	0	0	0	18390	0	0	0	21648	0	0	1	113330	0	0	0	6122	0
13	47409354	rs1399126722	A	G	gnomAD Exomes	PASS	NA	ENST00000378688.4	p.Met345Thr	p.Met345Thr	345	6x57	c.1034T>C	missense_variant				1	250898	3.98568e-06	0	0	0	16254	0	0	0	34554	0	0	0	10066	0	0	0	18390	0	0	0	21648	0	0	1	113250	0	0	0	6122	0
13	47409349	rs750689390	C	T	gnomAD Exomes	PASS	NA	ENST00000378688.4	p.Val347Ile	p.Val347Ile	347	6x59	c.1039G>A	missense_variant				3	250804	1.19615e-05	0	0	0	16250	0	0	0	34556	0	0	0	10062	0	0	0	18390	0	0	0	21648	0	0	3	113170	0	0	0	6116	0
13	47409346	rs767921386	T	C	gnomAD Exomes,gnomAD Genomes	PASS	PASS	ENST00000378688.4	p.Ile348Val	p.Ile348Val	348	6x60	c.1042A>G	missense_variant				7	282198	2.48053e-05	0	0	0	24964	0	0	0	35400	0	0	1	10356	0	0	6	19950	0	0	0	25124	0	0	0	128588	0	0	0	7204	0
13	47409336	rs142571649	T	C	gnomAD Exomes	PASS	NA	ENST00000378688.4	p.Glu351Gly	p.Glu351Gly	351	NA	c.1052A>G	missense_variant				1	250748	3.98807e-06	0	0	1	16252	0	0	0	34548	0	0	0	10060	0	0	0	18390	0	0	0	21646	0	0	0	113126	0	0	0	6116	0
13	47409325	rs774903370	C	T	gnomAD Exomes,gnomAD Genomes	PASS	PASS	ENST00000378688.4	p.Glu355Lys	p.Glu355Lys	355	7x27	c.1063G>A	missense_variant				4	282044	1.41822e-05	0	0	3	24962	0	0	0	35392	0	0	0	10348	0	0	1	19946	0	0	0	25116	0	0	0	128466	0	0	0	7204	0
13	47409319	rs1367343925	C	T	gnomAD Exomes	PASS	NA	ENST00000378688.4	p.Val357Ile	p.Val357Ile	357	7x29	c.1069G>A	missense_variant				1	250608	3.9903e-06	0	0	0	16254	0	0	0	34542	0	0	0	10058	0	0	0	18388	0	0	0	21642	0	0	1	112998	0	0	0	6112	0
13	47409315	rs768897319	A	G	gnomAD Exomes,gnomAD Genomes	PASS	PASS	ENST00000378688.4	p.Ile358Thr	p.Ile358Thr	358	7x30	c.1073T>C	missense_variant				2	281982	7.09265e-06	0	0	1	24960	0	0	0	35392	0	0	0	10344	0	0	1	19946	0	0	0	25120	0	0	0	128406	0	0	0	7202	0
13	47409312	rs1420966949	C	T	gnomAD Exomes	PASS	NA	ENST00000378688.4	p.Gly359Glu	p.Gly359Glu	359	7x31	c.1076G>A	missense_variant				1	250516	3.99176e-06	0	0	0	16252	0	0	1	34534	0	0	0	10056	0	0	0	18388	0	0	0	21644	0	0	0	112920	0	0	0	6114	0
13	47409310	rs1488135101	C	A	gnomAD Exomes	PASS	NA	ENST00000378688.4	p.Ala360Ser	p.Ala360Ser	360	7x32	c.1078G>T	missense_variant				1	250478	3.99237e-06	0	0	0	16252	0	0	0	34534	0	0	1	10056	0	0	0	18386	0	0	0	21642	0	0	0	112886	0	0	0	6112	0
13	47409303	rs1207403329	A	G	gnomAD Exomes	PASS	NA	ENST00000378688.4	p.Leu362Pro	p.Leu362Pro	362	7x34	c.1085T>C	missense_variant				1	250420	3.99329e-06	0	0	0	16248	0	0	0	34522	0	0	0	10050	0	0	0	18386	0	0	0	21644	0	0	0	112850	0	0	0	6112	0
13	47409299	rs376705680	A	T	gnomAD Exomes	PASS	NA	ENST00000378688.4	p.Asn363Lys	p.Asn363Lys	363	7x35	c.1089T>A	missense_variant				4	250392	1.5975e-05	0	0	0	16248	0	0	0	34530	0	0	0	10050	0	0	0	18386	0	0	0	21642	0	0	4	112810	0	0	0	6114	0
13	47409287	rs1245551395	C	G	gnomAD Exomes	PASS	NA	ENST00000378688.4	p.Trp367Cys	p.Trp367Cys	367	7x39	c.1101G>C	missense_variant				1	250328	3.99476e-06	0	0	0	16246	0	0	1	34526	0	0	0	10054	0	0	0	18384	0	0	0	21646	0	0	0	112748	0	0	0	6116	0
13	47409285	rs1337083147	A	C	gnomAD Exomes	PASS	NA	ENST00000378688.4	p.Ile368Ser	p.Ile368Ser	368	7x40	c.1103T>G	missense_variant				1	250332	3.9947e-06	0	0	0	16242	0	0	0	34530	0	0	1	10050	0	0	0	18384	0	0	0	21644	0	0	0	112756	0	0	0	6114	0
13	47409229	rs1389863499	A	G	gnomAD Exomes	PASS	NA	ENST00000378688.4	p.Tyr387His	p.Tyr387His	387	8x50	c.1159T>C	missense_variant				1	250488	3.99221e-06	0	0	0	16238	0	0	0	34528	0	0	0	10058	0	0	0	18386	0	0	0	21648	0	0	1	112906	0	0	0	6114	0
13	47409213	rs1294072419	G	A	gnomAD Exomes	PASS	NA	ENST00000378688.4	p.Ser392Leu	p.Ser392Leu	392	8x55	c.1175C>T	missense_variant				1	250662	3.98944e-06	0	0	0	16240	0	0	0	34530	0	0	0	10062	0	0	1	18390	0	0	0	21646	0	0	0	113068	0	0	0	6112	0
13	47409211	rs1462498007	G	A	gnomAD Exomes,gnomAD Genomes	PASS	PASS	ENST00000378688.4	p.Arg393Trp	p.Arg393Trp	393	8x56	c.1177C>T	missense_variant				3	282064	1.06359e-05	0	0	0	24956	0	0	0	35382	0	0	0	10350	0	0	2	19948	0	0	0	25120	0	0	0	128498	0	0	0	7196	0
13	47409210	rs754511156	C	T	gnomAD Exomes	PASS	NA	ENST00000378688.4	p.Arg393Gln	p.Arg393Gln	393	8x56	c.1178G>A	missense_variant				2	250668	7.97868e-06	0	0	1	16242	0	0	0	34534	0	0	0	10060	0	0	0	18392	0	0	0	21638	0	0	1	113076	0	0	0	6112	0
13	47409190	rs753293644	T	G	gnomAD Exomes	PASS	NA	ENST00000378688.4	p.Lys400Gln	p.Lys400Gln	400	NA	c.1198A>C	missense_variant				1	250912	3.98546e-06	0	0	0	16252	0	0	0	34548	0	0	0	10068	0	0	0	18390	0	0	0	21648	0	0	1	113274	0	0	0	6118	0
13	47409188	rs1169496638	C	G	gnomAD Exomes	PASS	NA	ENST00000378688.4	p.Lys400Asn	p.Lys400Asn	400	NA	c.1200G>C	missense_variant				1	250906	3.98556e-06	0	0	0	16252	0	0	0	34548	0	0	0	10070	0	0	0	18390	0	0	0	21644	0	0	0	113268	0	0	0	6120	0
13	47409187	rs779691722	C	G	gnomAD Exomes	PASS	NA	ENST00000378688.4	p.Glu401Gln	p.Glu401Gln	401	NA	c.1201G>C	missense_variant				4	250952	1.59393e-05	0	0	0	16250	0	0	0	34554	0	0	0	10066	0	0	0	18390	0	0	0	21648	0	0	4	113310	0	0	0	6118	0
13	47409175	rs187285218	G	T	gnomAD Exomes	PASS	NA	ENST00000378688.4	p.Pro405Thr	p.Pro405Thr	405	NA	c.1213C>A	missense_variant				1	251102	3.98245e-06	0	0	0	16254	0	0	0	34552	0	0	0	10068	0	0	1	18390	0	0	0	21646	0	0	0	113452	0	0	0	6124	0
13	47409163	rs372505805	T	A	gnomAD Exomes	PASS	NA	ENST00000378688.4	p.Ile409Phe	p.Ile409Phe	409	NA	c.1225A>T	missense_variant				3	251206	1.19424e-05	0	0	0	16254	0	0	0	34558	0	0	0	10074	0	0	0	18392	0	0	0	21646	0	0	3	113544	0	0	0	6122	0
13	47409160	rs752143487	A	T	gnomAD Exomes,gnomAD Genomes	PASS	PASS	ENST00000378688.4	p.Leu410Ile	p.Leu410Ile	410	NA	c.1228T>A	missense_variant				5	282576	1.76944e-05	0	0	0	24964	0	0	0	35402	0	0	0	10360	0	0	0	19954	0	0	4	25118	0	0	1	128952	0	0	0	7210	0
13	47409156	rs1469838383	A	C	gnomAD Exomes	PASS	NA	ENST00000378688.4	p.Val411Gly	p.Val411Gly	411	NA	c.1232T>G	missense_variant				1	251182	3.98118e-06	0	0	1	16252	0	0	0	34554	0	0	0	10070	0	0	0	18394	0	0	0	21644	0	0	0	113528	0	0	0	6124	0
13	47409144	rs763140129	G	A	gnomAD Exomes	PASS	NA	ENST00000378688.4	p.Pro415Leu	p.Pro415Leu	415	NA	c.1244C>T	missense_variant				1	251226	3.98048e-06	0	0	0	16254	0	0	0	34556	0	0	0	10072	0	0	0	18394	0	0	0	21644	0	0	1	113564	0	0	0	6128	0
13	47409137	rs769988053	C	G	gnomAD Exomes	PASS	NA	ENST00000378688.4	p.Leu417Phe	p.Leu417Phe	417	NA	c.1251G>C	missense_variant				1	251258	3.97997e-06	0	0	0	16254	0	0	1	34564	0	0	0	10074	0	0	0	18394	0	0	0	21648	0	0	0	113578	0	0	0	6130	0
13	47409132	rs759732977	T	C	gnomAD Exomes	PASS	NA	ENST00000378688.4	p.Tyr419Cys	p.Tyr419Cys	419	NA	c.1256A>G	missense_variant				5	251280	1.98981e-05	0	0	0	16254	0	0	0	34560	0	0	0	10076	0	0	0	18392	0	0	0	21646	0	0	4	113610	0	0	1	6128	0
13	47409126	rs1058576	G	T	gnomAD Exomes	PASS	NA	ENST00000378688.4	p.Ser421Tyr	p.Ser421Tyr	421	NA	c.1262C>A	missense_variant				1	251278	3.97966e-06	0	0	0	16254	0	0	1	34570	0	0	0	10074	0	0	0	18392	0	0	0	21648	0	0	0	113594	0	0	0	6130	0
13	47409118	rs771799117	G	A	gnomAD Exomes	PASS	NA	ENST00000378688.4	p.Leu424Phe	p.Leu424Phe	424	NA	c.1270C>T	missense_variant				1	251264	3.97988e-06	0	0	0	16254	0	0	0	34568	0	0	0	10076	0	0	0	18392	0	0	0	21646	0	0	0	113586	0	0	0	6126	0
13	47409113	rs1374006392	T	G	gnomAD Exomes,gnomAD Genomes	PASS	PASS	ENST00000378688.4	p.Gln425His	p.Gln425His	425	NA	c.1275A>C	missense_variant				2	282688	7.07494e-06	0	0	0	24968	0	0	0	35418	0	0	0	10364	0	0	2	19952	0	0	0	25124	0	0	0	129032	0	0	0	7214	0
13	47409112	rs1330143343	T	C	gnomAD Exomes	PASS	NA	ENST00000378688.4	p.Met426Val	p.Met426Val	426	NA	c.1276A>G	missense_variant				1	251286	3.97953e-06	0	0	0	16254	0	0	0	34574	0	0	0	10076	0	0	0	18392	0	0	0	21648	0	0	0	113600	0	0	0	6126	0
13	47409097	rs1170479111	T	G	gnomAD Exomes	PASS	NA	ENST00000378688.4	p.Asn431His	p.Asn431His	431	NA	c.1291A>C	missense_variant				1	251306	3.97921e-06	0	0	0	16252	0	0	1	34564	0	0	0	10076	0	0	0	18392	0	0	0	21648	0	0	0	113624	0	0	0	6136	0
13	47409089	rs1464800403	C	A	gnomAD Exomes	PASS	NA	ENST00000378688.4	p.Lys433Asn	p.Lys433Asn	433	NA	c.1299G>T	missense_variant				1	251260	3.97994e-06	0	0	0	16252	0	0	0	34560	0	0	0	10072	0	0	0	18388	0	0	0	21648	0	0	0	113594	0	0	0	6132	0
13	47409087	rs778840840	T	C	gnomAD Exomes	PASS	NA	ENST00000378688.4	p.Gln434Arg	p.Gln434Arg	434	NA	c.1301A>G	missense_variant				1	251284	3.97956e-06	0	0	0	16252	0	0	0	34560	0	0	0	10074	0	0	0	18390	0	0	0	21648	0	0	1	113614	0	0	0	6132	0
13	47409081	rs145449685	G	C	gnomAD Exomes	PASS	NA	ENST00000378688.4	p.Ala436Gly	p.Ala436Gly	436	NA	c.1307C>G	missense_variant				2	251250	7.9602e-06	0	0	0	16252	0	0	0	34558	0	0	0	10072	0	0	0	18388	0	0	0	21648	0	0	2	113590	0	0	0	6128	0
13	47409081	rs145449685	G	T	gnomAD Exomes	PASS	NA	ENST00000378688.4	p.Ala436Asp	p.Ala436Asp	436	NA	c.1307C>A	missense_variant				1	251250	3.9801e-06	0	0	0	16252	0	0	0	34558	0	0	0	10072	0	0	0	18388	0	0	0	21648	0	0	1	113590	0	0	0	6128	0
13	47409078	rs1456019953	T	C	gnomAD Exomes	PASS	NA	ENST00000378688.4	p.Lys437Arg	p.Lys437Arg	437	NA	c.1310A>G	missense_variant				2	251272	7.9595e-06	0	0	0	16252	0	0	2	34564	0	0	0	10074	0	0	0	18388	0	0	0	21646	0	0	0	113604	0	0	0	6130	0
13	47409061	rs779600920	A	C	gnomAD Exomes	PASS	NA	ENST00000378688.4	p.Cys443Gly	p.Cys443Gly	443	NA	c.1327T>G	missense_variant				1	251228	3.98045e-06	0	0	0	16254	0	0	0	34562	0	0	0	10072	0	0	0	18388	0	0	0	21648	0	0	1	113566	0	0	0	6124	0
13	47409054	rs1198961924	A	G	gnomAD Exomes	PASS	NA	ENST00000378688.4	p.Met445Thr	p.Met445Thr	445	NA	c.1334T>C	missense_variant				2	251182	7.96235e-06	0	0	0	16254	0	0	0	34556	0	0	0	10070	0	0	0	18390	0	0	0	21648	0	0	2	113526	0	0	0	6126	0
13	47409051	rs755632356	A	G	gnomAD Exomes	PASS	NA	ENST00000378688.4	p.Val446Ala	p.Val446Ala	446	NA	c.1337T>C	missense_variant				1	251146	3.98175e-06	0	0	0	16254	0	0	0	34546	0	0	0	10070	0	0	0	18388	0	0	0	21648	0	0	1	113510	0	0	0	6124	0
13	47409049	rs201018904	C	T	gnomAD Exomes,gnomAD Genomes	PASS	PASS	ENST00000378688.4	p.Ala447Thr	p.Ala447Thr	447	NA	c.1339G>A	missense_variant				24	282524	8.49485e-05	0	0	0	24970	0	0	1	35394	0	0	7	10360	0	0	0	19948	0	0	0	25112	0	0	14	128918	0	0	2	7210	0
13	47409048	rs6308	G	A	gnomAD Exomes,gnomAD Genomes	PASS	PASS	ENST00000378688.4	p.Ala447Val	p.Ala447Val	447	NA	c.1340C>T	missense_variant	Likely benign	778992		420	282532	0.00148656	0	0	11	24968	0	0	32	35398	0	0	1	10360	0	0	0	19950	0	0	17	25112	0	0	340	128924	0	0	12	7210	0
13	47409040	rs757585313	T	C	gnomAD Exomes	PASS	NA	ENST00000378688.4	p.Lys450Glu	p.Lys450Glu	450	NA	c.1348A>G	missense_variant				1	251124	3.9821e-06	0	0	0	16252	0	0	0	34552	0	0	0	10066	0	0	1	18388	0	0	0	21630	0	0	0	113508	0	0	0	6120	0
13	47409034	rs6314	G	A	gnomAD Exomes,gnomAD Genomes	PASS	PASS	ENST00000378688.4	p.His452Tyr	p.His452Tyr	452	NA	c.1354C>T	missense_variant				22442	282428	0.079461	1032	0	3221	24956	195	0	1903	35386	57	0	1345	10360	91	0	22	19942	0	0	1186	25098	35	0	11341	128880	493	0	550	7202	22
13	47409033	rs768425509	T	A	gnomAD Exomes	PASS	NA	ENST00000378688.4	p.His452Leu	p.His452Leu	452	NA	c.1355A>T	missense_variant				1	251112	3.98229e-06	0	0	0	16252	0	0	0	34540	0	0	0	10072	0	0	0	18390	0	0	0	21634	0	0	1	113498	0	0	0	6118	0
13	47409031	rs753241217	A	T	gnomAD Exomes	PASS	NA	ENST00000378688.4	p.Ser453Thr	p.Ser453Thr	453	NA	c.1357T>A	missense_variant				1	251082	3.98276e-06	0	0	0	16250	0	0	0	34544	0	0	0	10070	0	0	0	18388	0	0	0	21634	0	0	0	113470	0	0	0	6118	0
13	47409030	rs557086481	G	C	gnomAD Exomes	PASS	NA	ENST00000378688.4	p.Ser453Cys	p.Ser453Cys	453	NA	c.1358C>G	missense_variant				4	251064	1.59322e-05	0	0	0	16252	0	0	0	34544	0	0	0	10068	0	0	0	18388	0	0	0	21630	0	0	3	113458	0	0	0	6118	0
13	47409028	rs541770641	C	G	gnomAD Exomes	PASS	NA	ENST00000378688.4	p.Glu454Gln	p.Glu454Gln	454	NA	c.1360G>C	missense_variant				2	251068	7.96597e-06	0	0	2	16252	0	0	0	34542	0	0	0	10068	0	0	0	18390	0	0	0	21626	0	0	0	113464	0	0	0	6120	0
13	47409022	rs1010455882	C	A	gnomAD Exomes	PASS	NA	ENST00000378688.4	p.Ala456Ser	p.Ala456Ser	456	NA	c.1366G>T	missense_variant				1	251006	3.98397e-06	0	0	0	16252	0	0	1	34528	0	0	0	10060	0	0	0	18390	0	0	0	21626	0	0	0	113432	0	0	0	6114	0
13	47409021	rs1378958837	G	A	gnomAD Exomes	PASS	NA	ENST00000378688.4	p.Ala456Val	p.Ala456Val	456	NA	c.1367C>T	missense_variant				1	250978	3.98441e-06	0	0	0	16252	0	0	0	34520	0	0	0	10064	0	0	0	18390	0	0	0	21620	0	0	1	113414	0	0	0	6114	0
13	47409009	rs766569786	T	C	gnomAD Exomes	PASS	NA	ENST00000378688.4	p.Asn460Ser	p.Asn460Ser	460	NA	c.1379A>G	missense_variant				1	250904	3.98559e-06	0	0	0	16252	0	0	0	34512	0	0	0	10056	0	0	0	18386	0	0	0	21610	0	0	1	113374	0	0	0	6110	0
13	47409004	rs774063354	C	T	gnomAD Exomes	PASS	NA	ENST00000378688.4	p.Asp462Asn	p.Asp462Asn	462	NA	c.1384G>A	missense_variant				7	250738	2.79176e-05	0	0	0	16246	0	0	0	34502	0	0	0	10036	0	0	0	18386	0	0	0	21588	0	0	0	113282	0	0	0	6106	0
13	47409001	rs749275325	C	T	gnomAD Exomes	PASS	NA	ENST00000378688.4	p.Gly463Arg	p.Gly463Arg	463	NA	c.1387G>A	missense_variant				2	250550	7.98244e-06	0	0	0	16244	0	0	0	34482	0	0	0	10032	0	0	0	18386	0	0	0	21550	0	0	1	113198	0	0	0	6110	0
13	47408987	rs769223465	C	A	gnomAD Exomes	PASS	NA	ENST00000378688.4	p.Lys467Asn	p.Lys467Asn	467	NA	c.1401G>T	missense_variant				1	249906	4.0015e-06	0	0	0	16236	0	0	0	34428	0	0	0	9954	0	0	1	18378	0	0	0	21478	0	0	0	112912	0	0	0	6080	0
13	47408986	rs889852055	C	A	gnomAD Exomes,gnomAD Genomes	PASS	PASS	ENST00000378688.4	p.Val468Leu	p.Val468Leu	468	NA	c.1402G>T	missense_variant				2	281264	7.11076e-06	0	0	0	24946	0	0	0	35288	0	0	0	10242	0	0	0	19938	0	0	0	24952	0	0	2	128270	0	0	0	7172	0
[truncated: 5 more columns]

## Sheet: HTR2B
Chromosome	Position	rsIDs	Reference	Alternate	Source	Filters - exomes	Filters - genomes	Transcript	HGVS Consequence	Protein Consequence	AA Number from gnomAD	Common_numbering_missense	Transcript Consequence	VEP Annotation	ClinVar Clinical Significance	ClinVar Variation ID	Flags	Allele Count	Allele Number	Allele Frequency	Homozygote Count	Hemizygote Count	Allele Count African/African American	Allele Number African/African American	Homozygote Count African/African American	Hemizygote Count African/African American	Allele Count Latino/Admixed American	Allele Number Latino/Admixed American	Homozygote Count Latino/Admixed American	Hemizygote Count Latino/Admixed American	Allele Count Ashkenazi Jewish	Allele Number Ashkenazi Jewish	Homozygote Count Ashkenazi Jewish	Hemizygote Count Ashkenazi Jewish	Allele Count East Asian	Allele Number East Asian	Homozygote Count East Asian	Hemizygote Count East Asian	Allele Count European (Finnish)	Allele Number European (Finnish)	Homozygote Count European (Finnish)	Hemizygote Count European (Finnish)	Allele Count European (non-Finnish)	Allele Number European (non-Finnish)	Homozygote Count European (non-Finnish)	Hemizygote Count European (non-Finnish)	Allele Count Other	Allele Number Other	Homozygote Count Other
2	231988477	rs1162995939	A	G	gnomAD Exomes	PASS	NA	ENST00000258400.3	p.Met1?	p.Met1?	not msv	not msv	c.2T>C	start_lost				1	250322	3.99485e-06	0	0	0	15974	0	0	0	34586	0	0	0	10054	0	0	0	18376	0	0	0	21638	0	0	1	112986	0	0	0	6096	0
2	231988476	rs746501027	C	G	gnomAD Exomes	PASS	NA	ENST00000258400.3	p.Met1?	p.Met1?	not msv	not msv	c.3G>C	start_lost				1	250338	3.9946e-06	0	0	0	15998	0	0	0	34586	0	0	0	10052	0	0	1	18374	0	0	0	21638	0	0	0	112980	0	0	0	6098	0
2	231988468	rs145364798	G	A	gnomAD Exomes	PASS	NA	ENST00000258400.3	p.Ser4Phe	p.Ser4Phe	4	NA	c.11C>T	missense_variant				2	250586	7.98129e-06	0	0	0	16124	0	0	0	34584	0	0	0	10058	0	0	0	18374	0	0	0	21642	0	0	2	113086	0	0	0	6106	0
2	231988465	rs151324210	T	G	gnomAD Exomes,gnomAD Genomes	PASS	PASS	ENST00000258400.3	p.Tyr5Ser	p.Tyr5Ser	5	NA	c.14A>C	missense_variant				41	281974	0.000145403	0	0	41	24860	0	0	0	35400	0	0	0	10346	0	0	0	19926	0	0	0	25118	0	0	0	128524	0	0	0	7192	0
2	231988461	rs531522515	T	A	gnomAD Exomes	PASS	NA	ENST00000258400.3	p.Arg6Ser	p.Arg6Ser	6	NA	c.18A>T	missense_variant				1	250750	3.98804e-06	0	0	0	16180	0	0	1	34586	0	0	0	10058	0	0	0	18376	0	0	0	21644	0	0	0	113188	0	0	0	6106	0
2	231988460	rs189218498	C	T	gnomAD Exomes	PASS	NA	ENST00000258400.3	p.Val7Met	p.Val7Met	7	NA	c.19G>A	missense_variant				3	250762	1.19635e-05	0	0	0	16186	0	0	0	34586	0	0	0	10058	0	0	0	18382	0	0	0	21644	0	0	3	113188	0	0	0	6106	0
2	231988436	rs571209473	G	T	gnomAD Exomes	PASS	NA	ENST00000258400.3	p.Pro15Thr	p.Pro15Thr	15	NA	c.43C>A	missense_variant				1	251002	3.98403e-06	0	0	0	16252	0	0	1	34590	0	0	0	10068	0	0	0	18386	0	0	0	21646	0	0	0	113328	0	0	0	6122	0
2	231988435	rs377111984	G	A	gnomAD Exomes,gnomAD Genomes	PASS	PASS	ENST00000258400.3	p.Pro15Leu	p.Pro15Leu	15	NA	c.44C>T	missense_variant				5	282416	1.77044e-05	0	0	0	24968	0	0	0	35434	0	0	0	10362	0	0	0	19946	0	0	0	25114	0	0	5	128770	0	0	0	7210	0
2	231988433	rs184764588	C	G	gnomAD Exomes,gnomAD Genomes	PASS	PASS	ENST00000258400.3	p.Glu16Gln	p.Glu16Gln	16	NA	c.46G>C	missense_variant				6	282454	2.12424e-05	0	0	0	24968	0	0	0	35438	0	0	0	10362	0	0	5	19944	0	0	0	25120	0	0	0	128798	0	0	1	7214	0
2	231988428	rs1294852919	G	T	gnomAD Exomes	PASS	NA	ENST00000258400.3	p.His17Gln	p.His17Gln	17	NA	c.51C>A	missense_variant				1	251062	3.98308e-06	0	0	0	16254	0	0	0	34590	0	0	0	10068	0	0	0	18388	0	0	0	21648	0	0	0	113376	0	0	0	6124	0
2	231988415	rs750455684	T	C	gnomAD Exomes	PASS	NA	ENST00000258400.3	p.Thr22Ala	p.Thr22Ala	22	NA	c.64A>G	missense_variant				2	251142	7.96362e-06	0	0	0	16254	0	0	0	34590	0	0	0	10076	0	0	2	18386	0	0	0	21644	0	0	0	113456	0	0	0	6122	0
2	231988414	rs1440481569	G	C	gnomAD Exomes	PASS	NA	ENST00000258400.3	p.Thr22Ser	p.Thr22Ser	22	NA	c.65C>G	missense_variant				1	251150	3.98168e-06	0	0	0	16256	0	0	1	34590	0	0	0	10076	0	0	0	18382	0	0	0	21644	0	0	0	113464	0	0	0	6124	0
2	231988412	rs767792018	A	G	gnomAD Exomes	PASS	NA	ENST00000258400.3	p.Phe23Leu	p.Phe23Leu	23	NA	c.67T>C	missense_variant				1	251172	3.98134e-06	0	0	1	16256	0	0	0	34590	0	0	0	10076	0	0	0	18386	0	0	0	21646	0	0	0	113482	0	0	0	6124	0
2	231988406	rs761955519	G	C	gnomAD Exomes	PASS	NA	ENST00000258400.3	p.His25Asp	p.His25Asp	25	NA	c.73C>G	missense_variant				1	251174	3.9813e-06	0	0	0	16256	0	0	1	34588	0	0	0	10072	0	0	0	18386	0	0	0	21642	0	0	0	113494	0	0	0	6122	0
2	231988404	rs752517264	G	C	gnomAD Exomes	PASS	NA	ENST00000258400.3	p.His25Gln	p.His25Gln	25	NA	c.75C>G	missense_variant				1	251166	3.98143e-06	0	0	0	16256	0	0	1	34588	0	0	0	10072	0	0	0	18386	0	0	0	21642	0	0	0	113486	0	0	0	6122	0
2	231988403	rs764960723	C	T	gnomAD Exomes	PASS	NA	ENST00000258400.3	p.Val26Ile	p.Val26Ile	26	NA	c.76G>A	missense_variant				4	251184	1.59246e-05	0	0	0	16256	0	0	1	34588	0	0	0	10072	0	0	0	18384	0	0	0	21644	0	0	2	113504	0	0	0	6124	0
2	231988403	rs764960723	C	G	gnomAD Exomes	PASS	NA	ENST00000258400.3	p.Val26Leu	p.Val26Leu	26	NA	c.76G>C	missense_variant				1	251184	3.98115e-06	0	0	0	16256	0	0	1	34588	0	0	0	10072	0	0	0	18384	0	0	0	21644	0	0	0	113504	0	0	0	6124	0
2	231988400	rs1261970494	T	G	gnomAD Exomes	PASS	NA	ENST00000258400.3	p.Ile27Leu	p.Ile27Leu	27	NA	c.79A>C	missense_variant				2	251230	7.96083e-06	0	0	0	16256	0	0	1	34590	0	0	0	10076	0	0	0	18384	0	0	0	21644	0	0	0	113544	0	0	0	6124	0
2	231988399	rs776666091	A	T	gnomAD Exomes	PASS	NA	ENST00000258400.3	p.Ile27Asn	p.Ile27Asn	27	NA	c.80T>A	missense_variant				1	251226	3.98048e-06	0	0	0	16256	0	0	0	34590	0	0	0	10076	0	0	0	18384	0	0	0	21646	0	0	1	113538	0	0	0	6124	0
2	231988390	rs1307017529	T	G	gnomAD Genomes	NA	PASS	ENST00000258400.3	p.Asn30Thr	p.Asn30Thr	30	NA	c.89A>C	missense_variant				1	31398	3.18492e-05	0	0	0	8714	0	0	0	848	0	0	0	290	0	0	0	1560	0	0	0	3476	0	0	0	15424	0	0	1	1086	0
2	231988388	rs61731727	A	G	gnomAD Exomes,gnomAD Genomes	PASS	PASS	ENST00000258400.3	p.Trp31Arg	p.Trp31Arg	31	NA	c.91T>C	missense_variant	Benign	791236		1599	282664	0.00565689	51	0	1450	24962	49	0	111	35438	0	0	0	10364	0	0	0	19942	0	0	0	25122	0	0	16	129012	0	0	21	7212	2
2	231988374	rs772533852	C	G	gnomAD Exomes	PASS	NA	ENST00000258400.3	p.Gln35His	p.Gln35His	35	NA	c.105G>C	missense_variant				27	251280	0.00010745	0	0	0	16256	0	0	0	34590	0	0	0	10074	0	0	1	18384	0	0	0	21644	0	0	0	113588	0	0	1	6132	0
2	231988373	rs771884174	T	A	gnomAD Exomes	PASS	NA	ENST00000258400.3	p.Thr36Ser	p.Thr36Ser	36	NA	c.106A>T	missense_variant				27	251294	0.000107444	0	0	0	16256	0	0	0	34590	0	0	0	10076	0	0	1	18384	0	0	0	21644	0	0	0	113600	0	0	1	6132	0
2	231988370	rs980788559	C	G	gnomAD Exomes	PASS	NA	ENST00000258400.3	p.Glu37Gln	p.Glu37Gln	37	NA	c.109G>C	missense_variant				1	251290	3.97947e-06	0	0	0	16256	0	0	0	34590	0	0	0	10074	0	0	0	18386	0	0	0	21644	0	0	1	113596	0	0	0	6132	0
2	231988364	rs774127044	T	C	gnomAD Exomes	PASS	NA	ENST00000258400.3	p.Ile39Val	p.Ile39Val	39	NA	c.115A>G	missense_variant				1	251310	3.97915e-06	0	0	0	16256	0	0	0	34590	0	0	0	10074	0	0	0	18384	0	0	0	21646	0	0	1	113616	0	0	0	6132	0
2	231988358	rs1041991979	C	T	gnomAD Exomes	PASS	NA	ENST00000258400.3	p.Glu41Lys	p.Glu41Lys	41	NA	c.121G>A	missense_variant				1	251306	3.97921e-06	0	0	0	16256	0	0	0	34592	0	0	0	10074	0	0	0	18384	0	0	0	21644	0	0	1	113614	0	0	0	6132	0
2	231988353	rs147703298	T	G	gnomAD Exomes,gnomAD Genomes	PASS	PASS	ENST00000258400.3	p.Glu42Asp	p.Glu42Asp	42	NA	c.126A>C	missense_variant				8	282734	2.82951e-05	0	0	8	24970	0	0	0	35438	0	0	0	10364	0	0	0	19944	0	0	0	25122	0	0	0	129064	0	0	0	7220	0
2	231988352	rs75246355	T	C	gnomAD Exomes,gnomAD Genomes	PASS	PASS	ENST00000258400.3	p.Met43Val	p.Met43Val	43	NA	c.127A>G	missense_variant				25	282726	8.84248e-05	0	0	25	24968	0	0	0	35434	0	0	0	10366	0	0	0	19942	0	0	0	25120	0	0	0	129064	0	0	0	7220	0
2	231988351	rs1401783404	A	G	gnomAD Genomes	NA	PASS	ENST00000258400.3	p.Met43Thr	p.Met43Thr	43	NA	c.128T>C	missense_variant				1	31392	3.18552e-05	0	0	0	8704	0	0	0	848	0	0	0	290	0	0	0	1560	0	0	0	3474	0	0	1	15428	0	0	0	1088	0
2	231988346	rs78484969	G	C	gnomAD Exomes,gnomAD Genomes	PASS	PASS	ENST00000258400.3	p.Gln45Glu	p.Gln45Glu	45	NA	c.133C>G	missense_variant				6	282714	2.12229e-05	0	0	0	24968	0	0	0	35436	0	0	0	10366	0	0	0	19944	0	0	3	25114	0	0	3	129054	0	0	0	7220	0
2	231988339	rs781205348	A	G	gnomAD Exomes,gnomAD Genomes	PASS	PASS	ENST00000258400.3	p.Val47Ala	p.Val47Ala	47	NA	c.140T>C	missense_variant				10	282736	3.53687e-05	0	0	9	24966	0	0	1	35436	0	0	0	10368	0	0	0	19948	0	0	0	25122	0	0	0	129064	0	0	0	7220	0
2	231988336	rs1303898558	T	C	gnomAD Exomes	PASS	NA	ENST00000258400.3	p.Glu48Gly	p.Glu48Gly	48	NA	c.143A>G	missense_variant				1	251348	3.97855e-06	0	0	0	16256	0	0	0	34590	0	0	0	10078	0	0	1	18388	0	0	0	21646	0	0	0	113646	0	0	0	6132	0
2	231988335	rs757489636	C	G	gnomAD Exomes	PASS	NA	ENST00000258400.3	p.Glu48Asp	p.Glu48Asp	48	NA	c.144G>C	missense_variant				1	251352	3.97848e-06	0	0	0	16256	0	0	0	34590	0	0	0	10078	0	0	0	18388	0	0	0	21644	0	0	0	113652	0	0	0	6132	0
2	231988334	rs751825504	C	T	gnomAD Exomes,gnomAD Genomes	PASS	PASS	ENST00000258400.3	p.Glu49Lys	p.Glu49Lys	49	NA	c.145G>A	missense_variant				6	282748	2.12203e-05	0	0	6	24966	0	0	0	35438	0	0	0	10368	0	0	0	19948	0	0	0	25122	0	0	0	129074	0	0	0	7220	0
2	231988327	rs61731726	C	T	gnomAD Exomes,gnomAD Genomes	PASS	PASS	ENST00000258400.3	p.Gly51Glu	p.Gly51Glu	51	NA	c.152G>A	missense_variant	Benign	779324		2128	282728	0.00752667	83	0	1954	24958	82	0	126	35438	1	0	0	10368	0	0	1	19948	0	0	0	25116	0	0	18	129068	0	0	24	7220	0
2	231988327	rs61731726	C	A	gnomAD Genomes	NA	PASS	ENST00000258400.3	p.Gly51Val	p.Gly51Val	51	NA	c.152G>T	missense_variant				1	31390	3.18573e-05	0	0	1	8702	0	0	0	848	0	0	0	290	0	0	0	1560	0	0	0	3474	0	0	0	15428	0	0	0	1088	0
2	231988324	rs1440770308	T	G	gnomAD Exomes,gnomAD Genomes	PASS	PASS	ENST00000258400.3	p.Asn52Thr	p.Asn52Thr	52	NA	c.155A>C	missense_variant				5	282758	1.7683e-05	0	0	0	24966	0	0	5	35438	0	0	0	10366	0	0	0	19946	0	0	0	25122	0	0	0	129088	0	0	0	7220	0
2	231988322	rs754864534	T	C	gnomAD Exomes	PASS	NA	ENST00000258400.3	p.Lys53Glu	p.Lys53Glu	53	1x32	c.157A>G	missense_variant				2	251356	7.95684e-06	0	0	0	16254	0	0	0	34590	0	0	0	10076	0	0	0	18388	0	0	1	21646	0	0	1	113658	0	0	0	6132	0
2	231988319	rs146265859	G	C	gnomAD Exomes,gnomAD Genomes	PASS	PASS	ENST00000258400.3	p.Leu54Val	p.Leu54Val	54	1x33	c.160C>G	missense_variant				15	282768	5.3047e-05	0	0	13	24970	0	0	1	35438	0	0	0	10366	0	0	0	19946	0	0	0	25118	0	0	0	129098	0	0	0	7220	0
2	231988318	rs766346933	A	C	gnomAD Exomes	PASS	NA	ENST00000258400.3	p.Leu54Arg	p.Leu54Arg	54	1x33	c.161T>G	missense_variant				1	251364	3.97829e-06	0	0	0	16256	0	0	1	34590	0	0	0	10076	0	0	0	18382	0	0	0	21646	0	0	0	113670	0	0	0	6132	0
2	231988315	rs1249244585	T	G	gnomAD Exomes	PASS	NA	ENST00000258400.3	p.His55Pro	p.His55Pro	55	1x34	c.164A>C	missense_variant				1	251370	3.9782e-06	0	0	0	16254	0	0	0	34590	0	0	0	10076	0	0	1	18386	0	0	0	21644	0	0	0	113676	0	0	0	6132	0
2	231988313	rs760491815	A	G	gnomAD Exomes	PASS	NA	ENST00000258400.3	p.Trp56Arg	p.Trp56Arg	56	1x35	c.166T>C	missense_variant				4	251364	1.59132e-05	0	0	0	16254	0	0	0	34590	0	0	0	10076	0	0	0	18388	0	0	0	21646	0	0	4	113666	0	0	0	6132	0
2	231988309	rs1189178543	G	C	gnomAD Genomes	NA	PASS	ENST00000258400.3	p.Ala57Gly	p.Ala57Gly	57	1x36	c.170C>G	missense_variant				1	31404	3.18431e-05	0	0	1	8714	0	0	0	848	0	0	0	290	0	0	0	1560	0	0	0	3476	0	0	0	15428	0	0	0	1088	0
2	231988303	rs772802837	A	C	gnomAD Exomes	PASS	NA	ENST00000258400.3	p.Leu59Arg	p.Leu59Arg	59	1x38	c.176T>G	missense_variant				1	251378	3.97807e-06	0	0	0	16256	0	0	0	34590	0	0	0	10078	0	0	0	18386	0	0	0	21644	0	0	1	113680	0	0	0	6132	0
2	231988294	rs1209878971	A	G	gnomAD Exomes	PASS	NA	ENST00000258400.3	p.Leu62Pro	p.Leu62Pro	62	1x41	c.185T>C	missense_variant				1	251376	3.9781e-06	0	0	0	16256	0	0	0	34588	0	0	0	10076	0	0	0	18386	0	0	0	21646	0	0	0	113680	0	0	1	6132	0
2	231988292	rs1354217184	T	C	gnomAD Exomes	PASS	NA	ENST00000258400.3	p.Met63Val	p.Met63Val	63	1x411	c.187A>G	missense_variant				2	251376	7.95621e-06	0	0	0	16256	0	0	0	34592	0	0	0	10078	0	0	0	18386	0	0	0	21642	0	0	2	113680	0	0	0	6130	0
2	231988291	rs367721949	A	C	gnomAD Exomes,gnomAD Genomes	PASS	PASS	ENST00000258400.3	p.Met63Arg	p.Met63Arg	63	1x411	c.188T>G	missense_variant				33	282788	0.000116695	0	0	0	24970	0	0	0	35440	0	0	0	10368	0	0	33	19946	0	0	0	25122	0	0	0	129112	0	0	0	7218	0
2	231988281	rs904434197	T	C	gnomAD Exomes	PASS	NA	ENST00000258400.3	p.Ile66Met	p.Ile66Met	66	1x44	c.198A>G	missense_variant				4	251360	1.59134e-05	0	0	0	16256	0	0	1	34590	0	0	0	10076	0	0	0	18384	0	0	0	21646	0	0	3	113662	0	0	0	6134	0
2	231988276	rs1313550536	G	A	gnomAD Exomes	PASS	NA	ENST00000258400.3	p.Thr68Ile	p.Thr68Ile	68	1x46	c.203C>T	missense_variant				1	251376	3.9781e-06	0	0	0	16256	0	0	0	34590	0	0	0	10078	0	0	0	18384	0	0	0	21646	0	0	1	113676	0	0	0	6134	0
2	231988274	rs1397921791	T	C	gnomAD Exomes	PASS	NA	ENST00000258400.3	p.Ile69Val	p.Ile69Val	69	1x47	c.205A>G	missense_variant				1	251378	3.97807e-06	0	0	1	16256	0	0	0	34590	0	0	0	10078	0	0	0	18384	0	0	0	21646	0	0	0	113678	0	0	0	6134	0
2	231988273	rs774215062	A	G	gnomAD Exomes,gnomAD Genomes	PASS	PASS	ENST00000258400.3	p.Ile69Thr	p.Ile69Thr	69	1x47	c.206T>C	missense_variant				3	282792	1.06085e-05	0	0	0	24968	0	0	0	35438	0	0	0	10366	0	0	1	19946	0	0	1	25124	0	0	0	129116	0	0	0	7222	0
2	231988272	rs1312847374	A	C	gnomAD Exomes	PASS	NA	ENST00000258400.3	p.Ile69Met	p.Ile69Met	69	1x47	c.207T>G	missense_variant				1	251388	3.97791e-06	0	0	0	16256	0	0	0	34592	0	0	0	10076	0	0	0	18384	0	0	0	21646	0	0	1	113688	0	0	0	6134	0
2	231988271	rs1420667300	C	A	gnomAD Exomes	PASS	NA	ENST00000258400.3	p.Gly70Cys	p.Gly70Cys	70	1x48	c.208G>T	missense_variant				1	251368	3.97823e-06	0	0	0	16256	0	0	0	34592	0	0	0	10076	0	0	0	18384	0	0	0	21640	0	0	1	113672	0	0	0	6134	0
2	231988255	rs768409174	A	G	gnomAD Exomes	PASS	NA	ENST00000258400.3	p.Val75Ala	p.Val75Ala	75	1x53	c.224T>C	missense_variant				5	251384	1.98899e-05	0	0	0	16256	0	0	5	34592	0	0	0	10078	0	0	0	18388	0	0	0	21646	0	0	0	113676	0	0	0	6134	0
2	231988243	rs749676813	A	T	gnomAD Exomes	PASS	NA	ENST00000258400.3	p.Val79Asp	p.Val79Asp	79	1x57	c.236T>A	missense_variant				1	251386	3.97795e-06	0	0	0	16256	0	0	0	34592	0	0	0	10078	0	0	0	18388	0	0	0	21646	0	0	0	113678	0	0	0	6134	0
2	231988241	rs1216636033	A	G	gnomAD Genomes	NA	PASS	ENST00000258400.3	p.Ser80Pro	p.Ser80Pro	80	1x58	c.238T>C	missense_variant				1	31402	3.18451e-05	0	0	1	8714	0	0	0	848	0	0	0	290	0	0	0	1560	0	0	0	3476	0	0	0	15428	0	0	0	1086	0
2	231988237	rs770362891	A	G	gnomAD Exomes	PASS	NA	ENST00000258400.3	p.Leu81Pro	p.Leu81Pro	81	1x59	c.242T>C	missense_variant				5	251372	1.98908e-05	0	0	0	16256	0	0	0	34592	0	0	0	10080	0	0	0	18384	0	0	0	21648	0	0	0	113666	0	0	0	6134	0
2	231988235	rs983430825	C	T	gnomAD Genomes	NA	PASS	ENST00000258400.3	p.Glu82Lys	p.Glu82Lys	82	1x60	c.244G>A	missense_variant				1	31398	3.18492e-05	0	0	0	8714	0	0	0	848	0	0	0	290	0	0	0	1560	0	0	0	3474	0	0	1	15424	0	0	0	1088	0
2	231988232	rs1187167769	T	C	gnomAD Exomes	PASS	NA	ENST00000258400.3	p.Lys83Glu	p.Lys83Glu	83	12x48	c.247A>G	missense_variant				1	251390	3.97788e-06	0	0	0	16256	0	0	0	34592	0	0	0	10080	0	0	0	18388	0	0	0	21648	0	0	0	113678	0	0	0	6134	0
2	231988221	rs781646655	C	A	gnomAD Exomes	PASS	NA	ENST00000258400.3	p.Gln86His	p.Gln86His	86	12x51	c.258G>T	missense_variant				1	251354	3.97845e-06	0	0	0	16256	0	0	1	34590	0	0	0	10080	0	0	0	18386	0	0	0	21648	0	0	0	113648	0	0	0	6132	0
2	231988219	rs1350214527	T	C	gnomAD Exomes	PASS	NA	ENST00000258400.3	p.Tyr87Cys	p.Tyr87Cys	87	2x37	c.260A>G	missense_variant				1	251354	3.97845e-06	0	0	0	16256	0	0	1	34590	0	0	0	10080	0	0	0	18388	0	0	0	21644	0	0	0	113652	0	0	0	6130	0
2	231988208	rs777987878	A	G	gnomAD Exomes	PASS	NA	ENST00000258400.3	p.Tyr91His	p.Tyr91His	91	2x41	c.271T>C	missense_variant				1	251358	3.97839e-06	0	0	0	16256	0	0	0	34590	0	0	0	10078	0	0	0	18386	0	0	0	21646	0	0	0	113662	0	0	0	6128	0
2	231988205	rs758487048	A	C	gnomAD Exomes	PASS	NA	ENST00000258400.3	p.Phe92Val	p.Phe92Val	92	2x42	c.274T>G	missense_variant				1	251364	3.97829e-06	0	0	0	16256	0	0	0	34590	0	0	0	10080	0	0	0	18386	0	0	0	21646	0	0	1	113664	0	0	0	6130	0
2	231988201	rs375657671	A	G	gnomAD Exomes	PASS	NA	ENST00000258400.3	p.Leu93Pro	p.Leu93Pro	93	2x43	c.278T>C	missense_variant				1	251352	3.97848e-06	0	0	1	16256	0	0	0	34590	0	0	0	10080	0	0	0	18384	0	0	0	21646	0	0	0	113654	0	0	0	6130	0
2	231988198	rs766042968	A	G	gnomAD Exomes	PASS	NA	ENST00000258400.3	p.Met94Thr	p.Met94Thr	94	2x44	c.281T>C	missense_variant				4	251344	1.59144e-05	0	0	0	16256	0	0	0	34590	0	0	0	10078	0	0	3	18384	0	0	0	21646	0	0	1	113648	0	0	0	6130	0
2	231988195	rs1382069990	G	A	gnomAD Exomes	PASS	NA	ENST00000258400.3	p.Ser95Phe	p.Ser95Phe	95	2x45	c.284C>T	missense_variant				2	251320	7.95798e-06	0	0	0	16256	0	0	0	34588	0	0	0	10076	0	0	0	18384	0	0	0	21644	0	0	2	113632	0	0	0	6128	0
2	231988190	rs1383781050	C	T	gnomAD Exomes	PASS	NA	ENST00000258400.3	p.Ala97Thr	p.Ala97Thr	97	2x47	c.289G>A	missense_variant				1	251322	3.97896e-06	0	0	0	16254	0	0	0	34588	0	0	0	10078	0	0	0	18378	0	0	0	21644	0	0	1	113636	0	0	0	6132	0
2	231988189	rs183799705	G	A	gnomAD Exomes	PASS	NA	ENST00000258400.3	p.Ala97Val	p.Ala97Val	97	2x47	c.290C>T	missense_variant				2	251284	7.95912e-06	0	0	0	16256	0	0	0	34588	0	0	0	10072	0	0	1	18380	0	0	0	21642	0	0	0	113604	0	0	0	6130	0
2	231988183	rs761467316	G	T	gnomAD Exomes	PASS	NA	ENST00000258400.3	p.Ala99Asp	p.Ala99Asp	99	2x49	c.296C>A	missense_variant				1	251302	3.97928e-06	0	0	0	16254	0	0	0	34588	0	0	0	10074	0	0	0	18382	0	0	0	21646	0	0	0	113616	0	0	0	6130	0
2	231988181	rs1478116615	C	T	gnomAD Exomes	PASS	NA	ENST00000258400.3	p.Asp100Asn	p.Asp100Asn	100	2x50	c.298G>A	missense_variant				1	251306	3.97921e-06	0	0	0	16256	0	0	0	34588	0	0	0	10076	0	0	1	18380	0	0	0	21644	0	0	0	113618	0	0	0	6132	0
2	231988171	rs762471906	A	G	gnomAD Exomes	PASS	NA	ENST00000258400.3	p.Val103Ala	p.Val103Ala	103	2x53	c.308T>C	missense_variant				8	251310	3.18332e-05	0	0	0	16254	0	0	7	34588	0	0	0	10070	0	0	0	18382	0	0	0	21644	0	0	0	113628	0	0	0	6132	0
2	231988169	rs775942439	C	T	gnomAD Exomes	PASS	NA	ENST00000258400.3	p.Gly104Arg	p.Gly104Arg	104	2x54	c.310G>A	missense_variant				1	251276	3.97969e-06	0	0	0	16254	0	0	0	34586	0	0	0	10074	0	0	0	18376	0	0	0	21642	0	0	0	113600	0	0	0	6132	0
2	231988162	rs759910152	A	G	gnomAD Exomes	PASS	NA	ENST00000258400.3	p.Phe106Ser	p.Phe106Ser	106	2x551	c.317T>C	missense_variant				3	251254	1.19401e-05	0	0	0	16254	0	0	0	34586	0	0	0	10072	0	0	3	18378	0	0	0	21640	0	0	0	113580	0	0	0	6132	0
2	231988154	rs540835209	G	T	gnomAD Exomes	PASS	NA	ENST00000258400.3	p.Pro109Thr	p.Pro109Thr	109	2x58	c.325C>A	missense_variant				21	251188	8.36027e-05	0	0	0	16254	0	0	0	34584	0	0	0	10070	0	0	0	18372	0	0	0	21644	0	0	0	113522	0	0	0	6130	0
2	231988151	rs771373510	T	C	gnomAD Exomes	PASS	NA	ENST00000258400.3	p.Ile110Val	p.Ile110Val	110	2x59	c.328A>G	missense_variant				1	251206	3.9808e-06	0	0	0	16254	0	0	0	34586	0	0	0	10068	0	0	0	18370	0	0	0	21642	0	0	1	113544	0	0	0	6130	0
2	231988150	rs770406210	A	G	gnomAD Exomes	PASS	NA	ENST00000258400.3	p.Ile110Thr	p.Ile110Thr	110	2x59	c.329T>C	missense_variant				15	251232	5.97058e-05	0	0	0	16256	0	0	8	34584	0	0	1	10070	0	0	0	18374	0	0	0	21644	0	0	6	113564	0	0	0	6128	0
2	231988150	rs770406210	A	T	gnomAD Exomes	PASS	NA	ENST00000258400.3	p.Ile110Asn	p.Ile110Asn	110	2x59	c.329T>A	missense_variant				1	251232	3.98038e-06	0	0	0	16256	0	0	0	34584	0	0	0	10070	0	0	0	18374	0	0	0	21644	0	0	1	113564	0	0	0	6128	0
2	231988140	rs369745180	C	A	gnomAD Exomes	PASS	NA	ENST00000258400.3	p.Leu113Phe	p.Leu113Phe	113	2x62	c.339G>T	missense_variant				6	251204	2.3885e-05	0	0	0	16254	0	0	1	34582	0	0	0	10068	0	0	0	18374	0	0	0	21642	0	0	5	113548	0	0	0	6132	0
2	231978641	rs772085348	C	T	gnomAD Exomes	PASS	NA	ENST00000258400.3	p.Ala119Thr	p.Ala119Thr	119	NA	c.355G>A	missense_variant				1	250844	3.98654e-06	0	0	0	16250	0	0	0	34546	0	0	0	10066	0	0	1	18304	0	0	0	21630	0	0	0	113324	0	0	0	6118	0
2	231978640	rs748257668	G	A	gnomAD Exomes	PASS	NA	ENST00000258400.3	p.Ala119Val	p.Ala119Val	119	NA	c.356C>T	missense_variant				1	250876	3.98603e-06	0	0	0	16248	0	0	0	34548	0	0	0	10072	0	0	0	18304	0	0	0	21628	0	0	1	113354	0	0	0	6116	0
2	231978637	rs779062084	A	G	gnomAD Exomes	PASS	NA	ENST00000258400.3	p.Met120Thr	p.Met120Thr	120	NA	c.359T>C	missense_variant				2	250960	7.9694e-06	0	0	0	16252	0	0	0	34552	0	0	0	10066	0	0	0	18312	0	0	0	21630	0	0	2	113420	0	0	0	6116	0
2	231978635	rs1443488250	A	G	gnomAD Exomes,gnomAD Genomes	PASS	PASS	ENST00000258400.3	p.Trp121Arg	p.Trp121Arg	121	NA	c.361T>C	missense_variant				3	282432	1.0622e-05	0	0	0	24966	0	0	0	35404	0	0	0	10360	0	0	0	19880	0	0	0	25112	0	0	3	128890	0	0	0	7208	0
2	231978635	rs1443488250	A	C	gnomAD Exomes	PASS	NA	ENST00000258400.3	p.Trp121Gly	p.Trp121Gly	121	NA	c.361T>G	missense_variant				1	251028	3.98362e-06	0	0	0	16252	0	0	0	34556	0	0	0	10070	0	0	0	18322	0	0	0	21636	0	0	1	113460	0	0	0	6120	0
2	231978619	rs745662383	A	C	gnomAD Exomes	PASS	NA	ENST00000258400.3	p.Val126Gly	p.Val126Gly	126	3x23	c.377T>G	missense_variant				1	251216	3.98064e-06	0	0	0	16256	0	0	0	34578	0	0	0	10072	0	0	0	18356	0	0	0	21640	0	0	1	113576	0	0	0	6124	0
2	231978614	rs748224973	A	C	gnomAD Exomes,gnomAD Genomes	PASS	PASS	ENST00000258400.3	p.Cys128Gly	p.Cys128Gly	128	3x25	c.382T>G	missense_variant				3	282656	1.06136e-05	0	0	0	24970	0	0	0	35424	0	0	0	10364	0	0	0	19916	0	0	0	25120	0	0	3	129034	0	0	0	7212	0
2	231978614	rs748224973	A	G	gnomAD Exomes	PASS	NA	ENST00000258400.3	p.Cys128Arg	p.Cys128Arg	128	3x25	c.382T>C	missense_variant				1	251254	3.98004e-06	0	0	0	16256	0	0	0	34576	0	0	0	10074	0	0	0	18356	0	0	0	21646	0	0	0	113606	0	0	0	6124	0
2	231978595	rs1240462738	A	G	gnomAD Exomes	PASS	NA	ENST00000258400.3	p.Leu134Pro	p.Leu134Pro	134	3x31	c.401T>C	missense_variant				1	251280	3.97962e-06	0	0	0	16256	0	0	0	34576	0	0	0	10074	0	0	0	18362	0	0	0	21648	0	0	0	113620	0	0	1	6130	0
2	231978593	rs1374793677	C	T	gnomAD Exomes	PASS	NA	ENST00000258400.3	p.Asp135Asn	p.Asp135Asn	135	3x32	c.403G>A	missense_variant				1	251266	3.97985e-06	0	0	0	16256	0	0	0	34574	0	0	0	10070	0	0	1	18360	0	0	0	21648	0	0	0	113610	0	0	0	6134	0
2	231978590	rs751593992	C	T	gnomAD Exomes	PASS	NA	ENST00000258400.3	p.Val136Ile	p.Val136Ile	136	3x33	c.406G>A	missense_variant				7	251276	2.78578e-05	0	0	1	16256	0	0	2	34578	0	0	0	10074	0	0	2	18364	0	0	0	21646	0	0	2	113610	0	0	0	6132	0
2	231978584	rs1291975033	A	G	gnomAD Genomes	NA	PASS	ENST00000258400.3	p.Phe138Leu	p.Phe138Leu	138	3x35	c.412T>C	missense_variant				1	31406	3.1841e-05	0	0	0	8712	0	0	0	848	0	0	0	290	0	0	0	1558	0	0	1	3476	0	0	0	15434	0	0	0	1088	0
2	231978583	rs777732759	A	G	gnomAD Exomes	PASS	NA	ENST00000258400.3	p.Phe138Ser	p.Phe138Ser	138	3x35	c.413T>C	missense_variant				1	251300	3.97931e-06	0	0	0	16256	0	0	0	34580	0	0	0	10074	0	0	0	18366	0	0	0	21646	0	0	1	113630	0	0	0	6132	0
2	231978577	rs752234417	G	A	gnomAD Exomes,gnomAD Genomes	PASS	PASS	ENST00000258400.3	p.Thr140Ile	p.Thr140Ile	140	3x37	c.419C>T	missense_variant				12	282698	4.24481e-05	0	0	0	24968	0	0	9	35428	0	0	0	10360	0	0	0	19932	0	0	0	25124	0	0	2	129048	0	0	1	7222	0
2	231978575	rs145931518	C	A	gnomAD Exomes	PASS	NA	ENST00000258400.3	p.Ala141Ser	p.Ala141Ser	141	3x38	c.421G>T	missense_variant				1	251294	3.9794e-06	0	0	0	16256	0	0	0	34582	0	0	0	10072	0	0	0	18374	0	0	0	21646	0	0	0	113622	0	0	1	6126	0
2	231978575	rs145931518	C	T	gnomAD Exomes	PASS	NA	ENST00000258400.3	p.Ala141Thr	p.Ala141Thr	141	3x38	c.421G>A	missense_variant				3	251294	1.19382e-05	0	0	0	16256	0	0	0	34582	0	0	0	10072	0	0	0	18374	0	0	0	21646	0	0	1	113622	0	0	0	6126	0
2	231978571	rs766781270	G	A	gnomAD Exomes,gnomAD Genomes	PASS	PASS	ENST00000258400.3	p.Ser142Phe	p.Ser142Phe	142	3x39	c.425C>T	missense_variant				4	282740	1.41473e-05	0	0	4	24968	0	0	0	35428	0	0	0	10364	0	0	0	19934	0	0	0	25124	0	0	0	129084	0	0	0	7222	0
2	231978568	rs1260204795	A	T	gnomAD Exomes	PASS	NA	ENST00000258400.3	p.Ile143Asn	p.Ile143Asn	143	3x40	c.428T>A	missense_variant				1	251342	3.97864e-06	0	0	0	16256	0	0	0	34582	0	0	0	10072	0	0	1	18378	0	0	0	21648	0	0	0	113656	0	0	0	6134	0
2	231978566	rs768055872	T	C	gnomAD Exomes	PASS	NA	ENST00000258400.3	p.Met144Val	p.Met144Val	144	3x41	c.430A>G	missense_variant				2	251346	7.95716e-06	0	0	0	16256	0	0	0	34584	0	0	0	10076	0	0	0	18380	0	0	0	21648	0	0	0	113654	0	0	0	6132	0
2	231978565	rs556182467	A	G	gnomAD Exomes	PASS	NA	ENST00000258400.3	p.Met144Thr	p.Met144Thr	144	3x41	c.431T>C	missense_variant				43	251360	0.000171069	1	0	0	16256	0	0	0	34582	0	0	0	10074	0	0	0	18382	0	0	0	21648	0	0	0	113668	0	0	0	6134	0
2	231978565	rs556182467	A	C	gnomAD Exomes	PASS	NA	ENST00000258400.3	p.Met144Arg	p.Met144Arg	144	3x41	c.431T>G	missense_variant				1	251360	3.97836e-06	0	0	0	16256	0	0	0	34582	0	0	0	10074	0	0	1	18382	0	0	0	21648	0	0	0	113668	0	0	0	6134	0
2	231978557	rs774421592	A	G	gnomAD Exomes	PASS	NA	ENST00000258400.3	p.Cys147Arg	p.Cys147Arg	147	3x44	c.439T>C	missense_variant				1	251354	3.97845e-06	0	0	0	16256	0	0	0	34586	0	0	0	10074	0	0	0	18384	0	0	0	21648	0	0	1	113654	0	0	0	6136	0
2	231978553	rs1281784591	G	A	gnomAD Exomes	PASS	NA	ENST00000258400.3	p.Ala148Val	p.Ala148Val	148	3x45	c.443C>T	missense_variant				1	251334	3.97877e-06	0	0	0	16256	0	0	0	34590	0	0	0	10074	0	0	0	18384	0	0	0	21648	0	0	1	113632	0	0	0	6134	0
2	231978550	rs1222672694	A	G	gnomAD Exomes	PASS	NA	ENST00000258400.3	p.Ile149Thr	p.Ile149Thr	149	3x46	c.446T>C	missense_variant				1	251380	3.97804e-06	0	0	0	16256	0	0	0	34588	0	0	0	10074	0	0	0	18384	0	0	0	21648	0	0	1	113680	0	0	0	6134	0
2	231978544	rs749470585	A	G	gnomAD Exomes	PASS	NA	ENST00000258400.3	p.Val151Ala	p.Val151Ala	151	3x48	c.452T>C	missense_variant				3	251396	1.19334e-05	0	0	0	16256	0	0	0	34592	0	0	0	10076	0	0	0	18386	0	0	0	21648	0	0	3	113684	0	0	0	6138	0
2	231978539	rs1294995476	G	A	gnomAD Exomes	PASS	NA	ENST00000258400.3	p.Arg153Cys	p.Arg153Cys	153	3x50	c.457C>T	missense_variant				1	251354	3.97845e-06	0	0	0	16256	0	0	0	34590	0	0	0	10076	0	0	0	18382	0	0	0	21648	0	0	1	113652	0	0	0	6134	0
2	231978539	rs1294995476	G	T	gnomAD Exomes	PASS	NA	ENST00000258400.3	p.Arg153Ser	p.Arg153Ser	153	3x50	c.457C>A	missense_variant				1	251354	3.97845e-06	0	0	0	16256	0	0	0	34590	0	0	0	10076	0	0	0	18382	0	0	0	21648	0	0	1	113652	0	0	0	6134	0
2	231978538	rs775831094	C	T	gnomAD Exomes	PASS	NA	ENST00000258400.3	p.Arg153His	p.Arg153His	153	3x50	c.458G>A	missense_variant				3	251378	1.19342e-05	0	0	0	16256	0	0	1	34590	0	0	0	10074	0	0	0	18382	0	0	0	21648	0	0	1	113678	0	0	0	6134	0
2	231978532	rs755270043	A	G	gnomAD Exomes	PASS	NA	ENST00000258400.3	p.Ile155Thr	p.Ile155Thr	155	3x52	c.464T>C	missense_variant				2	251400	7.95545e-06	0	0	0	16256	0	0	0	34590	0	0	0	10076	0	0	1	18388	0	0	0	21648	0	0	1	113694	0	0	0	6132	0
2	231978524	rs1432720931	T	C	gnomAD Exomes	PASS	NA	ENST00000258400.3	p.Lys158Glu	p.Lys158Glu	158	3x55	c.472A>G	missense_variant				1	251426	3.97731e-06	0	0	0	16256	0	0	0	34590	0	0	0	10078	0	0	1	18390	0	0	0	21648	0	0	0	113710	0	0	0	6138	0
2	231978518	rs1007538470	G	C	gnomAD Genomes	NA	PASS	ENST00000258400.3	p.Pro160Ala	p.Pro160Ala	160	34x50	c.478C>G	missense_variant				1	31412	3.1835e-05	0	0	1	8714	0	0	0	848	0	0	0	290	0	0	0	1560	0	0	0	3476	0	0	0	15436	0	0	0	1088	0
2	231978506	rs1343624767	T	G	gnomAD Exomes	PASS	NA	ENST00000258400.3	p.Asn164His	p.Asn164His	164	34x54	c.490A>C	missense_variant				1	251436	3.97716e-06	0	0	0	16256	0	0	1	34592	0	0	0	10078	0	0	0	18390	0	0	0	21648	0	0	0	113718	0	0	0	6138	0
2	231978499	rs1405978722	T	C	gnomAD Exomes	PASS	NA	ENST00000258400.3	p.Tyr166Cys	p.Tyr166Cys	166	34x56	c.497A>G	missense_variant				1	251444	3.97703e-06	0	0	0	16256	0	0	1	34590	0	0	0	10078	0	0	0	18390	0	0	0	21648	0	0	0	113726	0	0	0	6140	0
2	231978493	rs746793865	G	A	gnomAD Exomes	PASS	NA	ENST00000258400.3	p.Ser168Leu	p.Ser168Leu	168	4x38	c.503C>T	missense_variant				1	251430	3.97725e-06	0	0	0	16256	0	0	0	34590	0	0	0	10080	0	0	0	18394	0	0	0	21648	0	0	1	113706	0	0	0	6140	0
2	231978491	rs181580625	G	A	gnomAD Exomes	PASS	NA	ENST00000258400.3	p.Arg169Trp	p.Arg169Trp	169	4x39	c.505C>T	missense_variant				5	251426	1.98866e-05	0	0	1	16256	0	0	0	34592	0	0	0	10080	0	0	0	18392	0	0	0	21648	0	0	1	113702	0	0	2	6140	0
2	231978490	rs747647526	C	G	gnomAD Genomes	NA	PASS	ENST00000258400.3	p.Arg169Pro	p.Arg169Pro	169	4x39	c.506G>C	missense_variant				1	31396	3.18512e-05	0	0	1	8710	0	0	0	848	0	0	0	290	0	0	0	1556	0	0	0	3476	0	0	0	15428	0	0	0	1088	0
2	231978490	rs747647526	C	T	gnomAD Exomes,gnomAD Genomes	PASS	PASS	ENST00000258400.3	p.Arg169Gln	p.Arg169Gln	169	4x39	c.506G>A	missense_variant				2	282820	7.07164e-06	0	0	0	24966	0	0	0	35440	0	0	0	10370	0	0	0	19946	0	0	1	25124	0	0	0	129132	0	0	0	7226	0
2	231978487	rs778441328	G	A	gnomAD Exomes	PASS	NA	ENST00000258400.3	p.Ala170Val	p.Ala170Val	170	4x40	c.509C>T	missense_variant				2	251420	7.95482e-06	0	0	0	16256	0	0	2	34592	0	0	0	10080	0	0	0	18394	0	0	0	21648	0	0	0	113696	0	0	0	6138	0
2	231978484	rs1188652491	G	T	gnomAD Exomes	PASS	NA	ENST00000258400.3	p.Thr171Lys	p.Thr171Lys	171	4x41	c.512C>A	missense_variant				1	251420	3.97741e-06	0	0	0	16256	0	0	1	34592	0	0	0	10078	0	0	0	18394	0	0	0	21648	0	0	0	113698	0	0	0	6138	0
2	231978479	rs77570025	A	G	gnomAD Exomes,gnomAD Genomes	PASS	PASS	ENST00000258400.3	p.Phe173Leu	p.Phe173Leu	173	4x43	c.517T>C	missense_variant				804	282820	0.0028428	9	0	0	24974	0	0	0	35438	0	0	0	10370	0	0	0	19950	0	0	711	25122	9	0	72	129126	0	0	21	7224	0
2	231978469	rs1214658230	A	G	gnomAD Exomes	PASS	NA	ENST00000258400.3	p.Ile176Thr	p.Ile176Thr	176	4x46	c.527T>C	missense_variant				1	251366	3.97826e-06	0	0	0	16256	0	0	0	34588	0	0	0	10078	0	0	0	18394	0	0	0	21648	0	0	0	113654	0	0	0	6132	0
2	231978467	rs1352087232	T	C	gnomAD Genomes	NA	PASS	ENST00000258400.3	p.Thr177Ala	p.Thr177Ala	177	4x47	c.529A>G	missense_variant				1	31412	3.1835e-05	0	0	1	8716	0	0	0	848	0	0	0	290	0	0	0	1560	0	0	0	3476	0	0	0	15434	0	0	0	1088	0
2	231978461	rs1468503747	C	G	gnomAD Exomes	PASS	NA	ENST00000258400.3	p.Val179Leu	p.Val179Leu	179	4x49	c.535G>C	missense_variant				1	251354	3.97845e-06	0	0	0	16256	0	0	0	34588	0	0	0	10078	0	0	0	18394	0	0	0	21648	0	0	1	113642	0	0	0	6132	0
2	231978455	rs1274524359	A	C	gnomAD Exomes	PASS	NA	ENST00000258400.3	p.Leu181Val	p.Leu181Val	181	4x51	c.541T>G	missense_variant				1	251310	3.97915e-06	0	0	0	16256	0	0	0	34588	0	0	0	10078	0	0	0	18392	0	0	0	21648	0	0	1	113602	0	0	0	6130	0
2	231978446	rs1230989946	T	C	gnomAD Exomes	PASS	NA	ENST00000258400.3	p.Ile184Val	p.Ile184Val	184	4x54	c.550A>G	missense_variant				1	251288	3.9795e-06	0	0	0	16256	0	0	0	34590	0	0	0	10076	0	0	0	18392	0	0	0	21648	0	0	1	113580	0	0	0	6130	0
2	231978445	rs367813041	A	G	gnomAD Exomes	PASS	NA	ENST00000258400.3	p.Ile184Thr	p.Ile184Thr	184	4x54	c.551T>C	missense_variant				1	251268	3.97981e-06	0	0	0	16256	0	0	0	34590	0	0	0	10076	0	0	0	18392	0	0	0	21648	0	0	0	113560	0	0	0	6130	0
2	231978443	rs200272468	C	A	gnomAD Exomes,gnomAD Genomes	PASS	PASS	ENST00000258400.3	p.Gly185Cys	p.Gly185Cys	185	4x55	c.553G>T	missense_variant				42	282666	0.000148585	0	0	0	24970	0	0	0	35438	0	0	1	10368	0	0	0	19950	0	0	0	25122	0	0	38	128984	0	0	3	7218	0
2	231974120	rs748785595	A	G	gnomAD Exomes	PASS	NA	ENST00000258400.3	p.Ile186Thr	p.Ile186Thr	186	4x56	c.557T>C	missense_variant				17	250584	6.78415e-05	0	0	0	16224	0	0	14	34542	0	0	0	10052	0	0	0	18366	0	0	0	21638	0	0	2	113042	0	0	1	6114	0
2	231974100	rs779697452	T	C	gnomAD Exomes	PASS	NA	ENST00000258400.3	p.Lys193Glu	p.Lys193Glu	193	4x64	c.577A>G	missense_variant				1	250872	3.9861e-06	0	0	0	16246	0	0	0	34552	0	0	0	10062	0	0	0	18374	0	0	0	21640	0	0	1	113282	0	0	0	6112	0
2	231974093	rs755697730	A	G	gnomAD Exomes	PASS	NA	ENST00000258400.3	p.Ile195Thr	p.Ile195Thr	195	NA	c.584T>C	missense_variant				1	250914	3.98543e-06	0	0	0	16252	0	0	0	34546	0	0	0	10062	0	0	1	18376	0	0	0	21638	0	0	0	113328	0	0	0	6112	0
2	231974084	rs750783162	T	C	gnomAD Exomes	PASS	NA	ENST00000258400.3	p.Asp198Gly	p.Asp198Gly	198	NA	c.593A>G	missense_variant				2	250988	7.96851e-06	0	0	0	16256	0	0	0	34546	0	0	0	10066	0	0	0	18380	0	0	0	21632	0	0	2	113408	0	0	0	6114	0
2	231974082	rs781569446	C	T	gnomAD Exomes	PASS	NA	ENST00000258400.3	p.Val199Met	p.Val199Met	199	NA	c.595G>A	missense_variant				1	250992	3.98419e-06	0	0	0	16256	0	0	0	34546	0	0	0	10062	0	0	0	18380	0	0	0	21630	0	0	1	113420	0	0	0	6114	0
2	231974073	rs749969953	GGTT	G	gnomAD Exomes	PASS	NA	ENST00000258400.3	p.Asn201del	p.Asn201del	not msv	not msv	c.601_603delAAC	inframe_deletion				3	251012	1.19516e-05	0	0	0	16256	0	0	0	34550	0	0	0	10060	0	0	0	18378	0	0	0	21606	0	0	1	113476	0	0	0	6112	0
2	231974072	rs1177241898	G	T	gnomAD Exomes	PASS	NA	ENST00000258400.3	p.Pro202Gln	p.Pro202Gln	202	NA	c.605C>A	missense_variant				1	251022	3.98371e-06	0	0	0	16256	0	0	0	34550	0	0	0	10062	0	0	0	18376	0	0	0	21612	0	0	1	113480	0	0	0	6116	0
2	231974066	rs1192253941	T	C	gnomAD Genomes	NA	PASS	ENST00000258400.3	p.Asn204Ser	p.Asn204Ser	204	NA	c.611A>G	missense_variant				1	31400	3.18471e-05	0	0	0	8710	0	0	0	848	0	0	0	290	0	0	0	1560	0	0	0	3476	0	0	1	15428	0	0	0	1088	0
2	231974064	rs757540044	T	C	gnomAD Exomes	PASS	NA	ENST00000258400.3	p.Ile205Val	p.Ile205Val	205	NA	c.613A>G	missense_variant				1	251064	3.98305e-06	0	0	0	16256	0	0	0	34554	0	0	0	10064	0	0	1	18376	0	0	0	21608	0	0	0	113512	0	0	0	6116	0
2	231974055	rs61731725	C	A	gnomAD Exomes,gnomAD Genomes	PASS	PASS	ENST00000258400.3	p.Val208Leu	p.Val208Leu	208	NA	c.622G>T	missense_variant	Benign	709655		646	282408	0.00228747	6	0	614	24970	6	0	23	35402	0	0	0	10354	0	0	0	19926	0	0	0	25070	0	0	3	128926	0	0	6	7202	0
2	231974055	rs61731725	C	G	gnomAD Exomes	PASS	NA	ENST00000258400.3	p.Val208Leu	p.Val208Leu	208	NA	c.622G>C	missense_variant				3	251000	1.19522e-05	0	0	0	16256	0	0	0	34554	0	0	0	10064	0	0	2	18368	0	0	0	21594	0	0	0	113492	0	0	0	6114	0
2	231974045	rs147673804	T	C	gnomAD Exomes	PASS	NA	ENST00000258400.3	p.Lys211Arg	p.Lys211Arg	211	NA	c.632A>G	missense_variant				6	251052	2.38994e-05	0	0	0	16254	0	0	0	34552	0	0	0	10062	0	0	0	18368	0	0	0	21584	0	0	6	113538	0	0	0	6120	0
2	231974043	rs1211294532	C	G	gnomAD Exomes	PASS	NA	ENST00000258400.3	p.Glu212Gln	p.Glu212Gln	212	NA	c.634G>C	missense_variant				2	251024	7.96737e-06	0	0	0	16254	0	0	0	34550	0	0	0	10066	0	0	0	18362	0	0	0	21578	0	0	0	113532	0	0	0	6118	0
2	231974040	rs759758712	G	T	gnomAD Exomes	PASS	NA	ENST00000258400.3	p.Arg213Ser	p.Arg213Ser	213	NA	c.637C>A	missense_variant				1	251044	3.98337e-06	0	0	0	16254	0	0	0	34552	0	0	0	10068	0	0	0	18358	0	0	0	21586	0	0	1	113532	0	0	0	6114	0
2	231974040	rs759758712	G	A	gnomAD Exomes,gnomAD Genomes	PASS	PASS	ENST00000258400.3	p.Arg213Cys	p.Arg213Cys	213	NA	c.637C>T	missense_variant				3	282454	1.06212e-05	0	0	0	24970	0	0	0	35400	0	0	0	10358	0	0	1	19916	0	0	0	25062	0	0	2	128966	0	0	0	7202	0
2	231974039	rs1278396359	C	A	gnomAD Exomes	PASS	NA	ENST00000258400.3	p.Arg213Leu	p.Arg213Leu	213	NA	c.638G>T	missense_variant				2	251026	7.9673e-06	0	0	0	16254	0	0	0	34548	0	0	0	10060	0	0	0	18352	0	0	0	21588	0	0	2	113528	0	0	0	6122	0
2	231974034	rs776698051	C	T	gnomAD Exomes	PASS	NA	ENST00000258400.3	p.Gly215Ser	p.Gly215Ser	215	5x37	c.643G>A	missense_variant				4	251020	1.5935e-05	0	0	0	16256	0	0	0	34552	0	0	0	10066	0	0	4	18352	0	0	0	21574	0	0	0	113526	0	0	0	6120	0
2	231974033	rs534171987	C	A	gnomAD Exomes	PASS	NA	ENST00000258400.3	p.Gly215Val	p.Gly215Val	215	5x37	c.644G>T	missense_variant				1	251052	3.98324e-06	0	0	0	16254	0	0	0	34548	0	0	0	10060	0	0	0	18354	0	0	0	21592	0	0	1	113542	0	0	0	6122	0
2	231974033	rs534171987	C	T	gnomAD Exomes	PASS	NA	ENST00000258400.3	p.Gly215Asp	p.Gly215Asp	215	5x37	c.644G>A	missense_variant				1	251052	3.98324e-06	0	0	0	16254	0	0	0	34548	0	0	0	10060	0	0	0	18354	0	0	0	21592	0	0	1	113542	0	0	0	6122	0
2	231974031	rs771946699	C	T	gnomAD Exomes	PASS	NA	ENST00000258400.3	p.Asp216Asn	p.Asp216Asn	216	5x38	c.646G>A	missense_variant				42	251000	0.000167331	0	0	0	16254	0	0	0	34548	0	0	0	10070	0	0	0	18348	0	0	0	21582	0	0	2	113504	0	0	0	6120	0
2	231974026	rs765924391	G	T	gnomAD Exomes	PASS	NA	ENST00000258400.3	p.Phe217Leu	p.Phe217Leu	217	5x39	c.651C>A	missense_variant				1	251154	3.98162e-06	0	0	0	16256	0	0	0	34556	0	0	0	10072	0	0	0	18356	0	0	0	21602	0	0	1	113604	0	0	0	6122	0
2	231974024	rs774331077	A	T	gnomAD Exomes	PASS	NA	ENST00000258400.3	p.Met218Lys	p.Met218Lys	218	5x40	c.653T>A	missense_variant				1	251186	3.98111e-06	0	0	0	16256	0	0	0	34554	0	0	0	10076	0	0	0	18352	0	0	0	21608	0	0	1	113632	0	0	0	6122	0
2	231974022	rs1314079588	G	A	gnomAD Exomes	PASS	NA	ENST00000258400.3	p.Leu219Phe	p.Leu219Phe	219	5x41	c.655C>T	missense_variant				1	251146	3.98175e-06	0	0	1	16256	0	0	0	34556	0	0	0	10074	0	0	0	18352	0	0	0	21600	0	0	0	113600	0	0	0	6120	0
2	231974006	rs764776818	G	A	gnomAD Exomes	PASS	NA	ENST00000258400.3	p.Ala224Val	p.Ala224Val	224	5x46	c.671C>T	missense_variant				1	251202	3.98086e-06	0	0	0	16256	0	0	0	34560	0	0	0	10076	0	0	0	18342	0	0	0	21618	0	0	0	113622	0	0	1	6118	0
2	231974003	rs768523447	G	T	gnomAD Exomes	PASS	NA	ENST00000258400.3	p.Ala225Asp	p.Ala225Asp	225	5x461	c.674C>A	missense_variant				1	251086	3.9827e-06	0	0	0	16238	0	0	0	34550	0	0	0	10076	0	0	0	18320	0	0	0	21592	0	0	1	113590	0	0	0	6114	0
2	231973997	rs1316228686	A	G	gnomAD Genomes	NA	PASS	ENST00000258400.3	p.Phe227Ser	p.Phe227Ser	227	5x48	c.680T>C	missense_variant				1	31406	3.1841e-05	0	0	1	8716	0	0	0	848	0	0	0	290	0	0	0	1558	0	0	0	3476	0	0	0	15430	0	0	0	1088	0
2	231973994	rs1374060252	G	A	gnomAD Exomes	PASS	NA	ENST00000258400.3	p.Thr228Ile	p.Thr228Ile	228	5x49	c.683C>T	missense_variant				1	251192	3.98102e-06	0	0	0	16256	0	0	0	34552	0	0	0	10076	0	0	1	18346	0	0	0	21624	0	0	0	113618	0	0	0	6110	0
2	231973976	rs1160646761	A	G	gnomAD Exomes	PASS	NA	ENST00000258400.3	p.Ile234Thr	p.Ile234Thr	234	5x55	c.701T>C	missense_variant				1	251244	3.98019e-06	0	0	0	16256	0	0	0	34558	0	0	0	10076	0	0	0	18356	0	0	0	21642	0	0	0	113618	0	0	1	6128	0
2	231973968	rs140517810	A	G	gnomAD Exomes	PASS	NA	ENST00000258400.3	p.Tyr237His	p.Tyr237His	237	5x58	c.709T>C	missense_variant				1	251262	3.97991e-06	0	0	1	16256	0	0	0	34562	0	0	0	10074	0	0	0	18350	0	0	0	21648	0	0	0	113638	0	0	0	6124	0
2	231973962	rs757807029	G	A	gnomAD Exomes	PASS	NA	ENST00000258400.3	p.Leu239Phe	p.Leu239Phe	239	5x60	c.715C>T	missense_variant				1	251260	3.97994e-06	0	0	0	16256	0	0	0	34570	0	0	0	10076	0	0	1	18358	0	0	0	21648	0	0	0	113620	0	0	0	6120	0
2	231973953	rs769352469	G	A	gnomAD Exomes	PASS	NA	ENST00000258400.3	p.His242Tyr	p.His242Tyr	242	5x63	c.724C>T	missense_variant				1	251218	3.98061e-06	0	0	0	16256	0	0	0	34570	0	0	0	10072	0	0	0	18348	0	0	0	21648	0	0	0	113592	0	0	0	6122	0
2	231973943	rs780676450	T	C	gnomAD Exomes	PASS	NA	ENST00000258400.3	p.Gln245Arg	p.Gln245Arg	245	5x66	c.734A>G	missense_variant				1	251228	3.98045e-06	0	0	0	16256	0	0	0	34574	0	0	0	10074	0	0	1	18362	0	0	0	21648	0	0	0	113578	0	0	0	6122	0
2	231973936	rs1262760717	C	G	gnomAD Exomes	PASS	NA	ENST00000258400.3	p.Lys247Asn	p.Lys247Asn	247	5x68	c.741G>C	missense_variant				1	251252	3.98007e-06	0	0	0	16256	0	0	0	34574	0	0	0	10072	0	0	0	18372	0	0	0	21648	0	0	0	113592	0	0	0	6124	0
2	231973929	rs778435492	A	C	gnomAD Exomes,gnomAD Genomes	PASS	PASS	ENST00000258400.3	p.Leu250Val	p.Leu250Val	250	5x71	c.748T>G	missense_variant				4	282696	1.41495e-05	0	0	0	24968	0	0	1	35424	0	0	0	10364	0	0	0	19934	0	0	0	25124	0	0	3	129052	0	0	0	7216	0
2	231973923	rs1294403875	T	G	gnomAD Exomes	PASS	NA	ENST00000258400.3	p.Lys252Gln	p.Lys252Gln	252	5x73	c.754A>C	missense_variant				1	251296	3.97937e-06	0	0	0	16256	0	0	0	34570	0	0	0	10074	0	0	0	18378	0	0	0	21648	0	0	1	113628	0	0	0	6128	0
2	231973914	rs758905196	G	T	gnomAD Exomes	PASS	NA	ENST00000258400.3	p.Pro255Thr	p.Pro255Thr	255	5x76	c.763C>A	missense_variant				2	251278	7.95931e-06	0	0	0	16256	0	0	0	34574	0	0	0	10074	0	0	1	18376	0	0	0	21648	0	0	0	113610	0	0	0	6126	0
2	231973911	rs765459624	G	A	gnomAD Exomes	PASS	NA	ENST00000258400.3	p.Pro256Ser	p.Pro256Ser	256	56xN1	c.766C>T	missense_variant				1	251306	3.97921e-06	0	0	1	16256	0	0	0	34582	0	0	0	10074	0	0	0	18376	0	0	0	21644	0	0	0	113630	0	0	0	6130	0
2	231973910	rs759508310	G	A	gnomAD Exomes	PASS	NA	ENST00000258400.3	p.Pro256Leu	p.Pro256Leu	256	56xN1	c.767C>T	missense_variant				1	251300	3.97931e-06	0	0	0	16256	0	0	1	34580	0	0	0	10076	0	0	0	18378	0	0	0	21646	0	0	0	113626	0	0	0	6124	0
2	231973910	rs759508310	G	C	gnomAD Exomes	PASS	NA	ENST00000258400.3	p.Pro256Arg	p.Pro256Arg	256	56xN1	c.767C>G	missense_variant				2	251300	7.95862e-06	0	0	0	16256	0	0	0	34580	0	0	0	10076	0	0	0	18378	0	0	0	21646	0	0	2	113626	0	0	0	6124	0
2	231973905	rs761682358	G	A	gnomAD Exomes	PASS	NA	ENST00000258400.3	p.Arg258Cys	p.Arg258Cys	258	56xN3	c.772C>T	missense_variant				25	251298	9.94835e-05	0	0	0	16256	0	0	17	34578	0	0	0	10076	0	0	1	18378	0	0	0	21646	0	0	6	113624	0	0	0	6126	0
2	231973905	rs761682358	G	T	gnomAD Exomes	PASS	NA	ENST00000258400.3	p.Arg258Ser	p.Arg258Ser	258	56xN3	c.772C>A	missense_variant				1	251298	3.97934e-06	0	0	0	16256	0	0	1	34578	0	0	0	10076	0	0	0	18378	0	0	0	21646	0	0	0	113624	0	0	0	6126	0
2	231973904	rs148453128	C	T	gnomAD Exomes,gnomAD Genomes	PASS	PASS	ENST00000258400.3	p.Arg258His	p.Arg258His	258	56xN3	c.773G>A	missense_variant				5	282674	1.76882e-05	0	0	3	24964	0	0	0	35422	0	0	0	10364	0	0	0	19938	0	0	0	25118	0	0	2	129042	0	0	0	7214	0
2	231973904	rs148453128	C	A	gnomAD Exomes	PASS	NA	ENST00000258400.3	p.Arg258Leu	p.Arg258Leu	258	56xN3	c.773G>T	missense_variant				1	251276	3.97969e-06	0	0	1	16256	0	0	0	34574	0	0	0	10074	0	0	0	18378	0	0	0	21642	0	0	0	113614	0	0	0	6126	0
2	231973896	rs775381920	A	G	gnomAD Exomes	PASS	NA	ENST00000258400.3	p.Trp261Arg	p.Trp261Arg	261	56xN6	c.781T>C	missense_variant				2	251316	7.95811e-06	0	0	0	16256	0	0	0	34580	0	0	0	10074	0	0	1	18380	0	0	0	21642	0	0	0	113644	0	0	1	6128	0
2	231973889	rs745365491	G	T	gnomAD Exomes	PASS	NA	ENST00000258400.3	p.Thr263Asn	p.Thr263Asn	263	56xN8	c.788C>A	missense_variant				1	251304	3.97924e-06	0	0	0	16256	0	0	0	34580	0	0	0	10078	0	0	0	18382	0	0	0	21642	0	0	0	113622	0	0	0	6130	0
2	231973886	rs1485546970	A	C	gnomAD Exomes	PASS	NA	ENST00000258400.3	p.Val264Gly	p.Val264Gly	264	56xN9	c.791T>G	missense_variant				1	251300	3.97931e-06	0	0	0	16256	0	0	1	34584	0	0	0	10076	0	0	0	18382	0	0	0	21636	0	0	0	113624	0	0	0	6128	0
2	231973880	rs770427725	G	C	gnomAD Exomes	PASS	NA	ENST00000258400.3	p.Thr266Arg	p.Thr266Arg	266	56xN11	c.797C>G	missense_variant				1	251300	3.97931e-06	0	0	0	16256	0	0	0	34576	0	0	0	10074	0	0	0	18382	0	0	0	21640	0	0	1	113630	0	0	0	6128	0
2	231973878	rs1378307926	C	G	gnomAD Genomes	NA	PASS	ENST00000258400.3	p.Val267Leu	p.Val267Leu	267	56xN12	c.799G>C	missense_variant				1	31396	3.18512e-05	0	0	0	8712	0	0	0	848	0	0	0	290	0	0	0	1560	0	0	0	3476	0	0	1	15422	0	0	0	1088	0
2	231973871		T	C	gnomAD Exomes	PASS	NA	ENST00000258400.3	p.Gln269Arg	p.Gln269Arg	269	56xN14	c.806A>G	missense_variant				1	251278	3.97966e-06	0	0	0	16256	0	0	0	34568	0	0	0	10078	0	0	0	18384	0	0	0	21642	0	0	1	113614	0	0	0	6124	0
2	231973864	rs1328583242	A	T	gnomAD Exomes,gnomAD Genomes	PASS	PASS	ENST00000258400.3	p.Asp271Glu	p.Asp271Glu	271	56xN16	c.813T>A	missense_variant				2	282692	7.07484e-06	0	0	0	24972	0	0	0	35420	0	0	0	10368	0	0	0	19944	0	0	0	25112	0	0	2	129052	0	0	0	7212	0
2	231973857	rs1297219758	G	T	gnomAD Exomes	PASS	NA	ENST00000258400.3	p.Pro274Thr	p.Pro274Thr	274	56xN19	c.820C>A	missense_variant				1	251276	3.97969e-06	0	0	0	16256	0	0	0	34578	0	0	0	10078	0	0	0	18384	0	0	0	21642	0	0	0	113600	0	0	0	6128	0
2	231973853	rs758816672	C	T	gnomAD Exomes	PASS	NA	ENST00000258400.3	p.Cys275Tyr	p.Cys275Tyr	275	56xN20	c.824G>A	missense_variant				1	251270	3.97978e-06	0	0	0	16256	0	0	0	34578	0	0	0	10078	0	0	1	18382	0	0	0	21640	0	0	0	113596	0	0	0	6130	0
2	231973850	rs143487912	G	A	gnomAD Exomes,gnomAD Genomes	PASS	PASS	ENST00000258400.3	p.Ser276Leu	p.Ser276Leu	276	56xN21	c.827C>T	missense_variant				13	282642	4.59946e-05	0	0	5	24966	0	0	2	35426	0	0	0	10368	0	0	0	19942	0	0	0	25110	0	0	1	128998	0	0	1	7220	0
2	231973845	rs755147585	G	C	gnomAD Exomes	PASS	NA	ENST00000258400.3	p.Pro278Ala	p.Pro278Ala	278	56xN23	c.832C>G	missense_variant				1	251254	3.98004e-06	0	0	0	16256	0	0	0	34582	0	0	0	10074	0	0	0	18384	0	0	0	21642	0	0	0	113574	0	0	0	6130	0
2	231973844	rs753803744	G	A	gnomAD Exomes	PASS	NA	ENST00000258400.3	p.Pro278Leu	p.Pro278Leu	278	56xN23	c.833C>T	missense_variant				9	251244	3.58218e-05	1	0	1	16256	0	0	4	34584	1	0	0	10072	0	0	0	18384	0	0	0	21642	0	0	4	113564	0	0	0	6130	0
2	231973838	rs61731724	T	G	gnomAD Exomes,gnomAD Genomes	PASS	PASS	ENST00000258400.3	p.Lys280Thr	p.Lys280Thr	280	56xN25	c.839A>C	missense_variant				501	282662	0.00177243	5	0	450	24966	5	0	42	35422	0	0	0	10366	0	0	0	19948	0	0	0	25124	0	0	4	129008	0	0	3	7214	0
2	231973833	rs146711044	C	G	gnomAD Exomes,gnomAD Genomes	PASS	PASS	ENST00000258400.3	p.Ala282Pro	p.Ala282Pro	282	56xN27	c.844G>C	missense_variant				16	282660	5.66051e-05	0	0	0	24968	0	0	0	35434	0	0	0	10364	0	0	0	19948	0	0	1	25124	0	0	14	128990	0	0	1	7218	0
2	231973829	rs370382293	A	G	gnomAD Exomes	PASS	NA	ENST00000258400.3	p.Met283Thr	p.Met283Thr	283	56xN28	c.848T>C	missense_variant				12	251276	4.77563e-05	0	0	0	16256	0	0	1	34586	0	0	0	10074	0	0	0	18386	0	0	0	21646	0	0	6	113584	0	0	1	6130	0
2	231973826	rs1467234315	A	G	gnomAD Exomes	PASS	NA	ENST00000258400.3	p.Leu284Pro	p.Leu284Pro	284	56xN29	c.851T>C	missense_variant				1	251268	3.97981e-06	0	0	0	16256	0	0	0	34590	0	0	0	10074	0	0	0	18388	0	0	0	21646	0	0	0	113564	0	0	0	6136	0
2	231973817	rs759094819	G	A	gnomAD Exomes	PASS	NA	ENST00000258400.3	p.Ser287Phe	p.Ser287Phe	287	56xC26	c.860C>T	missense_variant				3	251238	1.19409e-05	0	0	0	16256	0	0	0	34586	0	0	0	10072	0	0	0	18386	0	0	0	21644	0	0	3	113552	0	0	0	6128	0
2	231973814	rs770644825	C	T	gnomAD Exomes,gnomAD Genomes	PASS	PASS	ENST00000258400.3	p.Arg288Gln	p.Arg288Gln	288	56xC25	c.863G>A	missense_variant				7	282624	2.47679e-05	0	0	1	24966	0	0	1	35436	0	0	0	10364	0	0	0	19940	0	0	0	25120	0	0	3	128970	0	0	1	7212	0
2	231973814	rs770644825	C	A	gnomAD Exomes,gnomAD Genomes	PASS	PASS	ENST00000258400.3	p.Arg288Leu	p.Arg288Leu	288	56xC25	c.863G>T	missense_variant				3	282624	1.06148e-05	0	0	0	24966	0	0	0	35436	0	0	0	10364	0	0	0	19940	0	0	0	25120	0	0	3	128970	0	0	0	7212	0
2	231973805	rs772970469	T	G	gnomAD Exomes	PASS	NA	ENST00000258400.3	p.Lys291Thr	p.Lys291Thr	291	56xC22	c.872A>C	missense_variant				1	251240	3.98026e-06	0	0	0	16256	0	0	0	34584	0	0	0	10072	0	0	0	18386	0	0	0	21646	0	0	1	113554	0	0	0	6126	0
2	231973803	rs772636483	C	T	gnomAD Exomes	PASS	NA	ENST00000258400.3	p.Ala292Thr	p.Ala292Thr	292	56xC21	c.874G>A	missense_variant				1	251224	3.98051e-06	0	0	0	16256	0	0	1	34584	0	0	0	10072	0	0	0	18384	0	0	0	21646	0	0	0	113538	0	0	0	6128	0
2	231973797	rs1368192443	G	T	gnomAD Exomes	PASS	NA	ENST00000258400.3	p.Pro294Thr	p.Pro294Thr	294	56xC19	c.880C>A	missense_variant				1	251202	3.98086e-06	0	0	0	16256	0	0	0	34582	0	0	0	10070	0	0	1	18384	0	0	0	21648	0	0	0	113516	0	0	0	6130	0
2	231973797	rs1368192443	G	A	gnomAD Genomes	NA	PASS	ENST00000258400.3	p.Pro294Ser	p.Pro294Ser	294	56xC19	c.880C>T	missense_variant				1	31384	3.18634e-05	0	0	0	8712	0	0	0	848	0	0	0	290	0	0	0	1560	0	0	0	3470	0	0	1	15418	0	0	0	1086	0
2	231973787		C	T	gnomAD Genomes	NA	PASS	ENST00000258400.3	p.Gly297Asp	p.Gly297Asp	297	56xC16	c.890G>A	missense_variant				1	31398	3.18492e-05	0	0	0	8714	0	0	0	848	0	0	0	290	0	0	0	1560	0	0	0	3472	0	0	1	15426	0	0	0	1088	0
2	231973779	rs1398622468	T	G	gnomAD Exomes	PASS	NA	ENST00000258400.3	p.Thr300Pro	p.Thr300Pro	300	56xC13	c.898A>C	missense_variant				1	251214	3.98067e-06	0	0	1	16256	0	0	0	34580	0	0	0	10070	0	0	0	18382	0	0	0	21648	0	0	0	113534	0	0	0	6128	0
2	231973778	rs1165938068	G	A	gnomAD Exomes,gnomAD Genomes	PASS	PASS	ENST00000258400.3	p.Thr300Ile	p.Thr300Ile	300	56xC13	c.899C>T	missense_variant				3	282612	1.06153e-05	0	0	0	24972	0	0	2	35428	0	0	0	10360	0	0	0	19940	0	0	0	25122	0	0	1	128958	0	0	0	7216	0
2	231973776	rs1456296256	G	A	gnomAD Genomes	NA	PASS	ENST00000258400.3	p.Leu301Phe	p.Leu301Phe	301	56xC12	c.901C>T	missense_variant				1	31410	3.1837e-05	0	0	0	8718	0	0	0	848	0	0	0	290	0	0	0	1560	0	0	0	3474	0	0	1	15432	0	0	0	1088	0
2	231973772	rs375739530	A	G	gnomAD Exomes,gnomAD Genomes	PASS	PASS	ENST00000258400.3	p.Met302Thr	p.Met302Thr	302	56xC11	c.905T>C	missense_variant				14	282600	4.954e-05	0	0	4	24972	0	0	1	35428	0	0	0	10360	0	0	0	19942	0	0	0	25122	0	0	8	128942	0	0	1	7218	0
2	231973769	rs763569593	C	T	gnomAD Exomes	PASS	NA	ENST00000258400.3	p.Arg303Gln	p.Arg303Gln	303	56xC10	c.908G>A	missense_variant				3	251134	1.19458e-05	0	0	0	16256	0	0	0	34580	0	0	0	10068	0	0	0	18380	0	0	0	21648	0	0	2	113456	0	0	0	6130	0
2	231973754	rs779950446	A	G	gnomAD Exomes,gnomAD Genomes	PASS	PASS	ENST00000258400.3	p.Ile308Thr	p.Ile308Thr	308	56xC5	c.923T>C	missense_variant				4	282476	1.41605e-05	0	0	1	24972	0	0	0	35428	0	0	0	10356	0	0	0	19944	0	0	0	25118	0	0	2	128828	0	0	0	7214	0
2	231973745	rs1349080953	T	A	gnomAD Exomes	PASS	NA	ENST00000258400.3	p.Lys311Met	p.Lys311Met	311	56xC2	c.932A>T	missense_variant				1	251010	3.98391e-06	0	0	0	16256	0	0	0	34580	0	0	0	10066	0	0	0	18386	0	0	0	21648	0	0	1	113334	0	0	0	6124	0
2	231973739	rs1280553135	A	G	gnomAD Exomes	PASS	NA	ENST00000258400.3	p.Val313Ala	p.Val313Ala	313	6x24	c.938T>C	missense_variant				1	251004	3.984e-06	0	0	0	16256	0	0	0	34580	0	0	0	10064	0	0	0	18382	0	0	0	21648	0	0	1	113338	0	0	0	6124	0
2	231973733	rs750681997	G	A	gnomAD Exomes	PASS	NA	ENST00000258400.3	p.Thr315Ile	p.Thr315Ile	315	6x26	c.944C>T	missense_variant				1	250976	3.98444e-06	0	0	1	16256	0	0	0	34580	0	0	0	10064	0	0	0	18382	0	0	0	21648	0	0	0	113306	0	0	0	6126	0
2	231973723	rs371120289	G	C	gnomAD Exomes	PASS	NA	ENST00000258400.3	p.Asn318Lys	p.Asn318Lys	318	6x29	c.954C>G	missense_variant				1	250900	3.98565e-06	0	0	0	16256	0	0	0	34578	0	0	0	10056	0	0	0	18380	0	0	0	21648	0	0	1	113250	0	0	0	6118	0
2	231973723	rs371120289	G	T	gnomAD Genomes	NA	PASS	ENST00000258400.3	p.Asn318Lys	p.Asn318Lys	318	6x29	c.954C>A	missense_variant				1	31406	3.1841e-05	0	0	1	8716	0	0	0	848	0	0	0	290	0	0	0	1560	0	0	0	3476	0	0	0	15430	0	0	0	1086	0
2	231973722	rs377419999	C	T	gnomAD Exomes,gnomAD Genomes	PASS	PASS	ENST00000258400.3	p.Glu319Lys	p.Glu319Lys	319	6x30	c.955G>A	missense_variant				6	282306	2.12535e-05	0	0	2	24968	0	0	0	35426	0	0	0	10346	0	0	0	19942	0	0	0	25124	0	0	4	128682	0	0	0	7204	0
2	231973715	rs1326828074	C	T	gnomAD Exomes	PASS	NA	ENST00000258400.3	p.Arg321Lys	p.Arg321Lys	321	6x32	c.962G>A	missense_variant				1	250882	3.98594e-06	0	0	0	16256	0	0	1	34578	0	0	0	10056	0	0	0	18386	0	0	0	21648	0	0	0	113224	0	0	0	6118	0
2	231973705	rs200541113	C	G	gnomAD Exomes,gnomAD Genomes	PASS	PASS	ENST00000258400.3	p.Lys324Asn	p.Lys324Asn	324	6x35	c.972G>C	missense_variant				246	282264	0.000871525	1	0	0	24964	0	0	0	35424	0	0	0	10346	0	0	243	19946	1	0	0	25124	0	0	0	128638	0	0	0	7206	0
2	231973692	rs776080221	C	A	gnomAD Exomes	PASS	NA	ENST00000258400.3	p.Val329Leu	p.Val329Leu	329	6x40	c.985G>T	missense_variant				2	250788	7.97486e-06	0	0	0	16256	0	0	0	34574	0	0	0	10048	0	0	0	18374	0	0	0	21646	0	0	0	113154	0	0	0	6120	0
2	231973664	rs1362518901	C	T	gnomAD Exomes	PASS	NA	ENST00000258400.3	p.Cys338Tyr	p.Cys338Tyr	338	6x49	c.1013G>A	missense_variant				1	250922	3.9853e-06	0	0	0	16252	0	0	0	34572	0	0	0	10060	0	0	0	18366	0	0	0	21646	0	0	1	113294	0	0	0	6118	0
2	231973659	rs1182132755	A	T	gnomAD Exomes	PASS	NA	ENST00000258400.3	p.Phe340Ile	p.Phe340Ile	340	6x51	c.1018T>A	missense_variant				1	250956	3.98476e-06	0	0	0	16250	0	0	0	34568	0	0	0	10064	0	0	0	18372	0	0	0	21648	0	0	1	113328	0	0	0	6112	0
2	231973653	rs765850892	T	C	gnomAD Exomes	PASS	NA	ENST00000258400.3	p.Ile342Val	p.Ile342Val	342	6x53	c.1024A>G	missense_variant				3	250926	1.19557e-05	0	0	0	16242	0	0	1	34558	0	0	0	10064	0	0	0	18360	0	0	0	21644	0	0	2	113336	0	0	0	6108	0
2	231973649		G	C	gnomAD Exomes	PASS	NA	ENST00000258400.3	p.Thr343Arg	p.Thr343Arg	343	6x54	c.1028C>G	missense_variant				1	250926	3.98524e-06	0	0	0	16236	0	0	0	34562	0	0	0	10068	0	0	0	18360	0	0	0	21642	0	0	1	113334	0	0	0	6110	0
2	231973637	rs771796131	A	G	gnomAD Exomes	PASS	NA	ENST00000258400.3	p.Leu347Ser	p.Leu347Ser	347	6x58	c.1040T>C	missense_variant				2	250988	7.96851e-06	0	0	0	16222	0	0	0	34564	0	0	0	10068	0	0	0	18364	0	0	0	21638	0	0	1	113416	0	0	0	6106	0
2	231973632	rs1277526718	A	C	gnomAD Exomes	PASS	NA	ENST00000258400.3	p.Leu349Val	p.Leu349Val	349	6x60	c.1045T>G	missense_variant				1	251016	3.98381e-06	0	0	0	16218	0	0	0	34568	0	0	0	10068	0	0	0	18366	0	0	0	21642	0	0	1	113440	0	0	0	6108	0
2	231973628	rs762274085	C	A	gnomAD Exomes	PASS	NA	ENST00000258400.3	p.Cys350Phe	p.Cys350Phe	350	6x61	c.1049G>T	missense_variant				2	250986	7.96857e-06	0	0	0	16204	0	0	0	34566	0	0	0	10068	0	0	0	18362	0	0	0	21636	0	0	2	113438	0	0	0	6106	0
2	231973624	rs148928503	A	T	gnomAD Exomes	PASS	NA	ENST00000258400.3	p.Asp351Glu	p.Asp351Glu	351	NA	c.1053T>A	missense_variant				10	251024	3.98368e-05	0	0	0	16210	0	0	4	34566	0	0	0	10068	0	0	0	18364	0	0	0	21634	0	0	5	113466	0	0	0	6108	0
2	231973623	rs1312127034	A	G	gnomAD Genomes	NA	PASS	ENST00000258400.3	p.Ser352Pro	p.Ser352Pro	352	NA	c.1054T>C	missense_variant				1	31406	3.1841e-05	0	0	1	8714	0	0	0	846	0	0	0	290	0	0	0	1560	0	0	0	3476	0	0	0	15432	0	0	0	1088	0
2	231973619	rs1227714475	C	T	gnomAD Exomes	PASS	NA	ENST00000258400.3	p.Cys353Tyr	p.Cys353Tyr	353	NA	c.1058G>A	missense_variant				1	250990	3.98422e-06	0	0	0	16182	0	0	0	34564	0	0	0	10064	0	0	1	18366	0	0	0	21630	0	0	0	113466	0	0	0	6108	0
2	231973617	rs749809479	T	A	gnomAD Exomes	PASS	NA	ENST00000258400.3	p.Asn354Tyr	p.Asn354Tyr	354	7x26	c.1060A>T	missense_variant				5	251002	1.99202e-05	0	0	0	16170	0	0	5	34566	0	0	0	10066	0	0	0	18370	0	0	0	21630	0	0	0	113484	0	0	0	6106	0
2	231973598	rs1358767554	A	G	gnomAD Exomes	PASS	NA	ENST00000258400.3	p.Met360Thr	p.Met360Thr	360	7x32	c.1079T>C	missense_variant				1	250968	3.98457e-06	0	0	0	16110	0	0	0	34566	0	0	0	10070	0	0	0	18370	0	0	0	21628	0	0	1	113506	0	0	0	6106	0
2	231973597	rs1319258001	C	T	gnomAD Exomes	PASS	NA	ENST00000258400.3	p.Met360Ile	p.Met360Ile	360	7x32	c.1080G>A	missense_variant				1	250948	3.98489e-06	0	0	0	16108	0	0	0	34566	0	0	0	10070	0	0	1	18372	0	0	0	21626	0	0	0	113492	0	0	0	6104	0
2	231973590	rs1402486562	C	T	gnomAD Exomes	PASS	NA	ENST00000258400.3	p.Glu363Lys	p.Glu363Lys	363	7x35	c.1087G>A	missense_variant				1	250950	3.98486e-06	0	0	0	16096	0	0	0	34568	0	0	0	10070	0	0	0	18370	0	0	0	21634	0	0	0	113494	0	0	0	6106	0
2	231973584	rs764470232	A	G	gnomAD Exomes	PASS	NA	ENST00000258400.3	p.Phe365Leu	p.Phe365Leu	365	7x37	c.1093T>C	missense_variant				2	250990	7.96844e-06	0	0	0	16110	0	0	0	34570	0	0	0	10070	0	0	0	18378	0	0	0	21638	0	0	0	113500	0	0	0	6108	0
2	231973580	rs745934870	A	G	gnomAD Exomes	PASS	NA	ENST00000258400.3	p.Val366Ala	p.Val366Ala	366	7x38	c.1097T>C	missense_variant				1	250988	3.98425e-06	0	0	0	16130	0	0	0	34566	0	0	0	10070	0	0	1	18374	0	0	0	21634	0	0	0	113488	0	0	0	6110	0
2	231973580	rs745934870	A	C	gnomAD Exomes	PASS	NA	ENST00000258400.3	p.Val366Gly	p.Val366Gly	366	7x38	c.1097T>G	missense_variant				1	250988	3.98425e-06	0	0	0	16130	0	0	1	34566	0	0	0	10070	0	0	0	18374	0	0	0	21634	0	0	0	113488	0	0	0	6110	0
2	231973578	rs1159008082	A	G	gnomAD Exomes	PASS	NA	ENST00000258400.3	p.Trp367Arg	p.Trp367Arg	367	7x39	c.1099T>C	missense_variant				1	250986	3.98429e-06	0	0	0	16132	0	0	0	34568	0	0	0	10070	0	0	0	18372	0	0	0	21636	0	0	1	113484	0	0	0	6110	0
2	231973576	rs1444997071	C	G	gnomAD Genomes	NA	PASS	ENST00000258400.3	p.Trp367Cys	p.Trp367Cys	367	7x39	c.1101G>C	missense_variant				1	31400	3.18471e-05	0	0	0	8708	0	0	0	848	0	0	0	290	0	0	0	1560	0	0	0	3472	0	0	1	15436	0	0	0	1086	0
2	231973574	rs1475813222	A	G	gnomAD Exomes	PASS	NA	ENST00000258400.3	p.Ile368Thr	p.Ile368Thr	368	7x40	c.1103T>C	missense_variant				1	250990	3.98422e-06	0	0	0	16138	0	0	0	34566	0	0	0	10070	0	0	0	18374	0	0	0	21638	0	0	1	113480	0	0	0	6108	0
2	231973568		T	C	gnomAD Exomes	PASS	NA	ENST00000258400.3	p.Tyr370Cys	p.Tyr370Cys	370	7x42	c.1109A>G	missense_variant				1	251024	3.98368e-06	0	0	0	16186	0	0	1	34572	0	0	0	10072	0	0	0	18372	0	0	0	21640	0	0	0	113462	0	0	0	6106	0
2	231973565	rs1236482671	A	G	gnomAD Exomes	PASS	NA	ENST00000258400.3	p.Val371Ala	p.Val371Ala	371	7x43	c.1112T>C	missense_variant				1	251046	3.98333e-06	0	0	0	16190	0	0	0	34574	0	0	0	10068	0	0	0	18380	0	0	0	21646	0	0	1	113470	0	0	0	6106	0
2	231973563	rs373914468	A	G	gnomAD Exomes	PASS	NA	ENST00000258400.3	p.Ser372Pro	p.Ser372Pro	372	7x45	c.1114T>C	missense_variant				4	251028	1.59345e-05	0	0	1	16196	0	0	0	34570	0	0	0	10068	0	0	0	18380	0	0	0	21644	0	0	3	113454	0	0	0	6104	0
2	231973560	rs1265707027	A	G	gnomAD Exomes	PASS	NA	ENST00000258400.3	p.Ser373Pro	p.Ser373Pro	373	7x46	c.1117T>C	missense_variant				1	251014	3.98384e-06	0	0	0	16186	0	0	0	34572	0	0	0	10066	0	0	0	18380	0	0	0	21648	0	0	0	113446	0	0	0	6104	0
2	231973549	rs778520272	A	C	gnomAD Exomes	PASS	NA	ENST00000258400.3	p.Asn376Lys	p.Asn376Lys	376	7x49	c.1128T>G	missense_variant				2	250986	7.96857e-06	0	0	0	16210	0	0	2	34574	0	0	0	10066	0	0	0	18384	0	0	0	21648	0	0	0	113386	0	0	0	6104	0
2	231973535	rs747959691	G	A	gnomAD Exomes,gnomAD Genomes	PASS	PASS	ENST00000258400.3	p.Thr381Ile	p.Thr381Ile	381	7x54	c.1142C>T	missense_variant				4	282282	1.41702e-05	0	0	0	24932	0	0	0	35424	0	0	0	10348	0	0	0	19942	0	0	2	25122	0	0	2	128702	0	0	0	7196	0
2	231973535	rs747959691	G	T	gnomAD Exomes	PASS	NA	ENST00000258400.3	p.Thr381Asn	p.Thr381Asn	381	7x54	c.1142C>A	missense_variant				1	250888	3.98584e-06	0	0	0	16224	0	0	0	34576	0	0	0	10058	0	0	0	18386	0	0	0	21646	0	0	1	113274	0	0	0	6108	0
2	231973533	rs1378214520	G	A	gnomAD Exomes	PASS	NA	ENST00000258400.3	p.Leu382Phe	p.Leu382Phe	382	7x55	c.1144C>T	missense_variant				1	250846	3.98651e-06	0	0	0	16226	0	0	0	34578	0	0	0	10054	0	0	0	18386	0	0	0	21648	0	0	1	113230	0	0	0	6108	0
2	231973526	rs1448379949	T	C	gnomAD Genomes	NA	PASS	ENST00000258400.3	p.Asn384Ser	p.Asn384Ser	384	8x47	c.1151A>G	missense_variant				1	31402	3.18451e-05	0	0	1	8708	0	0	0	848	0	0	0	290	0	0	0	1560	0	0	0	3474	0	0	0	15434	0	0	0	1088	0
2	231973523	rs1270925925	T	G	gnomAD Exomes	PASS	NA	ENST00000258400.3	p.Lys385Thr	p.Lys385Thr	385	8x48	c.1154A>C	missense_variant				1	250890	3.98581e-06	0	0	1	16238	0	0	0	34582	0	0	0	10056	0	0	0	18386	0	0	0	21648	0	0	0	113246	0	0	0	6118	0
2	231973520	rs760278664	G	A	gnomAD Exomes	PASS	NA	ENST00000258400.3	p.Thr386Ile	p.Thr386Ile	386	8x49	c.1157C>T	missense_variant				8	250850	3.18916e-05	0	0	0	16238	0	0	0	34582	0	0	0	10054	0	0	8	18384	0	0	0	21648	0	0	0	113210	0	0	0	6118	0
2	231973517	rs749886540	A	G	gnomAD Exomes	PASS	NA	ENST00000258400.3	p.Phe387Ser	p.Phe387Ser	387	8x50	c.1160T>C	missense_variant				3	250846	1.19595e-05	0	0	1	16242	0	0	0	34584	0	0	0	10056	0	0	0	18388	0	0	0	21648	0	0	2	113194	0	0	0	6118	0
2	231973515	rs77982984	G	A	gnomAD Exomes,gnomAD Genomes	PASS	PASS	ENST00000258400.3	p.Arg388Trp	p.Arg388Trp	388	8x51	c.1162C>T	missense_variant				512	282188	0.00181439	4	0	0	24940	0	0	0	35432	0	0	0	10342	0	0	0	19946	0	0	462	25124	4	0	38	128584	0	0	12	7204	0
2	231973514	rs1462073032	C	T	gnomAD Exomes,gnomAD Genomes	PASS	PASS	ENST00000258400.3	p.Arg388Gln	p.Arg388Gln	388	8x51	c.1163G>A	missense_variant				4	282212	1.41737e-05	0	0	1	24948	0	0	0	35430	0	0	0	10346	0	0	0	19946	0	0	0	25124	0	0	2	128596	0	0	0	7206	0
2	231973509	rs149801055	C	T	gnomAD Exomes,gnomAD Genomes	PASS	PASS	ENST00000258400.3	p.Ala390Thr	p.Ala390Thr	390	8x53	c.1168G>A	missense_variant				49	282240	0.000173611	0	0	0	24956	0	0	2	35426	0	0	30	10344	0	0	0	19950	0	0	0	25124	0	0	10	128622	0	0	4	7204	0
2	231973506	rs1163426310	A	G	gnomAD Exomes,gnomAD Genomes	PASS	PASS	ENST00000258400.3	p.Phe391Leu	p.Phe391Leu	391	8x54	c.1171T>C	missense_variant				2	282264	7.08557e-06	0	0	0	24958	0	0	0	35426	0	0	0	10346	0	0	0	19950	0	0	0	25124	0	0	2	128642	0	0	0	7206	0
2	231973503	rs1405092357	C	G	gnomAD Exomes	PASS	NA	ENST00000258400.3	p.Gly392Arg	p.Gly392Arg	392	8x55	c.1174G>C	missense_variant				1	250856	3.98635e-06	0	0	0	16252	0	0	1	34576	0	0	0	10054	0	0	0	18390	0	0	0	21648	0	0	0	113204	0	0	0	6118	0
2	231973499	rs568451050	C	T	gnomAD Exomes	PASS	NA	ENST00000258400.3	p.Arg393Gln	p.Arg393Gln	393	8x56	c.1178G>A	missense_variant				46	250854	0.000183374	0	0	0	16250	0	0	0	34572	0	0	0	10054	0	0	0	18388	0	0	0	21648	0	0	3	113210	0	0	0	6116	0
2	231973499	rs568451050	C	G	gnomAD Exomes,gnomAD Genomes	PASS	PASS	ENST00000258400.3	p.Arg393Pro	p.Arg393Pro	393	8x56	c.1178G>C	missense_variant				45	282246	0.000159435	0	0	0	24954	0	0	0	35420	0	0	0	10344	0	0	44	19948	0	0	0	25124	0	0	0	128636	0	0	1	7204	0
2	231973496	rs770228618	T	C	gnomAD Exomes,gnomAD Genomes	PASS	PASS	ENST00000258400.3	p.Tyr394Cys	p.Tyr394Cys	394	8x57	c.1181A>G	missense_variant				6	282286	2.1255e-05	0	0	2	24964	0	0	0	35422	0	0	0	10344	0	0	4	19946	0	0	0	25124	0	0	0	128662	0	0	0	7208	0
2	231973479	rs747241205	G	A	gnomAD Exomes	PASS	NA	ENST00000258400.3	p.Arg400Trp	p.Arg400Trp	400	NA	c.1198C>T	missense_variant				4	250910	1.5942e-05	0	0	0	16250	0	0	0	34574	0	0	0	10056	0	0	0	18388	0	0	0	21648	0	0	3	113254	0	0	0	6124	0
2	231973478	rs146731940	C	T	gnomAD Exomes,gnomAD Genomes	PASS	PASS	ENST00000258400.3	p.Arg400Gln	p.Arg400Gln	400	NA	c.1199G>A	missense_variant				23	282334	8.14638e-05	0	0	0	24962	0	0	1	35422	0	0	0	10350	0	0	0	19944	0	0	0	25122	0	0	22	128706	0	0	0	7212	0
2	231973474	rs1363254323	G	GACT	gnomAD Exomes	PASS	NA	ENST00000258400.3	p.Ala401_Thr402insVal	p.Ala401_Thr402insVal	not msv	not msv	c.1202_1203insAGT	inframe_insertion				1	250964	3.98464e-06	0	0	1	16254	0	0	0	34574	0	0	0	10058	0	0	0	18386	0	0	0	21646	0	0	0	113304	0	0	0	6126	0
2	231973446	rs180891719	G	A	gnomAD Exomes,gnomAD Genomes	PASS	PASS	ENST00000258400.3	p.Arg411Cys	p.Arg411Cys	411	NA	c.1231C>T	missense_variant				31	282470	0.000109746	0	0	0	24962	0	0	12	35426	0	0	0	10354	0	0	2	19938	0	0	0	25114	0	0	16	128840	0	0	0	7220	0
2	231973445	rs1172983361	C	T	gnomAD Exomes,gnomAD Genomes	PASS	PASS	ENST00000258400.3	p.Arg411His	p.Arg411His	411	NA	c.1232G>A	missense_variant				3	282462	1.06209e-05	0	0	0	24964	0	0	0	35422	0	0	0	10354	0	0	0	19934	0	0	0	25116	0	0	3	128838	0	0	0	7220	0
2	231973443	rs767186336	A	G	gnomAD Exomes	PASS	NA	ENST00000258400.3	p.Ser412Pro	p.Ser412Pro	412	NA	c.1234T>C	missense_variant				1	251092	3.9826e-06	0	0	0	16256	0	0	0	34572	0	0	0	10064	0	0	0	18380	0	0	0	21644	0	0	1	113428	0	0	0	6132	0
2	231973439	rs1387911502	C	T	gnomAD Exomes	PASS	NA	ENST00000258400.3	p.Ser413Asn	p.Ser413Asn	413	NA	c.1238G>A	missense_variant				1	251130	3.982e-06	0	0	0	16256	0	0	0	34578	0	0	0	10068	0	0	0	18374	0	0	0	21644	0	0	1	113460	0	0	0	6134	0
2	231973434	rs1167595328	T	A	gnomAD Exomes	PASS	NA	ENST00000258400.3	p.Ile415Phe	p.Ile415Phe	415	NA	c.1243A>T	missense_variant				3	251142	1.19454e-05	0	0	0	16256	0	0	0	34578	0	0	0	10068	0	0	2	18372	0	0	0	21646	0	0	0	113472	0	0	0	6134	0
2	231973425	rs148411901	G	A	gnomAD Exomes,gnomAD Genomes	PASS	PASS	ENST00000258400.3	p.Arg418Trp	p.Arg418Trp	418	NA	c.1252C>T	missense_variant				84	282550	0.000297293	0	0	72	24968	0	0	1	35412	0	0	0	10358	0	0	0	19930	0	0	0	25116	0	0	9	128930	0	0	2	7220	0
2	231973424	rs368672604	C	T	gnomAD Exomes,gnomAD Genomes	PASS	PASS	ENST00000258400.3	p.Arg418Gln	p.Arg418Gln	418	NA	c.1253G>A	missense_variant				9	282548	3.1853e-05	0	0	4	24970	0	0	3	35410	0	0	0	10360	0	0	0	19930	0	0	0	25118	0	0	2	128926	0	0	0	7218	0
2	231973419	rs763786880	G	A	gnomAD Exomes	PASS	NA	ENST00000258400.3	p.Pro420Ser	p.Pro420Ser	420	NA	c.1258C>T	missense_variant				1	251162	3.98149e-06	0	0	0	16256	0	0	0	34568	0	0	0	10070	0	0	0	18370	0	0	0	21648	0	0	1	113504	0	0	0	6130	0
2	231973416	rs6736017	T	C	gnomAD Exomes,gnomAD Genomes	PASS	PASS	ENST00000258400.3	p.Met421Val	p.Met421Val	421	NA	c.1261A>G	missense_variant	Benign	791235		2321	282568	0.00821395	83	0	2103	24964	81	0	165	35418	0	0	0	10362	0	0	0	19934	0	0	0	25120	0	0	25	128938	0	0	26	7216	2
2	231973412	rs1206334857	G	A	gnomAD Exomes	PASS	NA	ENST00000258400.3	p.Ala422Val	p.Ala422Val	422	NA	c.1265C>T	missense_variant				2	251144	7.96356e-06	0	0	0	16256	0	0	2	34568	0	0	0	10070	0	0	0	18372	0	0	0	21642	0	0	0	113494	0	0	0	6126	0
2	231973408	rs765759750	C	A	gnomAD Exomes	PASS	NA	ENST00000258400.3	p.Glu423Asp	p.Glu423Asp	423	NA	c.1269G>T	missense_variant				2	251138	7.96375e-06	0	0	0	16256	0	0	0	34564	0	0	0	10068	0	0	0	18368	0	0	1	21642	0	0	1	113500	0	0	0	6124	0
2	231973403	rs777098549	G	A	gnomAD Exomes	PASS	NA	ENST00000258400.3	p.Ser425Phe	p.Ser425Phe	425	NA	c.1274C>T	missense_variant				1	251134	3.98194e-06	0	0	0	16256	0	0	0	34566	0	0	0	10068	0	0	0	18372	0	0	0	21644	0	0	0	113488	0	0	0	6126	0
2	231973403	rs777098549	G	C	gnomAD Exomes	PASS	NA	ENST00000258400.3	p.Ser425Cys	p.Ser425Cys	425	NA	c.1274C>G	missense_variant				1	251134	3.98194e-06	0	0	0	16256	0	0	0	34566	0	0	0	10068	0	0	0	18372	0	0	0	21644	0	0	1	113488	0	0	0	6126	0
2	231973385	rs773323123	T	C	gnomAD Exomes	PASS	NA	ENST00000258400.3	p.His431Arg	p.His431Arg	431	NA	c.1292A>G	missense_variant				3	251132	1.19459e-05	0	0	0	16256	0	0	3	34554	0	0	0	10068	0	0	0	18364	0	0	0	21644	0	0	0	113504	0	0	0	6126	0
2	231973383	rs749068505	C	T	gnomAD Exomes	PASS	NA	ENST00000258400.3	p.Gly432Arg	p.Gly432Arg	432	NA	c.1294G>A	missense_variant				5	251112	1.99114e-05	0	0	0	16256	0	0	5	34558	0	0	0	10068	0	0	0	18358	0	0	0	21642	0	0	0	113488	0	0	0	6126	0
2	231973376	rs781269061	C	T	gnomAD Exomes,gnomAD Genomes	PASS	PASS	ENST00000258400.3	p.Arg434Gln	p.Arg434Gln	434	NA	c.1301G>A	missense_variant				24	282478	8.49624e-05	0	0	0	24970	0	0	0	35412	0	0	0	10354	0	0	0	19902	0	0	1	25116	0	0	23	128894	0	0	0	7214	0
2	231973367	rs1434935724	A	G	gnomAD Exomes	PASS	NA	ENST00000258400.3	p.Ile437Thr	p.Ile437Thr	437	NA	c.1310T>C	missense_variant				1	251052	3.98324e-06	0	0	0	16256	0	0	0	34552	0	0	0	10068	0	0	0	18346	0	0	1	21638	0	0	0	113448	0	0	0	6128	0
2	231973362	rs575018939	G	A	gnomAD Exomes	PASS	NA	ENST00000258400.3	p.Pro439Ser	p.Pro439Ser	439	NA	c.1315C>T	missense_variant				1	251050	3.98327e-06	0	0	1	16256	0	0	0	34550	0	0	0	10066	0	0	0	18348	0	0	0	21634	0	0	0	113450	0	0	0	6130	0
2	231973348	rs758025130	C	G	gnomAD Exomes	PASS	NA	ENST00000258400.3	p.Gln443His	p.Gln443His	443	NA	c.1329G>C	missense_variant				1	251004	3.984e-06	0	0	0	16256	0	0	0	34556	0	0	0	10064	0	0	0	18342	0	0	0	21636	0	0	0	113408	0	0	0	6128	0
2	231973341	rs753079218	T	C	gnomAD Exomes,gnomAD Genomes	PASS	PASS	ENST00000258400.3	p.Met446Val	p.Met446Val	446	NA	c.1336A>G	missense_variant				5	282378	1.77068e-05	0	0	0	24970	0	0	0	35394	0	0	0	10358	0	0	1	19894	0	0	0	25110	0	0	3	128824	0	0	0	7214	0
2	231973331	rs759860581	C	T	gnomAD Exomes,gnomAD Genomes	PASS	PASS	ENST00000258400.3	p.Arg449Gln	p.Arg449Gln	449	NA	c.1346G>A	missense_variant				21	282280	7.43942e-05	0	0	0	24968	0	0	0	35396	0	0	0	10358	0	0	20	19882	0	0	0	25100	0	0	0	128764	0	0	1	7206	0
2	231973316	rs371551817	T	C	gnomAD Exomes	PASS	NA	ENST00000258400.3	p.Gln454Arg	p.Gln454Arg	454	NA	c.1361A>G	missense_variant				1	250900	3.98565e-06	0	0	0	16252	0	0	0	34550	0	0	0	10070	0	0	0	18330	0	0	0	21622	0	0	1	113358	0	0	0	6110	0
2	231973313	rs1309735509	G	C	gnomAD Exomes	PASS	NA	ENST00000258400.3	p.Ser455Cys	p.Ser455Cys	455	NA	c.1364C>G	missense_variant				1	250852	3.98641e-06	0	0	1	16250	0	0	0	34544	0	0	0	10070	0	0	0	18326	0	0	0	21620	0	0	0	113320	0	0	0	6114	0
2	231973309	rs1227107501	TGAA	T	gnomAD Exomes	PASS	NA	ENST00000258400.3	p.Ser457del	p.Ser457del	not msv	not msv	c.1365_1367delTTC	inframe_deletion				1	250838	3.98664e-06	0	0	0	16248	0	0	0	34550	0	0	0	10068	0	0	1	18322	0	0	0	21610	0	0	0	113320	0	0	0	6114	0
2	231973308	rs760677931	A	C	gnomAD Exomes	PASS	NA	ENST00000258400.3	p.Ser457Ala	p.Ser457Ala	457	NA	c.1369T>G	missense_variant				1	250834	3.9867e-06	0	0	0	16250	0	0	0	34548	0	0	0	10068	0	0	0	18326	0	0	0	21614	0	0	1	113306	0	0	0	6116	0
2	231973305	rs1294287126	T	C	gnomAD Exomes	PASS	NA	ENST00000258400.3	p.Ile458Val	p.Ile458Val	458	NA	c.1372A>G	missense_variant				1	250848	3.98648e-06	0	0	0	16248	0	0	0	34546	0	0	0	10070	0	0	1	18332	0	0	0	21608	0	0	0	113324	0	0	0	6112	0
2	231973304	rs773307461	A	G	gnomAD Exomes	PASS	NA	ENST00000258400.3	p.Ile458Thr	p.Ile458Thr	458	NA	c.1373T>C	missense_variant				20	250840	7.97321e-05	0	0	0	16252	0	0	0	34542	0	0	0	10070	0	0	0	18328	0	0	0	21606	0	0	1	113324	0	0	1	6108	0
2	231973302	rs772206074	T	C	gnomAD Exomes	PASS	NA	ENST00000258400.3	p.Ile459Val	p.Ile459Val	459	NA	c.1375A>G	missense_variant				11	250862	4.38488e-05	0	0	0	16250	0	0	0	34542	0	0	0	10066	0	0	0	18330	0	0	0	21614	0	0	0	113340	0	0	0	6112	0
2	231973293	rs1300743615	C	T	gnomAD Exomes	PASS	NA	ENST00000258400.3	p.Asp462Asn	p.Asp462Asn	462	NA	c.1384G>A	missense_variant				1	250810	3.98708e-06	0	0	0	16252	0	0	0	34536	0	0	0	10068	0	0	0	18314	0	0	0	21602	0	0	0	113324	0	0	0	6108	0
2	231973289	rs150480687	G	T	gnomAD Exomes	PASS	NA	ENST00000258400.3	p.Thr463Lys	p.Thr463Lys	463	NA	c.1388C>A	missense_variant				2	250774	7.97531e-06	0	0	0	16246	0	0	0	34536	0	0	0	10066	0	0	0	18320	0	0	0	21600	0	0	1	113304	0	0	0	6108	0
2	231973289	rs150480687	G	A	gnomAD Exomes,gnomAD Genomes	PASS	PASS	ENST00000258400.3	p.Thr463Met	p.Thr463Met	463	NA	c.1388C>T	missense_variant				43	282162	0.000152395	0	0	4	24956	0	0	0	35384	0	0	1	10356	0	0	0	19876	0	0	1	25074	0	0	4	128728	0	0	0	7194	0
2	231973287	rs769781517	G	A	gnomAD Exomes	PASS	NA	ENST00000258400.3	p.Leu464Phe	p.Leu464Phe	464	NA	c.1390C>T	missense_variant				1	250820	3.98692e-06	0	0	0	16250	0	0	0	34536	0	0	0	10070	0	0	0	18322	0	0	0	21606	0	0	1	113320	0	0	0	6110	0
2	231973280	rs148299796	A	G	gnomAD Exomes	PASS	NA	ENST00000258400.3	p.Leu466Pro	p.Leu466Pro	466	NA	c.1397T>C	missense_variant				1	250816	3.98699e-06	0	0	0	16250	0	0	0	34538	0	0	0	10068	0	0	0	18328	0	0	0	21612	0	0	1	113302	0	0	0	6114	0
2	231973257	rs745643878	T	A	gnomAD Exomes	PASS	NA	ENST00000258400.3	p.Thr474Ser	p.Thr474Ser	474	NA	c.1420A>T	missense_variant				2	250828	7.97359e-06	0	0	2	16242	0	0	0	34544	0	0	0	10068	0	0	0	18336	0	0	0	21598	0	0	0	113330	0	0	0	6108	0
2	231973250	rs561626873	T	C	gnomAD Exomes	PASS	NA	ENST00000258400.3	p.Glu476Gly	p.Glu476Gly	476	NA	c.1427A>G	missense_variant				2	250784	7.97499e-06	0	0	0	16238	0	0	0	34542	0	0	0	10068	0	0	0	18328	0	0	0	21586	0	0	0	113314	0	0	0	6108	0
2	231973248	rs757151621	G	C	gnomAD Exomes	PASS	NA	ENST00000258400.3	p.Gln477Glu	p.Gln477Glu	477	NA	c.1429C>G	missense_variant				3	250758	1.19637e-05	0	0	0	16238	0	0	0	34540	0	0	0	10068	0	0	0	18326	0	0	0	21568	0	0	3	113310	0	0	0	6106	0
2	231973244	rs1254278711	A	T	gnomAD Exomes	PASS	NA	ENST00000258400.3	p.Val478Asp	p.Val478Asp	478	NA	c.1433T>A	missense_variant				1	250774	3.98765e-06	0	0	0	16236	0	0	0	34540	0	0	0	10068	0	0	1	18332	0	0	0	21576	0	0	0	113318	0	0	0	6104	0
2	231973242	rs1425355982	T	C	gnomAD Genomes	NA	PASS	ENST00000258400.3	p.Ser479Gly	p.Ser479Gly	479	NA	c.1435A>G	missense_variant				2	31392	6.37105e-05	0	0	0	8710	0	0	0	848	0	0	0	290	0	0	0	1558	0	0	0	3476	0	0	2	15422	0	0	0	1088	0
2	231973239	rs746531795	A	G	gnomAD Exomes	PASS	NA	ENST00000258400.3	p.Tyr480His	p.Tyr480His	480	NA	c.1438T>C	missense_variant				1	250774	3.98765e-06	0	0	0	16246	0	0	0	34540	0	0	0	10070	0	0	0	18328	0	0	0	21566	0	0	1	113316	0	0	0	6104	0
2	231973239	rs746531795	A	T	gnomAD Exomes	PASS	NA	ENST00000258400.3	p.Tyr480Asn	p.Tyr480Asn	480	NA	c.1438T>A	missense_variant				3	250774	1.1963e-05	0	0	0	16246	0	0	0	34540	0	0	0	10070	0	0	3	18328	0	0	0	21566	0	0	0	113316	0	0	0	6104	0
2	231973235	rs1047585002	A	G	gnomAD Exomes	PASS	NA	ENST00000258400.3	p.Val481Ala	p.Val481Ala	481	NA	c.1442T>C	missense_variant				3	250720	1.19655e-05	0	0	0	16244	0	0	2	34536	0	0	0	10070	0	0	0	18328	0	0	0	21532	0	0	1	113300	0	0	0	6106	0
[truncated: 5 more columns]

## Sheet: HTR2C
Chromosome	Position	rsIDs	Reference	Alternate	Source	Filters - exomes	Filters - genomes	Transcript	HGVS Consequence	Protein Consequence	AA Number from gnomAD	Common_numbering_missense	Transcript Consequence	VEP Annotation	ClinVar Clinical Significance	ClinVar Variation ID	Flags	Allele Count	Allele Number	Allele Frequency	Homozygote Count	Hemizygote Count	Allele Count African/African American	Allele Number African/African American	Homozygote Count African/African American	Hemizygote Count African/African American	Allele Count Latino/Admixed American	Allele Number Latino/Admixed American	Homozygote Count Latino/Admixed American	Hemizygote Count Latino/Admixed American	Allele Count Ashkenazi Jewish	Allele Number Ashkenazi Jewish	Homozygote Count Ashkenazi Jewish	Hemizygote Count Ashkenazi Jewish	Allele Count East Asian	Allele Number East Asian	Homozygote Count East Asian	Hemizygote Count East Asian	Allele Count European (Finnish)	Allele Number European (Finnish)	Homozygote Count European (Finnish)	Hemizygote Count European (Finnish)	Allele Count European (non-Finnish)	Allele Number European (non-Finnish)	Homozygote Count European (non-Finnish)	Hemizygote Count European (non-Finnish)	Allele Count Other	Allele Number Other	Homozygote Count Other
X	113961353	rs142701803	A	G	gnomAD Exomes,gnomAD Genomes	PASS	PASS	ENST00000276198.1	p.Asn3Ser	p.Asn3Ser	3	NA	c.8A>G	missense_variant				11	147596	7.45278e-05	0	2	11	15117	0	2	0	14766	0	0	0	5612	0	0	0	9534	0	0	0	17364	0	0	0	70751	0	0	0	3594	0
X	113961365	rs201115463	C	A	gnomAD Exomes	PASS	NA	ENST00000276198.1	p.Ala7Glu	p.Ala7Glu	7	NA	c.20C>A	missense_variant				1	120756	8.28116e-06	0	1	0	8853	0	0	0	12895	0	0	0	5167	0	0	0	7973	0	0	0	14623	0	0	0	58067	0	0	0	2649	0
X	113961365	rs201115463	C	T	gnomAD Exomes	PASS	NA	ENST00000276198.1	p.Ala7Val	p.Ala7Val	7	NA	c.20C>T	missense_variant	Likely benign	750988		24	120756	0.000198748	0	10	1	8853	0	0	0	12895	0	0	0	5167	0	0	0	7973	0	0	0	14623	0	0	9	58067	0	2	0	2649	0
X	113961379	rs199958275	C	T	gnomAD Exomes	PASS	NA	ENST00000276198.1	p.Leu12Phe	p.Leu12Phe	12	NA	c.34C>T	missense_variant				1	119537	8.36561e-06	0	1	0	8903	0	0	0	12695	0	0	0	5081	0	0	0	8105	0	0	0	14475	0	0	0	57198	0	0	0	2659	0
X	113965702		G	GTTTTTT	gnomAD Exomes	PASS	NA	ENST00000276198.1	p.Leu12_Val13insPhePhe	p.Leu12_Val13insPhePhe	not msv	not msv	c.36_37insTTTTTT	inframe_insertion				1	159151	6.28334e-06	0	0	0	12624	0	0	0	21975	0	0	0	5849	0	0	0	12479	0	0	0	14811	0	0	1	73494	0	0	0	3741	0
X	113965705	rs781840760	T	C	gnomAD Exomes	PASS	NA	ENST00000276198.1	p.Val13Ala	p.Val13Ala	13	NA	c.38T>C	missense_variant				1	164495	6.07921e-06	0	0	0	12866	0	0	0	23189	0	0	0	6138	0	0	1	12884	0	0	0	15104	0	0	0	75622	0	0	0	3946	0
X	113965714	rs375844687	T	C	gnomAD Exomes	PASS	NA	ENST00000276198.1	p.Ile16Thr	p.Ile16Thr	16	NA	c.47T>C	missense_variant				4	173543	2.3049e-05	0	2	0	13024	0	0	0	25570	0	0	0	6700	0	0	0	13468	0	0	0	15597	0	0	4	78585	0	2	0	4217	0
X	113965719		C	G	gnomAD Exomes	PASS	NA	ENST00000276198.1	p.Leu18Val	p.Leu18Val	18	NA	c.52C>G	missense_variant				1	176259	5.67347e-06	0	0	0	13049	0	0	0	26256	0	0	0	6923	0	0	0	13626	0	0	0	15708	0	0	0	79248	0	0	0	4311	0
X	113965731		C	A	gnomAD Exomes	PASS	NA	ENST00000276198.1	p.Gln22Lys	p.Gln22Lys	22	NA	c.64C>A	missense_variant				1	178587	5.59951e-06	0	1	0	13055	0	0	0	26640	0	0	0	7118	0	0	0	13718	0	0	0	15807	0	0	1	80053	0	1	0	4385	0
X	113965735	rs6318	G	C	gnomAD Exomes,gnomAD Genomes	PASS	PASS	ENST00000276198.1	p.Cys23Ser	p.Cys23Ser	23	NA	c.68G>C	missense_variant	Benign	9885		29677	199938	0.148431	1959	10381	6797	18618	889	1804	1778	27305	58	445	1591	7329	114	541	142	14717	0	50	2143	18265	87	693	14467	90513	728	5398	819	5166	34
X	113965740	rs137903956	A	G	gnomAD Exomes,gnomAD Genomes	PASS	PASS	ENST00000276198.1	p.Ile25Val	p.Ile25Val	25	NA	c.73A>G	missense_variant				2	201169	9.94189e-06	0	1	0	18779	0	0	0	27486	0	0	0	7406	0	0	1	14737	0	1	0	18323	0	0	1	90997	0	0	0	5198	0
X	113965750	rs201731034	G	A	gnomAD Exomes	PASS	NA	ENST00000276198.1	p.Ser28Asn	p.Ser28Asn	28	NA	c.83G>A	missense_variant				1	182240	5.48727e-06	0	0	0	13139	0	0	0	27214	0	0	0	7401	0	0	0	13819	0	0	0	15947	0	0	1	81391	0	0	0	4496	0
X	113965753		C	G	gnomAD Exomes	PASS	NA	ENST00000276198.1	p.Pro29Arg	p.Pro29Arg	29	NA	c.86C>G	missense_variant				1	182672	5.47429e-06	0	1	0	13146	0	0	0	27309	0	0	0	7434	0	0	0	13838	0	0	0	15966	0	0	0	81529	0	0	0	4508	0
X	113965756	rs369056461	T	C	gnomAD Exomes	PASS	NA	ENST00000276198.1	p.Val30Ala	p.Val30Ala	30	NA	c.89T>C	missense_variant				1	182872	5.46831e-06	0	0	1	13153	0	0	0	27337	0	0	0	7452	0	0	0	13849	0	0	0	15976	0	0	0	81621	0	0	0	4507	0
X	113965758	rs781966894	G	A	gnomAD Exomes	PASS	NA	ENST00000276198.1	p.Ala31Thr	p.Ala31Thr	31	NA	c.91G>A	missense_variant				1	182866	5.46849e-06	0	0	0	13152	0	0	0	27326	0	0	0	7454	0	0	1	13849	0	0	0	15977	0	0	0	81618	0	0	0	4509	0
X	113965759	rs201249233	C	T	gnomAD Exomes	PASS	NA	ENST00000276198.1	p.Ala31Val	p.Ala31Val	31	NA	c.92C>T	missense_variant				5	183046	2.73155e-05	0	1	0	13154	0	0	0	27368	0	0	0	7467	0	0	0	13850	0	0	0	15985	0	0	5	81691	0	1	0	4513	0
X	113965765	rs782499464	T	C	gnomAD Exomes	PASS	NA	ENST00000276198.1	p.Ile33Thr	p.Ile33Thr	33	NA	c.98T>C	missense_variant				1	183271	5.4564e-06	0	0	0	13157	0	0	0	27403	0	0	0	7478	0	0	0	13859	0	0	0	15993	0	0	1	81805	0	0	0	4519	0
X	113965766	rs199898127	A	G	gnomAD Exomes	PASS	NA	ENST00000276198.1	p.Ile33Met	p.Ile33Met	33	NA	c.99A>G	missense_variant				9	183261	4.91103e-05	0	5	0	13158	0	0	0	27398	0	0	0	7476	0	0	0	13858	0	0	0	15993	0	0	8	81798	0	4	1	4520	0
X	113965791	rs143566182	G	C	gnomAD Exomes,gnomAD Genomes	PASS	PASS	ENST00000276198.1	p.Asp42His	p.Asp42His	42	NA	c.124G>C	missense_variant	Likely benign	738592		55	204792	0.000268565	0	15	53	18904	0	14	2	28011	0	1	0	7664	0	0	0	14844	0	0	0	18527	0	0	0	92462	0	0	0	5310	0
X	113965794	rs781924099	G	T	gnomAD Exomes	PASS	NA	ENST00000276198.1	p.Gly43Cys	p.Gly43Cys	43	NA	c.127G>T	missense_variant				1	183408	5.45232e-06	0	1	0	13161	0	0	0	27413	0	0	0	7489	0	0	0	13854	0	0	0	16003	0	0	1	81890	0	1	0	4526	0
X	113965800		C	T	gnomAD Exomes	PASS	NA	ENST00000276198.1	p.Arg45Cys	p.Arg45Cys	45	NA	c.133C>T	missense_variant				1	183405	5.45241e-06	0	0	0	13160	0	0	0	27407	0	0	0	7487	0	0	0	13855	0	0	0	16006	0	0	1	81896	0	0	0	4526	0
X	113965801		G	A	gnomAD Exomes	PASS	NA	ENST00000276198.1	p.Arg45His	p.Arg45His	45	NA	c.134G>A	missense_variant				1	183368	5.45351e-06	0	1	0	13160	0	0	1	27401	0	1	0	7484	0	0	0	13852	0	0	0	16004	0	0	0	81874	0	0	0	4524	0
X	113965804	rs782099601	T	C	gnomAD Exomes	PASS	NA	ENST00000276198.1	p.Phe46Ser	p.Phe46Ser	46	NA	c.137T>C	missense_variant				1	183426	5.45179e-06	0	1	0	13160	0	0	0	27415	0	0	0	7488	0	0	0	13853	0	0	1	16007	0	1	0	81905	0	0	0	4526	0
X	113965806	rs782725427	A	G	gnomAD Exomes	PASS	NA	ENST00000276198.1	p.Lys47Glu	p.Lys47Glu	47	NA	c.139A>G	missense_variant				5	183448	2.72557e-05	0	4	0	13161	0	0	0	27415	0	0	0	7487	0	0	0	13859	0	0	0	16010	0	0	0	81915	0	0	0	4526	0
X	113965807		A	G	gnomAD Exomes	PASS	NA	ENST00000276198.1	p.Lys47Arg	p.Lys47Arg	47	NA	c.140A>G	missense_variant				1	183454	5.45096e-06	0	1	0	13161	0	0	1	27417	0	1	0	7488	0	0	0	13858	0	0	0	16011	0	0	0	81918	0	0	0	4526	0
X	113965821	rs74465306	G	T	gnomAD Exomes	PASS	NA	ENST00000276198.1	p.Val52Leu	p.Val52Leu	52	NA	c.154G>T	missense_variant				2	183460	1.09016e-05	0	0	1	13160	0	0	0	27423	0	0	0	7488	0	0	0	13858	0	0	0	16010	0	0	1	81920	0	0	0	4526	0
X	113965832		G	T	gnomAD Exomes	PASS	NA	ENST00000276198.1	p.Trp55Cys	p.Trp55Cys	55	1x33	c.165G>T	missense_variant				1	183472	5.45042e-06	0	0	0	13161	0	0	0	27420	0	0	0	7488	0	0	0	13861	0	0	1	16011	0	0	0	81924	0	0	0	4531	0
X	113965839		C	T	gnomAD Exomes,gnomAD Genomes	PASS	PASS	ENST00000276198.1	p.Leu58Phe	p.Leu58Phe	58	1x37	c.172C>T	missense_variant				2	205084	9.7521e-06	0	1	0	18947	0	0	0	28028	0	0	0	7665	0	0	0	14843	0	0	0	18581	0	0	1	92614	0	0	1	5327	0
X	113965842	rs781896215	T	C	gnomAD Exomes	PASS	NA	ENST00000276198.1	p.Ser59Pro	p.Ser59Pro	59	1x38	c.175T>C	missense_variant				1	183487	5.44998e-06	0	0	0	13161	0	0	0	27423	0	0	0	7490	0	0	0	13860	0	0	0	16011	0	0	1	81933	0	0	0	4531	0
X	113965842	rs781896215	T	A	gnomAD Exomes	PASS	NA	ENST00000276198.1	p.Ser59Thr	p.Ser59Thr	59	1x38	c.175T>A	missense_variant				1	183487	5.44998e-06	0	0	0	13161	0	0	0	27423	0	0	1	7490	0	0	0	13860	0	0	0	16011	0	0	0	81933	0	0	0	4531	0
X	113965848	rs371347099	G	A	gnomAD Exomes,gnomAD Genomes	PASS	PASS	ENST00000276198.1	p.Val61Ile	p.Val61Ile	61	1x40	c.181G>A	missense_variant				19	204893	9.27313e-05	0	4	0	18901	0	0	12	28015	0	2	0	7664	0	0	0	14831	0	0	0	18563	0	0	3	92525	0	1	4	5319	0
X	113965852	rs782220418	T	C	gnomAD Exomes,gnomAD Genomes	PASS	PASS	ENST00000276198.1	p.Ile62Thr	p.Ile62Thr	62	1x41	c.185T>C	missense_variant				2	204950	9.75848e-06	0	1	0	18902	0	0	0	28023	0	0	0	7663	0	0	0	14843	0	0	0	18565	0	0	2	92551	0	1	0	5326	0
X	113965854	rs782475474	A	G	gnomAD Exomes	PASS	NA	ENST00000276198.1	p.Ile63Val	p.Ile63Val	63	1x42	c.187A>G	missense_variant				1	183480	5.45019e-06	0	0	0	13161	0	0	0	27423	0	0	0	7489	0	0	0	13860	0	0	0	16011	0	0	1	81930	0	0	0	4529	0
X	113965890		A	C	gnomAD Exomes	PASS	NA	ENST00000276198.1	p.Ile75Leu	p.Ile75Leu	75	1x54	c.223A>C	missense_variant				1	183473	5.45039e-06	0	0	0	13161	0	0	0	27427	0	0	0	7489	0	0	0	13860	0	0	0	16011	0	0	0	81915	0	0	0	4531	0
X	113965902		A	G	gnomAD Exomes	PASS	NA	ENST00000276198.1	p.Ser79Gly	p.Ser79Gly	79	1x58	c.235A>G	missense_variant				1	183419	5.452e-06	0	0	0	13161	0	0	0	27422	0	0	0	7488	0	0	0	13858	0	0	0	16011	0	0	1	81871	0	0	0	4529	0
X	113965904	rs201160243	C	G	gnomAD Exomes	PASS	NA	ENST00000276198.1	p.Ser79Arg	p.Ser79Arg	79	1x58	c.237C>G	missense_variant				2	183402	1.0905e-05	0	1	0	13160	0	0	0	27419	0	0	0	7488	0	0	0	13855	0	0	0	16011	0	0	2	81862	0	1	0	4529	0
X	113965956	rs782419223	A	G	gnomAD Exomes	PASS	NA	ENST00000276198.1	p.Ile97Val	p.Ile97Val	97	2x48	c.289A>G	missense_variant				1	182129	5.49061e-06	0	1	0	13144	0	0	0	27240	0	0	0	7439	0	0	0	13818	0	0	0	15966	0	0	0	81070	0	0	0	4504	0
X	113965974	rs782016023	G	A	gnomAD Exomes	PASS	NA	ENST00000276198.1	p.Gly103Arg	p.Gly103Arg	103	2x54	c.307G>A	missense_variant				1	180300	5.54631e-06	0	0	0	13115	0	0	0	27038	0	0	0	7283	0	0	0	13784	0	0	0	15885	0	0	1	80189	0	0	0	4446	0
X	113965980		C	A	gnomAD Exomes	PASS	NA	ENST00000276198.1	p.Leu105Ile	p.Leu105Ile	105	2x551	c.313C>A	missense_variant				1	180211	5.54905e-06	0	0	0	13127	0	0	1	27082	0	0	0	7248	0	0	0	13798	0	0	0	15867	0	0	0	80069	0	0	0	4440	0
X	113965998		C	G	gnomAD Exomes	PASS	NA	ENST00000276198.1	p.Leu111Val	p.Leu111Val	111	2x61	c.331C>G	missense_variant				1	175336	5.70334e-06	0	0	0	13060	0	0	0	26285	0	0	0	6845	0	0	0	13651	0	0	0	15694	0	0	1	78154	0	0	0	4299	0
X	113966007	rs781958638	A	G	gnomAD Exomes	PASS	NA	ENST00000276198.1	p.Ile114Val	p.Ile114Val	114	2x64	c.340A>G	missense_variant				1	172558	5.79515e-06	0	0	0	13022	0	0	0	26072	0	0	0	6565	0	0	1	13609	0	0	0	15497	0	0	0	76899	0	0	0	4240	0
X	113966016		G	A	gnomAD Exomes	PASS	NA	ENST00000276198.1	p.Asp117Asn	p.Asp117Asn	117	2x67	c.349G>A	missense_variant				1	164604	6.07519e-06	0	0	0	12871	0	0	0	24739	0	0	0	5932	0	0	0	13249	0	0	0	15133	0	0	0	73876	0	0	0	3997	0
X	114082566	rs782556773	A	G	gnomAD Exomes	PASS	NA	ENST00000276198.1	p.Asp117Gly	p.Asp117Gly	117	2x67	c.350A>G	missense_variant				5	178725	2.79759e-05	0	5	0	13010	0	0	0	26673	0	0	0	7211	0	0	0	13671	0	0	0	15765	0	0	0	79815	0	0	0	4391	0
X	114082572	rs782198909	T	A	gnomAD Exomes	PASS	NA	ENST00000276198.1	p.Val119Asp	p.Val119Asp	119	NA	c.356T>A	missense_variant				1	179870	5.55957e-06	0	1	0	13046	0	0	0	26837	0	0	0	7303	0	0	0	13713	0	0	0	15812	0	0	0	80273	0	0	0	4411	0
X	114082590		A	G	gnomAD Genomes	NA	PASS	ENST00000276198.1	p.Tyr125Cys	p.Tyr125Cys	125	3x23	c.374A>G	missense_variant				1	21989	4.54773e-05	0	1	1	5939	0	1	0	617	0	0	0	179	0	0	0	999	0	0	0	2591	0	0	0	10860	0	0	0	804	0
X	114082599		C	G	gnomAD Exomes	PASS	NA	ENST00000276198.1	p.Pro128Arg	p.Pro128Arg	128	3x26	c.383C>G	missense_variant				1	181906	5.49734e-06	0	0	0	13109	0	0	0	27133	0	0	0	7441	0	0	0	13801	0	0	0	15930	0	0	1	81125	0	0	0	4484	0
X	114082601	rs374923946	G	A	gnomAD Exomes	PASS	NA	ENST00000276198.1	p.Val129Ile	p.Val129Ile	129	3x27	c.385G>A	missense_variant				2	182037	1.09868e-05	0	1	1	13119	0	1	0	27142	0	0	0	7436	0	0	1	13803	0	0	0	15935	0	0	0	81197	0	0	0	4482	0
X	114082613	rs782713468	T	G	gnomAD Exomes	PASS	NA	ENST00000276198.1	p.Leu133Val	p.Leu133Val	133	3x31	c.397T>G	missense_variant				1	182462	5.48059e-06	0	0	0	13129	0	0	0	27216	0	0	0	7458	0	0	0	13825	0	0	0	15963	0	0	1	81399	0	0	0	4500	0
X	114082662		C	T	gnomAD Exomes	PASS	NA	ENST00000276198.1	p.Ser149Leu	p.Ser149Leu	149	3x47	c.446C>T	missense_variant				1	182732	5.4725e-06	0	0	0	13132	0	0	0	27245	0	0	0	7473	0	0	0	13829	0	0	0	15991	0	0	1	81537	0	0	0	4512	0
X	114082686		G	A	gnomAD Exomes	PASS	NA	ENST00000276198.1	p.Arg157His	p.Arg157His	157	3x55	c.470G>A	missense_variant				1	182760	5.47166e-06	0	0	0	13136	0	0	0	27246	0	0	0	7473	0	0	1	13830	0	0	0	15997	0	0	0	81557	0	0	0	4508	0
X	114082691	rs782400565	C	T	gnomAD Exomes	PASS	NA	ENST00000276198.1	p.Pro159Ser	p.Pro159Ser	159	34x50	c.475C>T	missense_variant				2	182822	1.09396e-05	0	1	0	13137	0	0	2	27256	0	1	0	7479	0	0	0	13837	0	0	0	16002	0	0	0	81575	0	0	0	4512	0
X	114082694	rs781938388	A	G	gnomAD Exomes	PASS	NA	ENST00000276198.1	p.Ile160Val	p.Ile160Val	160	34x51	c.478A>G	missense_variant				1	182825	5.46971e-06	0	0	0	13141	0	0	0	27256	0	0	0	7479	0	0	0	13835	0	0	0	16002	0	0	0	81577	0	0	0	4514	0
X	114082703		A	T	gnomAD Exomes	PASS	NA	ENST00000276198.1	p.Ser163Cys	p.Ser163Cys	163	34x54	c.487A>T	missense_variant				1	182768	5.47142e-06	0	1	0	13140	0	0	0	27248	0	0	0	7476	0	0	0	13833	0	0	1	15999	0	1	0	81553	0	0	0	4503	0
X	114082707		G	A	gnomAD Exomes	PASS	NA	ENST00000276198.1	p.Arg164His	p.Arg164His	164	34x55	c.491G>A	missense_variant				2	182519	1.09578e-05	0	1	0	13128	0	0	0	27196	0	0	0	7467	0	0	1	13814	0	0	0	15991	0	0	0	81445	0	0	0	4499	0
X	114082712		A	G	gnomAD Genomes	NA	PASS	ENST00000276198.1	p.Asn166Asp	p.Asn166Asp	166	34x57	c.496A>G	missense_variant				1	22099	4.52509e-05	0	1	0	5981	0	0	0	621	0	0	0	184	0	0	1	1014	0	1	0	2603	0	0	0	10886	0	0	0	810	0
X	114082713	rs199880850	A	G	gnomAD Exomes	PASS	NA	ENST00000276198.1	p.Asn166Ser	p.Asn166Ser	166	34x57	c.497A>G	missense_variant				12	182652	6.56987e-05	0	3	0	13140	0	0	12	27226	0	3	0	7472	0	0	0	13830	0	0	0	15996	0	0	0	81482	0	0	0	4504	0
X	114082719	rs376838998	G	A	gnomAD Exomes	PASS	NA	ENST00000276198.1	p.Arg168Gln	p.Arg168Gln	168	4x39	c.503G>A	missense_variant				3	182374	1.64497e-05	0	2	0	13131	0	0	0	27176	0	0	0	7467	0	0	0	13818	0	0	0	15984	0	0	0	81349	0	0	0	4493	0
X	114082722	rs202222247	C	T	gnomAD Exomes	PASS	NA	ENST00000276198.1	p.Thr169Ile	p.Thr169Ile	169	4x40	c.506C>T	missense_variant				1	182275	5.48622e-06	0	0	0	13125	0	0	0	27134	0	0	0	7462	0	0	0	13814	0	0	1	15980	0	0	0	81327	0	0	0	4489	0
X	114082728	rs139581423	C	T	gnomAD Exomes,gnomAD Genomes	PASS	PASS	ENST00000276198.1	p.Ala171Val	p.Ala171Val	171	4x42	c.512C>T	missense_variant				110	204143	0.000538838	0	44	0	19105	0	0	8	27713	0	3	0	7636	0	0	0	14815	0	0	0	18574	0	0	98	92124	0	40	4	5300	0
X	114082730	rs782471143	A	G	gnomAD Exomes	PASS	NA	ENST00000276198.1	p.Ile172Val	p.Ile172Val	172	4x43	c.514A>G	missense_variant				8	181876	4.3986e-05	0	4	0	13111	0	0	0	27067	0	0	0	7445	0	0	0	13805	0	0	0	15980	0	0	8	81177	0	4	0	4482	0
X	114082766		G	A	gnomAD Exomes	PASS	NA	ENST00000276198.1	p.Gly184Ser	p.Gly184Ser	184	4x55	c.550G>A	missense_variant			os_lof	1	178988	5.58697e-06	0	0	1	13028	0	0	0	26591	0	0	0	7273	0	0	0	13648	0	0	0	15832	0	0	0	79928	0	0	0	4394	0
X	114141154	rs149710250	G	A	gnomAD Exomes,gnomAD Genomes	PASS	PASS	ENST00000276198.1	p.Val185Ile	p.Val185Ile	185	4x56	c.553G>A	missense_variant				12	187047	6.4155e-05	0	3	0	18875	0	0	0	26179	0	0	0	5919	0	0	0	14482	0	0	0	17611	0	0	10	84974	0	3	1	4807	0
X	114141154	rs149710250	G	T	gnomAD Exomes	PASS	NA	ENST00000276198.1	p.Val185Leu	p.Val185Leu	185	4x56	c.553G>T	missense_variant				1	165109	6.05661e-06	0	0	1	12990	0	0	0	25557	0	0	0	5737	0	0	0	13490	0	0	0	14979	0	0	0	74152	0	0	0	4004	0
X	114141197		A	C	gnomAD Genomes	NA	PASS	ENST00000276198.1	p.Lys199Thr	p.Lys199Thr	199	NA	c.596A>C	missense_variant				1	21926	4.5608e-05	0	0	0	5871	0	0	0	623	0	0	0	179	0	0	0	993	0	0	0	2631	0	0	1	10827	0	0	0	802	0
X	114141199	rs782809944	G	T	gnomAD Exomes,gnomAD Genomes	PASS	PASS	ENST00000276198.1	p.Val200Leu	p.Val200Leu	200	NA	c.598G>T	missense_variant				3	201881	1.48602e-05	0	1	0	18999	0	0	0	27816	0	0	0	7351	0	0	0	14802	0	0	0	18422	0	0	2	91108	0	1	1	5228	0
X	114141205	rs781884311	G	A	gnomAD Exomes	PASS	NA	ENST00000276198.1	p.Val202Met	p.Val202Met	202	NA	c.604G>A	missense_variant				1	180962	5.52602e-06	0	0	0	13141	0	0	0	27275	0	0	0	7259	0	0	0	13814	0	0	1	15849	0	0	0	80693	0	0	0	4469	0
X	114141215	rs782569195	C	G	gnomAD Exomes	PASS	NA	ENST00000276198.1	p.Thr205Arg	p.Thr205Arg	205	NA	c.614C>G	missense_variant				1	182332	5.4845e-06	0	0	0	13154	0	0	0	27368	0	0	0	7391	0	0	0	13836	0	0	0	15936	0	0	1	81283	0	0	0	4508	0
X	114141223	rs782783355	G	A	gnomAD Exomes	PASS	NA	ENST00000276198.1	p.Val208Met	p.Val208Met	208	NA	c.622G>A	missense_variant				4	182931	2.18662e-05	0	1	0	13159	0	0	0	27406	0	0	0	7442	0	0	4	13846	0	1	0	15973	0	0	0	81580	0	0	0	4522	0
X	114141235		C	A	gnomAD Exomes	PASS	NA	ENST00000276198.1	p.Pro212Thr	p.Pro212Thr	212	5x37	c.634C>A	missense_variant				1	183108	5.46126e-06	0	0	0	13158	0	0	0	27404	0	0	0	7464	0	0	0	13846	0	0	0	15992	0	0	1	81673	0	0	0	4519	0
X	114141241		T	G	gnomAD Exomes	PASS	NA	ENST00000276198.1	p.Phe214Val	p.Phe214Val	214	5x39	c.640T>G	missense_variant				1	183164	5.45959e-06	0	0	0	13158	0	0	0	27412	0	0	0	7469	0	0	0	13850	0	0	0	16000	0	0	1	81696	0	0	0	4520	0
X	114141244	rs782421726	G	A	gnomAD Exomes	PASS	NA	ENST00000276198.1	p.Val215Ile	p.Val215Ile	215	5x40	c.643G>A	missense_variant				1	183155	5.45986e-06	0	1	0	13157	0	0	0	27412	0	0	0	7469	0	0	0	13850	0	0	0	15998	0	0	0	81688	0	0	0	4519	0
X	114141251	rs782188199	T	C	gnomAD Exomes	PASS	NA	ENST00000276198.1	p.Ile217Thr	p.Ile217Thr	217	5x42	c.650T>C	missense_variant				4	183225	2.18311e-05	0	1	0	13159	0	0	4	27422	0	1	0	7477	0	0	0	13854	0	0	0	16002	0	0	0	81721	0	0	0	4520	0
X	114141252	rs201583846	T	G	gnomAD Exomes	PASS	NA	ENST00000276198.1	p.Ile217Met	p.Ile217Met	217	5x42	c.651T>G	missense_variant				1	183224	5.4578e-06	0	0	0	13159	0	0	1	27421	0	0	0	7477	0	0	0	13858	0	0	0	16003	0	0	0	81717	0	0	0	4520	0
X	114141262		G	A	gnomAD Exomes	PASS	NA	ENST00000276198.1	p.Val221Ile	p.Val221Ile	221	5x46	c.661G>A	missense_variant				1	183246	5.45715e-06	0	0	0	13160	0	0	1	27419	0	0	0	7479	0	0	0	13858	0	0	0	16000	0	0	0	81737	0	0	0	4521	0
X	114141266		C	A	gnomAD Exomes	PASS	NA	ENST00000276198.1	p.Ala222Asp	p.Ala222Asp	222	5x461	c.665C>A	missense_variant				1	183255	5.45688e-06	0	1	0	13160	0	0	0	27423	0	0	0	7482	0	0	0	13856	0	0	0	16002	0	0	0	81738	0	0	0	4521	0
X	114141292		G	A	gnomAD Genomes	NA	PASS	ENST00000276198.1	p.Val231Met	p.Val231Met	231	5x55	c.691G>A	missense_variant				1	21796	4.588e-05	0	0	0	5815	0	0	0	621	0	0	0	179	0	0	0	994	0	0	0	2619	0	0	1	10774	0	0	0	794	0
X	114141319	rs782747846	G	T	gnomAD Exomes	PASS	NA	ENST00000276198.1	p.Val240Phe	p.Val240Phe	240	5x64	c.718G>T	missense_variant				1	183194	5.45869e-06	0	0	0	13160	0	0	0	27423	0	0	0	7474	0	0	0	13858	0	0	0	15990	0	0	0	81696	0	0	0	4519	0
X	114141319	rs782747846	G	C	gnomAD Exomes	PASS	NA	ENST00000276198.1	p.Val240Leu	p.Val240Leu	240	5x64	c.718G>C	missense_variant				1	183194	5.45869e-06	0	0	0	13160	0	0	0	27423	0	0	0	7474	0	0	0	13858	0	0	0	15990	0	0	0	81696	0	0	0	4519	0
X	114141340		A	G	gnomAD Exomes	PASS	NA	ENST00000276198.1	p.Met247Val	p.Met247Val	247	5x71	c.739A>G	missense_variant				1	183162	5.45965e-06	0	0	0	13160	0	0	1	27420	0	0	0	7467	0	0	0	13852	0	0	0	15983	0	0	0	81691	0	0	0	4521	0
X	114141350	rs781957274	A	G	gnomAD Exomes	PASS	NA	ENST00000276198.1	p.His250Arg	p.His250Arg	250	5x74	c.749A>G	missense_variant				5	183155	2.72993e-05	0	0	0	13160	0	0	5	27421	0	0	0	7466	0	0	0	13853	0	0	0	15981	0	0	0	81677	0	0	0	4523	0
X	114141352	rs782100644	G	T	gnomAD Exomes	PASS	NA	ENST00000276198.1	p.Gly251Cys	p.Gly251Cys	251	56xN1	c.751G>T	missense_variant				1	183139	5.46033e-06	0	1	0	13160	0	0	0	27415	0	0	0	7468	0	0	0	13850	0	0	0	15982	0	0	1	81669	0	1	0	4521	0
X	114141352	rs782100644	G	C	gnomAD Exomes	PASS	NA	ENST00000276198.1	p.Gly251Arg	p.Gly251Arg	251	56xN1	c.751G>C	missense_variant				1	183139	5.46033e-06	0	0	0	13160	0	0	1	27415	0	0	0	7468	0	0	0	13850	0	0	0	15982	0	0	0	81669	0	0	0	4521	0
X	114141367		C	T	gnomAD Exomes	PASS	NA	ENST00000276198.1	p.Pro256Ser	p.Pro256Ser	256	56xN6	c.766C>T	missense_variant				1	183177	5.4592e-06	0	1	0	13159	0	0	0	27421	0	0	0	7470	0	0	0	13846	0	0	0	15986	0	0	1	81702	0	1	0	4522	0
X	114141371		C	G	gnomAD Exomes	PASS	NA	ENST00000276198.1	p.Pro257Arg	p.Pro257Arg	257	56xN7	c.770C>G	missense_variant				3	183196	1.63759e-05	0	1	0	13160	0	0	0	27428	0	0	0	7473	0	0	2	13844	0	0	0	15991	0	0	0	81701	0	0	1	4522	0
X	114141379	rs148470204	A	T	gnomAD Exomes	PASS	NA	ENST00000276198.1	p.Ser260Cys	p.Ser260Cys	260	56xN10	c.778A>T	missense_variant				3	183211	1.63746e-05	0	1	3	13160	0	1	0	27426	0	0	0	7474	0	0	0	13849	0	0	0	15997	0	0	0	81704	0	0	0	4524	0
X	114141379	rs148470204	A	G	gnomAD Exomes,gnomAD Genomes	PASS	PASS	ENST00000276198.1	p.Ser260Gly	p.Ser260Gly	260	56xN10	c.778A>G	missense_variant				33	204973	0.000160997	0	8	30	18938	0	7	2	28049	0	0	0	7651	0	0	0	14830	0	0	0	18621	0	0	0	92483	0	0	1	5324	0
X	114141385		G	A	gnomAD Exomes	PASS	NA	ENST00000276198.1	p.Asp262Asn	p.Asp262Asn	262	56xN12	c.784G>A	missense_variant				1	183185	5.45896e-06	0	1	0	13160	0	0	0	27422	0	0	0	7467	0	0	0	13848	0	0	0	15999	0	0	0	81688	0	0	0	4523	0
X	114141397		T	C	gnomAD Exomes	PASS	NA	ENST00000276198.1	p.Cys266Arg	p.Cys266Arg	266	56xN16	c.796T>C	missense_variant				1	183193	5.45872e-06	0	1	0	13160	0	0	0	27418	0	0	0	7469	0	0	0	13845	0	0	0	16003	0	0	1	81697	0	1	0	4524	0
X	114141403	rs144149179	A	G	gnomAD Exomes	PASS	NA	ENST00000276198.1	p.Lys268Glu	p.Lys268Glu	268	56xN18	c.802A>G	missense_variant				1	183231	5.45759e-06	0	0	0	13158	0	0	0	27425	0	0	0	7471	0	0	0	13848	0	0	0	16004	0	0	1	81722	0	0	0	4524	0
X	114141407	rs782442713	G	A	gnomAD Exomes	PASS	NA	ENST00000276198.1	p.Arg269Lys	p.Arg269Lys	269	56xN19	c.806G>A	missense_variant				1	183184	5.45899e-06	0	0	0	13158	0	0	0	27426	0	0	0	7472	0	0	0	13838	0	0	0	16003	0	0	1	81687	0	0	0	4522	0
X	114141408	rs782626623	G	T	gnomAD Exomes	PASS	NA	ENST00000276198.1	p.Arg269Ser	p.Arg269Ser	269	56xN19	c.807G>T	missense_variant				1	183198	5.45857e-06	0	0	0	13158	0	0	0	27426	0	0	0	7471	0	0	1	13842	0	0	0	16003	0	0	0	81697	0	0	0	4523	0
X	114141408	rs782626623	G	C	gnomAD Exomes	PASS	NA	ENST00000276198.1	p.Arg269Ser	p.Arg269Ser	269	56xN19	c.807G>C	missense_variant				1	183198	5.45857e-06	0	0	0	13158	0	0	0	27426	0	0	0	7471	0	0	0	13842	0	0	0	16003	0	0	1	81697	0	0	0	4523	0
X	114141413	rs782383804	C	T	gnomAD Exomes,gnomAD Genomes	PASS	PASS	ENST00000276198.1	p.Thr271Met	p.Thr271Met	271	56xN21	c.812C>T	missense_variant				3	204808	1.46479e-05	0	0	2	18871	0	0	1	28047	0	0	0	7650	0	0	0	14811	0	0	0	18621	0	0	0	92399	0	0	0	5331	0
X	114141418	rs782628883	G	A	gnomAD Exomes	PASS	NA	ENST00000276198.1	p.Glu273Lys	p.Glu273Lys	273	56xN23	c.817G>A	missense_variant				2	183185	1.09179e-05	0	0	0	13158	0	0	0	27425	0	0	0	7473	0	0	2	13839	0	0	0	16004	0	0	0	81685	0	0	0	4523	0
X	114141422		A	G	gnomAD Exomes	PASS	NA	ENST00000276198.1	p.Glu274Gly	p.Glu274Gly	274	56xN24	c.821A>G	missense_variant				1	183238	5.45738e-06	0	1	0	13160	0	0	0	27428	0	0	0	7473	0	0	1	13845	0	1	0	16008	0	0	0	81720	0	0	0	4525	0
X	114141434	rs146559807	C	G	gnomAD Exomes,gnomAD Genomes	PASS	PASS	ENST00000276198.1	p.Ala278Gly	p.Ala278Gly	278	56xC22	c.833C>G	missense_variant				6	204987	2.92701e-05	0	1	6	18905	0	1	0	28052	0	0	0	7651	0	0	0	14822	0	0	0	18637	0	0	0	92511	0	0	0	5329	0
[truncated: 58 more rows]
[truncated: 5 more columns]

## Sheet: HTR4
Chromosome	Position	rsIDs	Reference	Alternate	Source	Filters - exomes	Filters - genomes	Transcript	HGVS Consequence	Protein Consequence	AA Number from gnomAD	Common_numbering_missense	Transcript Consequence	VEP Annotation	ClinVar Clinical Significance	ClinVar Variation ID	Flags	Allele Count	Allele Number	Allele Frequency	Homozygote Count	Hemizygote Count	Allele Count African/African American	Allele Number African/African American	Homozygote Count African/African American	Hemizygote Count African/African American	Allele Count Latino/Admixed American	Allele Number Latino/Admixed American	Homozygote Count Latino/Admixed American	Hemizygote Count Latino/Admixed American	Allele Count Ashkenazi Jewish	Allele Number Ashkenazi Jewish	Homozygote Count Ashkenazi Jewish	Hemizygote Count Ashkenazi Jewish	Allele Count East Asian	Allele Number East Asian	Homozygote Count East Asian	Hemizygote Count East Asian	Allele Count European (Finnish)	Allele Number European (Finnish)	Homozygote Count European (Finnish)	Hemizygote Count European (Finnish)	Allele Count European (non-Finnish)	Allele Number European (non-Finnish)	Homozygote Count European (non-Finnish)	Hemizygote Count European (non-Finnish)	Allele Count Other	Allele Number Other	Homozygote Count Other
[truncated: 214 more rows]
[truncated: 5 more columns]

[truncated: 275 more sheets: HTR5A, HTR6, HTR7, CHRM1, CHRM2, CHRM3, CHRM4, CHRM5, ADRA1A, ADRA1B, ADRA1D, ADRA2A, ADRA2B, ADRA2C, ADRB1, ADRB2, ADRB3, DRD1, DRD2, DRD3 …]
